# Supplementary material for: Regulation of otic neurosensory specification by Notch and Wnt signalling: insights from RNA-seq screenings in the embryonic chicken inner ear
Source: Front Cell Dev Biol. 2023 Oct 12;11:1245330. doi: 10.3389/fcell.2023.1245330 (PMC10600479; doi:10.3389/fcell.2023.1245330)
Supplement: Supplementary file 1 [file Table2.XLSX]

## Sheet: DE genes_ Notch GOF 6h
target_id	ens_gene	ext_gene	hs_homolog	hs_homolog_gname	pval	qval_lrt	qval_wt	fold_change	se_fold_change	mean_obs	var_obs	tech_var	sigma_sq	smooth_sigma_sq	final_sigma_sq
ENSGALT00000002433.6	ENSGALG00000001603	NARF	ENSG00000141562	NARF	8.62423e-30	0.0184152	1.67922e-25	-1.07843	0.0951269	6.75012	0.36241	0.00167189	0.00907141	0.0119018	0.0119018
ENSGALT00000039415.4	ENSGALG00000006300	LDHA	ENSG00000134333	LDHA	7.23609e-22	0.0272874	7.0447e-18	-2.00015	0.208126	7.12183	1.35277	0.00145616	0.0635187	0.0107162	0.0635187
ENSGALT00000080768.2	ENSGALG00000041459	DDIT4	ENSG00000168209	DDIT4	1.78772e-18	0.0272874	1.16029e-14	-1.32662	0.15127	5.71079	0.627394	0.00521629	0.0291074	0.018867	0.0291074
ENSGALT00000046092.3	ENSGALG00000027462	P3H4	ENSG00000141696	P3H4	2.01685e-16	0.0272874	9.81751e-13	-0.861257	0.104762	6.30658	0.253444	0.00226643	0.00316726	0.0141962	0.0141962
ENSGALT00000073174.2	ENSGALG00000033178	KLF6	ENSG00000067082	KLF6	4.84713e-12	0.0379306	1.57297e-08	0.715096	0.103487	6.33196	0.170372	0.00202605	0.00155822	0.0140384	0.0140384
ENSGALT00000074046.2	ENSGALG00000035535	GYG1	ENSG00000163754	GYG1	5.70833e-11	0.0552425	1.58781e-07	-0.63412	0.0967948	6.59837	0.128514	0.00148842	0.00679032	0.0125654	0.0125654
ENSGALT00000100475.1	ENSGALG00000040465	ZEB2	ENSG00000169554	ZEB2	3.06428e-10	0.0552425	7.45806e-07	0.607972	0.0965726	6.71409	0.220275	0.00194281	0.00222786	0.0120466	0.0120466
ENSGALT00000020720.5	ENSGALG00000012692	SIRT5	ENSG00000124523	SIRT5	6.80093e-10	0.0708531	1.20383e-06	-0.81472	0.132032	5.82708	0.304394	0.00390818	0.0222403	0.0177719	0.0222403
ENSGALT00000024496.6	ENSGALG00000015180	PSAT1	ENSG00000135069	PSAT1	5.68444e-10	0.0708531	1.20383e-06	0.506532	0.0817127	7.9275	0.176417	0.000358005	0.00938795	0.00965744	0.00965744
ENSGALT00000036134.4	ENSGALG00000022557	CLDN3	ENSG00000165215	CLDN3	6.2953e-10	0.0653586	1.20383e-06	-0.584547	0.0945432	6.8092	0.211782	0.00172819	0.0051346	0.0116794	0.0116794
ENSGALT00000006896.6	ENSGALG00000004325	P4HA1	ENSG00000122884	P4HA1	4.03327e-09	0.0708531	6.54432e-06	-0.523626	0.0890092	7.89849	0.100698	0.00221663	0.00436474	0.00966734	0.00966734
ENSGALT00000053946.2	ENSGALG00000031866				6.76471e-09	0.0810947	1.0132e-05	0.600187	0.10354	6.31314	0.379804	0.00192568	0.0111136	0.0141552	0.0141552
ENSGALT00000034720.3	ENSGALG00000002679	GLT1D1	ENSG00000151948	GLT1D1	1.09134e-08	0.0682081	1.51781e-05	-0.553329	0.0968054	6.65641	0.100117	0.0017618	-6.45713e-06	0.0122951	0.0122951
ENSGALT00000070141.2	ENSGALG00000034868	KRT7			2.33153e-08	0.0835511	3.02648e-05	0.456011	0.0816432	8.12008	0.0991175	0.0003582	0.00629717	0.00964022	0.00964022
ENSGALT00000080647.2	ENSGALG00000031274	SLC4A8	ENSG00000050438	SLC4A8	7.8912e-08	0.108831	9.6031e-05	-0.595361	0.110876	6.06908	0.186814	0.0026378	0.0154625	0.0158025	0.0158025
ENSGALT00000004936.6	ENSGALG00000003122	ZFAND2A	ENSG00000178381	ZFAND2A	1.75948e-07	0.108831	0.000201523	0.605749	0.115975	5.87793	0.177009	0.00285	0.0145508	0.0173253	0.0173253
ENSGALT00000044994.3	ENSGALG00000028318	CDKN1A			2.40348e-07	0.108831	0.00025999	1.60676	0.311082	4.10006	1.00598	0.0236533	0.121505	0.0585683	0.121505
ENSGALT00000019750.7	ENSGALG00000012092	ESYT3	ENSG00000158220	ESYT3	3.20727e-07	0.108831	0.000328677	-1.41873	0.277593	4.2355	0.850445	0.019786	0.0958005	0.0508589	0.0958005
ENSGALT00000088698.2	ENSGALG00000045478				3.60849e-07	0.108831	0.000351304	2.01551	0.396088	3.19472	1.66004	0.0651662	0.077725	0.170162	0.170162
ENSGALT00000077208.2	ENSGALG00000038311	COL18A1			5.87848e-07	0.108831	0.000545048	-0.407011	0.0814809	8.28719	0.0867602	0.000265034	0.00723893	0.00969367	0.00969367
ENSGALT00000039921.5	ENSGALG00000023818	HSPB9			6.99065e-07	0.108831	0.000618705	1.46506	0.295278	6.7702	0.791413	0.0014093	0.129374	0.0118246	0.129374
ENSGALT00000076621.2	ENSGALG00000039615	MSN	ENSG00000147065	MSN	9.6054e-07	0.108831	0.00081316	0.446046	0.0910381	7.21169	0.0884546	0.00080989	0.011622	0.0105028	0.011622
ENSGALT00000049612.2	ENSGALG00000039985	CDH11	ENSG00000140937	CDH11	1.54203e-06	0.108831	0.001201	0.435433	0.0906074	7.05736	0.0642544	0.00142818	0.00555051	0.0108864	0.0108864
ENSGALT00000072050.2	ENSGALG00000004889	SLC2A1	ENSG00000117394	SLC2A1	1.53932e-06	0.108831	0.001201	-0.611525	0.12724	7.53528	0.125483	0.000667961	0.0236172	0.00995565	0.0236172
ENSGALT00000107958.1	ENSGALG00000003582	SLC1A3	ENSG00000079215	SLC1A3	1.80694e-06	0.108831	0.00135319	0.682507	0.142966	5.40733	0.25706	0.00853096	0.0133029	0.0221282	0.0221282
ENSGALT00000071675.3	ENSGALG00000038948	KDM5B	ENSG00000117139	KDM5B	2.01828e-06	0.108831	0.00145548	-0.630739	0.132743	7.32454	0.14483	0.0161574	-0.00190215	0.0102736	0.0102736
ENSGALT00000025152.5	ENSGALG00000015599	SOHO-1			2.18551e-06	0.108831	0.00151979	-0.385008	0.0813031	8.19201	0.0647689	0.000259903	0.00613951	0.0096554	0.0096554
ENSGALT00000101758.1	ENSGALG00000031332	NPEPPS	ENSG00000141279	NPEPPS	3.30781e-06	0.108831	0.00222091	-0.435238	0.0935851	6.77866	0.177587	0.00134458	0.00117073	0.0117927	0.0117927
ENSGALT00000043674.3	ENSGALG00000027526	COL9A2			3.56923e-06	0.108831	0.00231655	-0.380931	0.0821857	7.8645	0.102368	0.00045036	0.00157494	0.00968137	0.00968137
ENSGALT00000078128.3	ENSGALG00000030493	ENTPD3	ENSG00000168032	ENTPD3	3.84692e-06	0.108831	0.00241624	-0.695898	0.150644	5.08578	0.192679	0.00845528	0.012239	0.0255851	0.0255851
ENSGALT00000005666.5	ENSGALG00000003580	MMP2	ENSG00000087245	MMP2	4.32546e-06	0.108831	0.00263191	0.401023	0.0872719	7.14691	0.071165	0.000770712	0.00514979	0.0106539	0.0106539
ENSGALT00000039466.4	ENSGALG00000007606	PGAM1	ENSG00000171314	PGAM1	5.30304e-06	0.108831	0.00311593	-0.432614	0.0950294	9.78111	0.0612134	5.49514e-05	0.0074937	0.0134909	0.0134909
ENSGALT00000039466.4	ENSGALG00000007606	PGAM1	ENSG00000226784	PGAM4	5.30304e-06	0.108831	0.00311593	-0.432614	0.0950294	9.78111	0.0612134	5.49514e-05	0.0074937	0.0134909	0.0134909
ENSGALT00000039466.4	ENSGALG00000007606	PGAM1	ENSG00000171314	PGAM1	5.30304e-06	0.108831	0.00311593	-0.432614	0.0950294	9.78111	0.0612134	5.49514e-05	0.0074937	0.0134909	0.0134909
ENSGALT00000039466.4	ENSGALG00000007606	PGAM1	ENSG00000226784	PGAM4	5.30304e-06	0.108831	0.00311593	-0.432614	0.0950294	9.78111	0.0612134	5.49514e-05	0.0074937	0.0134909	0.0134909
ENSGALT00000059653.3	ENSGALG00000037402	NOV	ENSG00000118523	CCN2	5.44099e-06	0.108831	0.00311593	0.496834	0.109266	6.1128	0.113078	0.00242263	0.00822105	0.0154859	0.0154859
ENSGALT00000056717.3	ENSGALG00000034140	ZNF395	ENSG00000186918	ZNF395	5.66691e-06	0.11819	0.00315258	-0.757658	0.166942	4.76956	0.192932	0.0106734	0.0234777	0.031131	0.031131
ENSGALT00000091920.1	ENSGALG00000049422	ATF3	ENSG00000162772	ATF3	6.0383e-06	0.120876	0.00326588	1.31504	0.290613	4.61231	0.716041	0.0123879	0.114296	0.0355495	0.114296
ENSGALT00000012101.6	ENSGALG00000007485	TFRC	ENSG00000072274	TFRC	6.24917e-06	0.108831	0.00328859	-0.523832	0.115949	6.07681	0.0951697	0.00442053	-0.00253435	0.0157457	0.0157457
ENSGALT00000024224.6	ENSGALG00000015020	TMEM171	ENSG00000157111	TMEM171	6.98066e-06	0.11819	0.00357685	-0.700068	0.155769	5.41262	0.160089	0.0143227	0.0128826	0.0220732	0.0220732
ENSGALT00000011752.4	ENSGALG00000007260	ZEB1	ENSG00000148516	ZEB1	7.23855e-06	0.11102	0.00361389	0.685946	0.152889	5.33678	0.179109	0.0122117	0.00728389	0.0228511	0.0228511
ENSGALT00000104471.1	ENSGALG00000034777	VPS13D	ENSG00000048707	VPS13D	9.66761e-06	0.108831	0.00470595	5.57951	1.26105	2.10111	9.42452	1.81272	-1.70974	0.572666	0.572666
ENSGALT00000094614.1	ENSGALG00000050577	GRPEL2	ENSG00000164284	GRPEL2	1.21319e-05	0.108831	0.00576147	-0.430268	0.0983424	6.53021	0.078153	0.00159947	0.00092282	0.0129074	0.0129074
ENSGALT00000108121.1	ENSGALG00000052154		ENSG00000040633	PHF23	1.25843e-05	0.12702	0.00583402	-0.432643	0.0990662	6.52615	0.228404	0.00179261	0.0110663	0.0129286	0.0129286
ENSGALT00000081641.3	ENSGALG00000029766	ITGB5	ENSG00000082781	ITGB5	1.47988e-05	0.108831	0.00666047	-0.442449	0.102143	6.39291	0.150001	0.00197911	0.00124415	0.0136707	0.0136707
ENSGALT00000092807.1	ENSGALG00000002594	TFPI	ENSG00000003436	TFPI	1.50511e-05	0.136699	0.00666047	0.58644	0.135501	5.86062	0.132275	0.00505379	0.022487	0.0174752	0.022487
ENSGALT00000062021.2	ENSGALG00000034967	GDPD5	ENSG00000158555	GDPD5	1.64651e-05	0.118137	0.00712426	-0.40559	0.0941455	6.99119	0.123875	0.00221886	0.00232496	0.0110762	0.0110762
ENSGALT00000089668.2	ENSGALG00000009179	TNFSF10	ENSG00000121858	TNFSF10	2.00638e-05	0.118837	0.00849267	-0.372218	0.0872895	7.15857	0.050735	0.000803567	0.00453182	0.0106256	0.0106256
ENSGALT00000046891.2	ENSGALG00000009027	ST6GALNAC3	ENSG00000184005	ST6GALNAC3	2.23538e-05	0.118837	0.00926065	0.493016	0.116278	5.93717	0.0945948	0.00345297	0.00417937	0.0168278	0.0168278
ENSGALT00000033690.5	ENSGALG00000004569	UNC5B	ENSG00000107731	UNC5B	2.45586e-05	0.141088	0.00987432	-0.415174	0.09841	6.76648	0.0881798	0.00131463	0.0132122	0.0118388	0.0132122
ENSGALT00000049246.2	ENSGALG00000027925	HOXA3	ENSG00000105997	HOXA3	2.48493e-05	0.118837	0.00987432	1.72073	0.408126	3.45899	1.27945	0.127154	-0.0507413	0.122696	0.122696
ENSGALT00000055115.3	ENSGALG00000033510	ERBB3	ENSG00000065361	ERBB3	2.82596e-05	0.118837	0.0110048	-0.48867	0.11671	5.9022	0.130915	0.00331325	0.00342446	0.0171185	0.0171185
ENSGALT00000000320.4	ENSGALG00000000241	STARD4	ENSG00000164211	STARD4	2.89374e-05	0.141088	0.0110479	0.383109	0.0916162	6.84982	0.13018	0.00105599	0.0105931	0.0115343	0.0115343
ENSGALT00000010253.5	ENSGALG00000006343	ACTA2	ENSG00000107796	ACTA2	3.20338e-05	0.146994	0.0119948	1.16104	0.279198	6.28377	0.532206	0.0066834	0.110244	0.0143403	0.110244
ENSGALT00000038433.5	ENSGALG00000023338	CBX2	ENSG00000173894	CBX2	3.29142e-05	0.124199	0.0120919	-0.380502	0.0916364	6.85218	0.0652521	0.00106984	0.00404993	0.011526	0.011526
ENSGALT00000004306.4	ENSGALG00000002728	SLC16A3	ENSG00000141526	SLC16A3	3.47069e-05	0.146994	0.0125144	-1.36612	0.329968	6.73839	0.687807	0.00168699	0.161631	0.011948	0.161631
ENSGALT00000057924.3	ENSGALG00000037625	FBN3	ENSG00000142449	FBN3	4.05771e-05	0.141088	0.014365	-0.336985	0.082108	7.84626	0.0966147	0.0004226	0.00612337	0.00968999	0.00968999
ENSGALT00000024216.5	ENSGALG00000015015	CYTL1	ENSG00000170891	CYTL1	4.22204e-05	0.146994	0.0146799	-0.434825	0.106185	6.26428	0.191177	0.00244784	0.013312	0.014465	0.014465
ENSGALT00000079719.2	ENSGALG00000034020	RHOBTB2	ENSG00000008853	RHOBTB2	4.52173e-05	0.141088	0.0154461	-0.393628	0.0964996	6.61179	0.0902886	0.00146711	0.0076156	0.0125012	0.0125012
ENSGALT00000084956.2	ENSGALG00000045132				4.79731e-05	0.136699	0.0161049	-0.442245	0.108786	6.32044	0.171802	0.00364184	0.00491293	0.0141097	0.0141097
ENSGALT00000049952.2	ENSGALG00000040369	PFKFB3	ENSG00000170525	PFKFB3	5.09721e-05	0.146994	0.0167116	-0.629322	0.155345	5.34003	0.133017	0.0133801	0.0166332	0.022818	0.022818
ENSGALT00000060409.3	ENSGALG00000036022	LIN28A	ENSG00000131914	LIN28A	5.14969e-05	0.118837	0.0167116	-0.358683	0.0885916	7.0532	0.0772292	0.000874837	-0.000655546	0.0108979	0.0108979
ENSGALT00000092512.1	ENSGALG00000053254	EHHADH	ENSG00000113790	EHHADH	6.19897e-05	0.124199	0.0197869	-0.553391	0.138171	5.36996	0.137231	0.00612413	-0.00409644	0.0225129	0.0225129
ENSGALT00000014106.6	ENSGALG00000008661	CYR61	ENSG00000142871	CCN1	6.80603e-05	0.155275	0.021035	0.764986	0.192064	5.8154	0.226845	0.00370006	0.051633	0.0178772	0.051633
ENSGALT00000025447.3	ENSGALG00000015780	PNRC1	ENSG00000146278	PNRC1	6.77905e-05	0.153295	0.021035	-0.338969	0.0850846	7.40681	0.0736144	0.000725715	0.00894489	0.0101334	0.0101334
ENSGALT00000072602.2	ENSGALG00000051984				7.53054e-05	0.155275	0.022558	-0.371544	0.093851	8.9577	0.0586136	0.000128755	0.0130833	0.0105821	0.0130833
ENSGALT00000000942.6	ENSGALG00000000667	EDN2	ENSG00000127129	EDN2	7.88184e-05	0.141088	0.0232526	3.2989	0.835596	1.65195	3.47585	0.183647	0.294426	0.863685	0.863685
ENSGALT00000074746.2	ENSGALG00000039300	NFAT5	ENSG00000102908	NFAT5	8.51724e-05	0.13425	0.0243881	5.35141	1.3619	1.98256	8.82484	2.14186	-1.84989	0.640304	0.640304
ENSGALT00000040780.4	ENSGALG00000024136				8.68244e-05	0.129842	0.0245008	2.33918	0.59601	2.58437	1.81512	0.182531	-0.175253	0.350311	0.350311
ENSGALT00000050600.2	ENSGALG00000029583	PLBD1	ENSG00000121316	PLBD1	9.51535e-05	0.141088	0.0264676	-0.401793	0.102955	6.33736	0.0605549	0.00189428	0.00296345	0.0140052	0.0140052
ENSGALT00000080890.2	ENSGALG00000036471	RFTN2	ENSG00000162944	RFTN2	9.91246e-05	0.155275	0.0271839	0.586036	0.150547	5.09299	0.177132	0.00850076	0.0250371	0.0254956	0.0254956
ENSGALT00000012431.6	ENSGALG00000007669	EGR1	ENSG00000120738	EGR1	0.000107668	0.156721	0.0287873	1.65099	0.426322	4.39665	0.937086	0.0172123	0.255413	0.0433533	0.255413
ENSGALT00000015566.4	ENSGALG00000009560	MSMO1	ENSG00000052802	MSMO1	0.000107928	0.156721	0.0287873	0.395324	0.102097	7.4234	0.0811602	0.000723819	0.0149119	0.0101078	0.0149119
ENSGALT00000084627.2	ENSGALG00000005670	SLMAP	ENSG00000163681	SLMAP	0.000129901	0.141088	0.0341798	-0.40209	0.105076	6.34366	0.0652739	0.00259505	-0.00176675	0.0139665	0.0139665
ENSGALT00000000857.6	ENSGALG00000000608	CDH1	ENSG00000039068	CDH1	0.000133583	0.16117	0.0343753	-0.396287	0.103747	7.08556	0.142574	0.00182956	0.0143155	0.0108102	0.0143155
ENSGALT00000024648.7	ENSGALG00000015271		ENSG00000168386	FILIP1L	0.000134175	0.155275	0.0343753	1.19753	0.3136	3.53385	0.478603	0.0355584	0.0721493	0.111959	0.111959
ENSGALT00000077257.3	ENSGALG00000037675	COL14A1	ENSG00000187955	COL14A1	0.000140603	0.161881	0.0355544	-0.762235	0.200214	6.49723	0.236508	0.00312697	0.0570013	0.013082	0.0570013
ENSGALT00000045371.3	ENSGALG00000026077	ALDOC	ENSG00000109107	ALDOC	0.000146836	0.144012	0.0366544	-0.313588	0.0826023	8.64766	0.0503964	0.000203346	0.00127368	0.0100314	0.0100314
ENSGALT00000008938.6	ENSGALG00000005572	NOXO1	ENSG00000196408	NOXO1	0.000159641	0.16117	0.0393463	-0.336917	0.089236	7.07843	0.304379	0.0011154	0.0093783	0.0108292	0.0108292
ENSGALT00000073980.2	ENSGALG00000042008	GSTM3	ENSG00000134202	GSTM3	0.000162274	0.151663	0.0394954	-0.47911	0.127034	5.60822	0.0848749	0.0042811	0.00468661	0.0199255	0.0199255
ENSGALT00000023421.6	ENSGALG00000014510	FBXL5	ENSG00000118564	FBXL5	0.000167692	0.15043	0.0403103	0.324561	0.086244	7.24213	0.0385825	0.00072026	0.00254594	0.0104368	0.0104368
ENSGALT00000046369.3	ENSGALG00000035504	ETV1	ENSG00000006468	ETV1	0.000182307	0.155275	0.0427675	0.332407	0.0888229	7.0474	0.0417101	0.000920301	0.00481633	0.010914	0.010914
ENSGALT00000074135.2	ENSGALG00000031275	TUBB6	ENSG00000176014	TUBB6	0.00018543	0.169271	0.0429822	0.547404	0.14644	6.4683	0.175124	0.00188112	0.0302858	0.0132398	0.0302858
ENSGALT00000083005.3	ENSGALG00000041461	DNMT3B	ENSG00000088305	DNMT3B	0.00019476	0.151663	0.0441676	-0.336496	0.090317	7.05459	0.155114	0.00134171	0.00159258	0.010894	0.010894
ENSGALT00000084998.2	ENSGALG00000038933	FABP7	ENSG00000164434	FABP7	0.000195081	0.169271	0.0441676	0.392022	0.105232	6.63743	0.0782468	0.00140085	0.0152099	0.0123813	0.0152099
ENSGALT00000004448.6	ENSGALG00000002783	SLC43A2	ENSG00000167703	SLC43A2	0.000214842	0.169271	0.0469102	-0.481351	0.130064	6.6286	0.101059	0.00156327	0.0238115	0.0124222	0.0238115
ENSGALT00000009188.6	ENSGALG00000005802	FLT4	ENSG00000037280	FLT4	0.000213734	0.169271	0.0469102	-0.451668	0.122	6.20093	0.177352	0.00258758	0.0197384	0.0148799	0.0197384
ENSGALT00000020628.6	ENSGALG00000012639	MTERF2	ENSG00000120832	MTERF2	0.000210718	0.147763	0.0469102	-1.19428	0.322272	3.53519	0.548334	0.0440122	-0.0311705	0.111776	0.111776
ENSGALT00000068465.2	ENSGALG00000040754	CYP1C1			0.000216831	0.169271	0.0469102	-1.30666	0.35329	4.22385	0.645007	0.0194982	0.167723	0.0514681	0.167723
ENSGALT00000057191.2	ENSGALG00000042129				0.000223189	0.16117	0.0477552	-0.425202	0.115193	5.98278	0.126192	0.00344323	0.0102849	0.0164609	0.0164609

## Sheet: Biological Processes
	ID	Name	Source	pValue	FDR B&H	FDR B&Y	Bonferroni	Genes in Annotation	Genes from Input	List of genes from Input
1	GO:0009132	nucleoside diphosphate metabolic process		1.353e-06	0.001316	0.01102	0.003295	155	7	DDIT4,ENTPD3,PGAM4,PFKFB3,LDHA,ALDOC,PGAM1
2	GO:0006096	glycolytic process		1.543e-06	0.001316	0.01102	0.003758	100	6	DDIT4,PGAM4,PFKFB3,LDHA,ALDOC,PGAM1
3	GO:0006757	ATP generation from ADP		1.636e-06	0.001316	0.01102	0.003984	101	6	DDIT4,PGAM4,PFKFB3,LDHA,ALDOC,PGAM1
4	GO:0046031	ADP metabolic process		2.842e-06	0.001316	0.01102	0.00692	111	6	DDIT4,PGAM4,PFKFB3,LDHA,ALDOC,PGAM1
5	GO:0036293	response to decreased oxygen levels		3.646e-06	0.001316	0.01102	0.008878	547	11	DDIT4,EGR1,NPEPPS,CCN2,CLDN3,MMP2,LDHA,ALDOC,SLC2A1,TFRC,DNMT3B
6	GO:0044283	small molecule biosynthetic process		4.41e-06	0.001316	0.01102	0.01074	674	12	PSAT1,STARD4,MSMO1,EGR1,PGAM4,ATF3,LDHA,ALDOC,PGAM1,SLC1A3,SIRT5,EDN2
7	GO:0006165	nucleoside diphosphate phosphorylation		4.47e-06	0.001316	0.01102	0.01088	120	6	DDIT4,PGAM4,PFKFB3,LDHA,ALDOC,PGAM1
8	GO:0046939	nucleotide phosphorylation		5.404e-06	0.001316	0.01102	0.01316	124	6	DDIT4,PGAM4,PFKFB3,LDHA,ALDOC,PGAM1
9	GO:0009135	purine nucleoside diphosphate metabolic process		5.404e-06	0.001316	0.01102	0.01316	124	6	DDIT4,PGAM4,PFKFB3,LDHA,ALDOC,PGAM1
10	GO:0009179	purine ribonucleoside diphosphate metabolic process		5.404e-06	0.001316	0.01102	0.01316	124	6	DDIT4,PGAM4,PFKFB3,LDHA,ALDOC,PGAM1
11	GO:0006090	pyruvate metabolic process		6.787e-06	0.001502	0.01258	0.01653	129	6	DDIT4,PGAM4,PFKFB3,LDHA,ALDOC,PGAM1
12	GO:0009185	ribonucleoside diphosphate metabolic process		8.813e-06	0.001788	0.01498	0.02146	135	6	DDIT4,PGAM4,PFKFB3,LDHA,ALDOC,PGAM1
13	GO:0070482	response to oxygen levels		1.303e-05	0.002354	0.01972	0.03172	626	11	DDIT4,EGR1,NPEPPS,CCN2,CLDN3,MMP2,LDHA,ALDOC,SLC2A1,TFRC,DNMT3B
14	GO:0001666	response to hypoxia		1.354e-05	0.002354	0.01972	0.03296	512	10	DDIT4,EGR1,NPEPPS,CLDN3,MMP2,LDHA,ALDOC,SLC2A1,TFRC,DNMT3B
15	GO:0032787	monocarboxylic acid metabolic process		4.588e-05	0.007226	0.06052	0.1117	718	11	DDIT4,STARD4,MSMO1,EHHADH,PGAM4,PFKFB3,LDHA,ALDOC,PGAM1,SLC1A3,EDN2
16	GO:0016052	carbohydrate catabolic process		4.775e-05	0.007226	0.06052	0.1163	182	6	DDIT4,PGAM4,PFKFB3,LDHA,ALDOC,PGAM1
17	GO:0048771	tissue remodeling		5.045e-05	0.007226	0.06052	0.1228	270	7	HOXA3,ERBB3,FLT4,KLF6,MMP2,P3H4,TFRC
18	GO:0006110	regulation of glycolytic process		5.879e-05	0.007953	0.06661	0.1432	59	4	DDIT4,PGAM4,PFKFB3,PGAM1
19	GO:0045446	endothelial cell differentiation		6.616e-05	0.008478	0.07101	0.1611	193	6	GSTM3,FLT4,ZEB1,CLDN3,SLC2A1,MSN
20	GO:0019752	carboxylic acid metabolic process		8.89e-05	0.01082	0.09065	0.2165	1062	13	DDIT4,PSAT1,STARD4,MSMO1,EHHADH,PGAM4,PFKFB3,LDHA,ALDOC,PGAM1,SLC1A3,SLC2A1,EDN2
21	GO:0005996	monosaccharide metabolic process		0.000115	0.01278	0.107	0.28	308	7	PGAM4,ATF3,PFKFB3,LDHA,ALDOC,PGAM1,SLC2A1
22	GO:0043436	oxoacid metabolic process		0.0001154	0.01278	0.107	0.2811	1090	13	DDIT4,PSAT1,STARD4,MSMO1,EHHADH,PGAM4,PFKFB3,LDHA,ALDOC,PGAM1,SLC1A3,SLC2A1,EDN2
23	GO:0009141	nucleoside triphosphate metabolic process		0.0001221	0.01283	0.1075	0.2973	311	7	DDIT4,ENTPD3,PGAM4,PFKFB3,LDHA,ALDOC,PGAM1
24	GO:0006082	organic acid metabolic process		0.0001265	0.01283	0.1075	0.3079	1100	13	DDIT4,PSAT1,STARD4,MSMO1,EHHADH,PGAM4,PFKFB3,LDHA,ALDOC,PGAM1,SLC1A3,SLC2A1,EDN2
25	GO:0005975	carbohydrate metabolic process		0.0001431	0.01356	0.1136	0.3485	678	10	DDIT4,GYG1,ST6GALNAC3,PGAM4,ATF3,PFKFB3,LDHA,ALDOC,PGAM1,SLC2A1
26	GO:0003158	endothelium development		0.0001499	0.01356	0.1136	0.3649	224	6	GSTM3,FLT4,ZEB1,CLDN3,SLC2A1,MSN
27	GO:0043470	regulation of carbohydrate catabolic process		0.0001504	0.01356	0.1136	0.3662	75	4	DDIT4,PGAM4,PFKFB3,PGAM1
28	GO:0007492	endoderm development		0.0001883	0.01638	0.1371	0.4585	148	5	CCN2,MMP2,CDH1,ITGB5,MSN
29	GO:0061448	connective tissue development		0.0002645	0.02164	0.1813	0.6441	469	8	HOXA3,ZEB1,CCN1,MSMO1,EGR1,ACTA2,CCN2,CYTL1
30	GO:0150104	transport across blood-brain barrier		0.0002667	0.02164	0.1813	0.6493	87	4	SLC4A8,SLC1A3,SLC2A1,TFRC
31	GO:0010232	vascular transport		0.0002786	0.02188	0.1833	0.6784	88	4	SLC4A8,SLC1A3,SLC2A1,TFRC
32	GO:0046034	ATP metabolic process		0.0003079	0.02343	0.1962	0.7497	256	6	DDIT4,PGAM4,PFKFB3,LDHA,ALDOC,PGAM1
33	GO:0003018	vascular process in circulatory system		0.0003194	0.0235	0.1968	0.7778	364	7	SLC4A8,ACTA2,MMP2,SLC1A3,SLC2A1,EDN2,TFRC
34	GO:1903578	regulation of ATP metabolic process		0.0003303	0.0235	0.1968	0.8042	92	4	DDIT4,PGAM4,PFKFB3,PGAM1
35	GO:0140459	response to Gram-positive bacterium		0.0003475	0.0235	0.1968	0.8461	8	2	CLDN3,CDH1
36	GO:0043456	regulation of pentose-phosphate shunt		0.0003475	0.0235	0.1968	0.8461	8	2	PGAM4,PGAM1
37	GO:0008284	positive regulation of cell population proliferation		0.000395	0.02599	0.2177	0.9618	1236	13	HOXA3,KDM5B,ERBB3,FLT4,CCN1,EGR1,TNFSF10,CCN2,ATF3,MMP2,LIN28A,EDN2,TFRC
38	GO:0072524	pyridine-containing compound metabolic process		0.0004366	0.02726	0.2283	1	99	4	PSAT1,PGAM4,LDHA,PGAM1
39	GO:0001885	endothelial cell development		0.0004366	0.02726	0.2283	1	99	4	GSTM3,CLDN3,SLC2A1,MSN
40	GO:0030198	extracellular matrix organization		0.0005132	0.02826	0.2367	1	394	7	NOXO1,CCN1,P4HA1,COL14A1,CCN2,MMP2,P3H4
41	GO:0043062	extracellular structure organization		0.000521	0.02826	0.2367	1	395	7	NOXO1,CCN1,P4HA1,COL14A1,CCN2,MMP2,P3H4
42	GO:0043200	response to amino acid		0.0005239	0.02826	0.2367	1	283	6	ZEB1,CCN2,MMP2,CDH1,SLC1A3,DNMT3B
43	GO:0009205	purine ribonucleoside triphosphate metabolic process		0.0005337	0.02826	0.2367	1	284	6	DDIT4,PGAM4,PFKFB3,LDHA,ALDOC,PGAM1
44	GO:0045229	external encapsulating structure organization		0.0005449	0.02826	0.2367	1	398	7	NOXO1,CCN1,P4HA1,COL14A1,CCN2,MMP2,P3H4
45	GO:0021957	corticospinal tract morphogenesis		0.0005558	0.02826	0.2367	1	10	2	ZEB2,CDH11
46	GO:0071455	cellular response to hyperoxia		0.0005558	0.02826	0.2367	1	10	2	EGR1,DNMT3B
47	GO:1901724	positive regulation of cell proliferation involved in kidney development		0.0005558	0.02826	0.2367	1	10	2	EGR1,LIN28A
48	GO:0045730	respiratory burst		0.0005571	0.02826	0.2367	1	45	3	NOXO1,PGAM4,PGAM1
49	GO:0019318	hexose metabolic process		0.000585	0.02896	0.2425	1	289	6	PGAM4,ATF3,PFKFB3,LDHA,ALDOC,PGAM1
50	GO:0009144	purine nucleoside triphosphate metabolic process		0.0005956	0.02896	0.2425	1	290	6	DDIT4,PGAM4,PFKFB3,LDHA,ALDOC,PGAM1
51	GO:0009199	ribonucleoside triphosphate metabolic process		0.0006065	0.02896	0.2425	1	291	6	DDIT4,PGAM4,PFKFB3,LDHA,ALDOC,PGAM1
52	GO:0010628	positive regulation of gene expression		0.0006203	0.02905	0.2433	1	1469	14	KDM5B,ERBB3,FLT4,CCN1,EGR1,ACTA2,CCN2,ATF3,CLDN3,NFAT5,LIN28A,TFRC,DNMT3B,MSN
53	GO:1902031	regulation of NADP metabolic process		0.0006778	0.03059	0.2562	1	11	2	PGAM4,PGAM1
54	GO:0009611	response to wounding		0.0006783	0.03059	0.2562	1	825	10	ERBB3,CCN1,KLF6,EGR1,ACTA2,CCN2,CLDN3,MMP2,SLC1A3,TFPI
55	GO:1900542	regulation of purine nucleotide metabolic process		0.0007193	0.03184	0.2667	1	113	4	DDIT4,PGAM4,PFKFB3,PGAM1
56	GO:0006094	gluconeogenesis		0.0007434	0.03233	0.2707	1	114	4	PGAM4,ATF3,ALDOC,PGAM1
57	GO:0022612	gland morphogenesis		0.0007654	0.0327	0.2739	1	201	5	KDM5B,ERBB3,MMP2,CDH1,MSN
58	GO:0019319	hexose biosynthetic process		0.0008458	0.03551	0.2974	1	118	4	PGAM4,ATF3,ALDOC,PGAM1
59	GO:0007409	axonogenesis		0.0008908	0.03597	0.3013	1	705	9	ERBB3,FLT4,UNC5B,ETV1,MMP2,CDH1,ZEB2,CDH11,EDN2
60	GO:0006140	regulation of nucleotide metabolic process		0.0009006	0.03597	0.3013	1	120	4	DDIT4,PGAM4,PFKFB3,PGAM1
61	GO:0055093	response to hyperoxia		0.0009011	0.03597	0.3013	1	53	3	EGR1,MMP2,DNMT3B
62	GO:0021545	cranial nerve development		0.0009578	0.03762	0.315	1	122	4	HOXA3,ERBB3,KLF6,SLC1A3
63	GO:0046364	monosaccharide biosynthetic process		0.0009873	0.03816	0.3196	1	123	4	PGAM4,ATF3,ALDOC,PGAM1
64	GO:0006091	generation of precursor metabolites and energy		0.001011	0.03845	0.322	1	575	8	DDIT4,GYG1,PGAM4,PFKFB3,LDHA,ALDOC,PGAM1,SLC1A3
65	GO:0001101	response to acid chemical		0.001042	0.03885	0.3254	1	323	6	ZEB1,CCN2,MMP2,CDH1,SLC1A3,DNMT3B
66	GO:0048871	multicellular organismal homeostasis		0.001053	0.03885	0.3254	1	722	9	EGR1,COL14A1,CCN2,CLDN3,CYTL1,CDH1,SLC2A1,EDN2,TFRC
67	GO:1901698	response to nitrogen compound		0.001078	0.03919	0.3282	1	1738	15	GSTM3,ERBB3,ZEB1,KLF6,EGR1,TNFSF10,CCN2,RFTN2,MMP2,LDHA,ALDOC,CDH1,SLC1A3,SLC2A1,DNMT3B
68	GO:0062012	regulation of small molecule metabolic process		0.001104	0.03953	0.3311	1	449	7	DDIT4,STARD4,EGR1,PGAM4,PFKFB3,PGAM1,SIRT5
69	GO:0048667	cell morphogenesis involved in neuron differentiation		0.001129	0.03983	0.3336	1	882	10	ERBB3,FLT4,UNC5B,ETV1,MMP2,CDH1,SLC1A3,ZEB2,CDH11,EDN2
70	GO:0030855	epithelial cell differentiation		0.001206	0.04196	0.3514	1	1051	11	GSTM3,KDM5B,FLT4,ZEB1,ACTA2,CLDN3,ALDOC,CDH1,ZEB2,SLC2A1,MSN
71	GO:0051247	positive regulation of protein metabolic process		0.001319	0.04523	0.3788	1	1773	15	ZFAND2A,ERBB3,FLT4,CCN1,EGR1,PHF23,TNFSF10,CCN2,CLDN3,LIN28A,ZEB2,FBXL5,TFRC,DNMT3B,MSN
72	GO:0036296	response to increased oxygen levels		0.001356	0.04587	0.3842	1	61	3	EGR1,MMP2,DNMT3B
73	GO:0000902	cell morphogenesis		0.001391	0.04639	0.3885	1	1415	13	ERBB3,FLT4,UNC5B,RHOBTB2,ETV1,CLDN3,MMP2,CDH1,SLC1A3,ZEB2,CDH11,EDN2,MSN
74	GO:0045666	positive regulation of neuron differentiation		0.001432	0.04712	0.3946	1	136	4	GDPD5,ZEB1,LIN28A,DNMT3B
75	GO:0006000	fructose metabolic process		0.001462	0.04746	0.3975	1	16	2	PFKFB3,ALDOC
76	GO:2001238	positive regulation of extrinsic apoptotic signaling pathway		0.001489	0.04771	0.3996	1	63	3	TNFSF10,UNC5B,ATF3
77	GO:0000904	cell morphogenesis involved in differentiation		0.001512	0.0478	0.4003	1	1081	11	ERBB3,FLT4,UNC5B,ETV1,CLDN3,MMP2,CDH1,SLC1A3,ZEB2,CDH11,EDN2

## Sheet: TF Binding Site
	ID	Name	Source	pValue	FDR B&H	FDR B&Y	Bonferroni	Genes in Annotation	Genes from Input	List of genes from Input
1	GGGAGGRR V$MAZ Q6	GGGAGGRR V$MAZ Q6	TFBS	6.889e-05	0.04155	0.2913	0.04285	1838	16	ERBB3,EGR1,P4HA1,NPEPPS,RHOBTB2,ETV1,PNRC1,CCN2,ZNF395,MMP2,LIN28A,P3H4,SLC2A1,EDN2,DNMT3B,MSN
2	CTTTGT V$LEF1 Q2	CTTTGT V$LEF1 Q2	TFBS	0.0001415	0.04155	0.2913	0.08802	1547	14	HOXA3,NARF,DDIT4,ERBB3,CCN1,TNFSF10,NPEPPS,ETV1,PNRC1,PFKFB3,ITGB5,P3H4,CDH11,DNMT3B
3	TGTTTGY V$HNF3 Q6	TGTTTGY V$HNF3 Q6	TFBS	0.0003551	0.04155	0.2913	0.2208	596	8	HOXA3,ERBB3,CCN1,ENTPD3,PNRC1,CCN2,ZNF395,EDN2
4	V$MYCMAX 01	V$MYCMAX 01	TFBS	0.0004029	0.04155	0.2913	0.2506	212	5	HOXA3,ETV1,LIN28A,P3H4,TFRC
5	V$ATF 01	V$ATF 01	TFBS	0.0004576	0.04155	0.2913	0.2846	218	5	CCN1,PNRC1,ATF3,CLDN3,LDHA
6	AACTTT UNKNOWN	AACTTT UNKNOWN	TFBS	0.0004673	0.04155	0.2913	0.2907	1531	13	HOXA3,PSAT1,CCN1,TNFSF10,ETV1,ATF3,MMP2,NFAT5,CDH1,SLC1A3,LIN28A,CDH11,FBXL5
7	M30406	ZSCAN30 TARGET GENES	MSigDB	0.0004676	0.04155	0.2913	0.2908	1738	14	VPS13D,FLT4,NOXO1,KLF6,P4HA1,COL14A1,ZNF395,PFKFB3,NFAT5,ITGB5,ZEB2,FBXL5,TFRC,DNMT3B

## Sheet: Gene Family
	ID	Name	Source	pValue	FDR B&H	FDR B&Y	Bonferroni	Genes in Annotation	Genes from Input	List of genes from Input
1	1082	Bisphosphoglycerate phosphatases	genenames.org	4.977e-05	0.002439	0.01092	0.002439	4	2	PGAM4,PGAM1
2	1046	CYR61/CTGF/NOV matricellular proteins	genenames.org	0.000124	0.003037	0.0136	0.006074	6	2	CCN1,CCN2
3	529	Zinc fingers C2H2-type|ZF class homeoboxes and pseudogenes	genenames.org	0.0008533	0.01394	0.06243	0.04181	15	2	ZEB1,ZEB2

## Sheet: Pathway
	ID	Name	Source	pValue	FDR B&H	FDR B&Y	Bonferroni	Genes in Annotation	Genes from Input	List of genes from Input
1	782382	gluconeogenesis	BioSystems: BIOCYC	0.00213	0.04894	0.3556	1	15	2	PGAM4,ALDOC
2	782396	glycolysis	BioSystems: BIOCYC	0.00213	0.04894	0.3556	1	15	2	PGAM4,ALDOC
1	1059538	Central carbon metabolism in cancer	BioSystems: KEGG	1.207e-05	0.003234	0.0235	0.009702	65	5	SLC16A3,PGAM4,LDHA,PGAM1,SLC2A1
2	413342	Gluconeogenesis, oxaloacetate => fructose-6P	BioSystems: KEGG	6.139e-05	0.007051	0.05124	0.04935	17	3	PGAM4,ALDOC,PGAM1
3	814926	Carbon metabolism	BioSystems: KEGG	0.0001803	0.01377	0.1001	0.1449	114	5	PSAT1,EHHADH,PGAM4,ALDOC,PGAM1
4	413340	Glycolysis (Embden-Meyerhof pathway), glucose => pyruvate	BioSystems: KEGG	0.0002022	0.01377	0.1001	0.1626	25	3	PGAM4,ALDOC,PGAM1
5	82926	Glycolysis / Gluconeogenesis	BioSystems: KEGG	0.0002569	0.01377	0.1001	0.2066	67	4	PGAM4,LDHA,ALDOC,PGAM1
6	790012	Biosynthesis of amino acids	BioSystems: KEGG	0.0003963	0.01874	0.1362	0.3186	75	4	PSAT1,PGAM4,ALDOC,PGAM1
7	82949	Glycine, serine and threonine metabolism	BioSystems: KEGG	0.0008267	0.0289	0.21	0.6647	40	3	PSAT1,PGAM4,PGAM1
8	695200	HIF-1 signaling pathway	BioSystems: KEGG	0.001217	0.03542	0.2574	0.9785	101	4	PFKFB3,LDHA,SLC2A1,TFRC
9	1144996	Glucagon signaling pathway	BioSystems: KEGG	0.001309	0.03542	0.2574	1	103	4	PGAM4,LDHA,PGAM1,SLC2A1
10	413341	Glycolysis, core module involving three-carbon compounds	BioSystems: KEGG	0.001351	0.03542	0.2574	1	12	2	PGAM4,PGAM1
1	138045	HIF-1-alpha transcription factor network	BioSystems: Pathway Interaction Database	0.0002285	0.01377	0.1001	0.1837	65	4	PFKFB3,LDHA,SLC2A1,TFRC
2	137945	amb2 Integrin signaling	BioSystems: Pathway Interaction Database	0.00141	0.03542	0.2574	1	48	3	CCN1,CCN2,MMP2
1	1269960	Glycolysis	BioSystems: REACTOME	0.0004261	0.01903	0.1383	0.3426	32	3	PFKFB3,ALDOC,PGAM1
2	1269959	Glucose metabolism	BioSystems: REACTOME	0.0005313	0.02221	0.1614	0.4272	81	4	GYG1,PFKFB3,ALDOC,PGAM1
1	MAP00010 Glycolysis Gluconeogenesis	MAP00010 Glycolysis Gluconeogenesis	GenMAPP	0.001778	0.04331	0.3148	1	52	3	LDHA,ALDOC,PGAM1
1	M42542	CCL18 signaling pathway	MSigDB C2 BIOCARTA (v7.5.1)	6.277e-09	5.047e-06	3.668e-05	5.047e-06	56	7	ACTA2,ATF3,MMP2,LDHA,CDH1,ZEB2,SLC2A1
2	M39740	Metabolic reprogramming in colon cancer	MSigDB C2 BIOCARTA (v7.5.1)	1.709e-06	0.0006872	0.004994	0.001374	44	5	PSAT1,SLC16A3,LDHA,PGAM1,SLC2A1
3	M39375	Clear cell renal cell carcinoma pathways	MSigDB C2 BIOCARTA (v7.5.1)	4.993e-05	0.007051	0.05124	0.04014	87	5	PSAT1,ZEB1,LDHA,ALDOC,SLC2A1
4	M39474	Glycolysis and gluconeogenesis	MSigDB C2 BIOCARTA (v7.5.1)	5.389e-05	0.007051	0.05124	0.04333	45	4	LDHA,ALDOC,PGAM1,SLC2A1
5	M39604	Cori cycle	MSigDB C2 BIOCARTA (v7.5.1)	6.139e-05	0.007051	0.05124	0.04935	17	3	LDHA,PGAM1,SLC2A1
6	M39674	Hypertrophy model	MSigDB C2 BIOCARTA (v7.5.1)	0.0001019	0.01024	0.07442	0.08192	20	3	ZEB1,CCN1,ATF3
7	M11521	Glycolysis / Gluconeogenesis	MSigDB C2 BIOCARTA (v7.5.1)	0.0001902	0.01377	0.1001	0.1529	62	4	PGAM4,LDHA,ALDOC,PGAM1
8	M255	HIF-1-alpha transcription factor network	MSigDB C2 BIOCARTA (v7.5.1)	0.0002424	0.01377	0.1001	0.1949	66	4	PFKFB3,LDHA,SLC2A1,TFRC
9	M39823	Hippo-Merlin signaling dysregulation	MSigDB C2 BIOCARTA (v7.5.1)	0.000257	0.01377	0.1001	0.2066	123	5	FLT4,CCN2,CDH1,ITGB5,CDH11
10	M22019	SUMOylation as a mechanism to modulate CtBP-dependent gene responses	MSigDB C2 BIOCARTA (v7.5.1)	0.0005801	0.02221	0.1614	0.4664	8	2	ZEB1,CDH1
11	M39394	HIF1A and PPARG regulation of glycolysis	MSigDB C2 BIOCARTA (v7.5.1)	0.0005801	0.02221	0.1614	0.4664	8	2	LDHA,SLC2A1
12	M42557	Orexin receptor pathway	MSigDB C2 BIOCARTA (v7.5.1)	0.0007205	0.02633	0.1914	0.5793	154	5	FLT4,EGR1,CCN2,LDHA,SLC2A1
13	M39770	Epithelial to mesenchymal transition in colorectal cancer	MSigDB C2 BIOCARTA (v7.5.1)	0.0009564	0.03203	0.2328	0.769	164	5	ZEB1,CLDN3,MMP2,CDH1,ZEB2
14	M42563	Malignant pleural mesothelioma	MSigDB C2 BIOCARTA (v7.5.1)	0.000996	0.03203	0.2328	0.8008	446	8	FLT4,ACTA2,CCN2,ATF3,MMP2,CDH1,CDH11,SLC2A1
15	M40053	Glycolysis in senescence	MSigDB C2 BIOCARTA (v7.5.1)	0.001129	0.03492	0.2538	0.9079	11	2	LDHA,ALDOC
16	M39816	Aerobic glycolysis	MSigDB C2 BIOCARTA (v7.5.1)	0.001351	0.03542	0.2574	1	12	2	LDHA,SLC2A1
17	M39829	Mechanoregulation and pathology of YAP/TAZ via Hippo and non-Hippo mechanisms	MSigDB C2 BIOCARTA (v7.5.1)	0.00141	0.03542	0.2574	1	48	3	ACTA2,CDH1,ITGB5
1	PW:0000025	glycolysis/gluconeogenesis	Pathway Ontology	0.000317	0.01593	0.1158	0.2549	29	3	LDHA,ALDOC,PGAM1
