# Supplementary material for: Regulation of otic neurosensory specification by Notch and Wnt signalling: insights from RNA-seq screenings in the embryonic chicken inner ear
Source: Front Cell Dev Biol. 2023 Oct 12;11:1245330. doi: 10.3389/fcell.2023.1245330 (PMC10600479; doi:10.3389/fcell.2023.1245330)
Supplement: Supplementary file 2 [file Table3.XLSX]

## Sheet: DE genes_Notch GOF 24h
target_id	ens_gene	ext_gene	hs_homolog	hs_homolog_gname	pval	qval_lrt	qval_wt	fold_change	se_fold_change	mean_obs	var_obs	tech_var	sigma_sq	smooth_sigma_sq	final_sigma_sq
ENSGALT00000008938.6	ENSGALG00000005572	NOXO1	ENSG00000196408	NOXO1	9.00439e-16	0.0750322	1.75045e-11	-1.39573	0.173604	6.90363	0.643644	0.00123622	0.0439712	0.0121669	0.0439712
ENSGALT00000005411.6	ENSGALG00000003424	LMX1A	ENSG00000162761	LMX1A	2.8645e-15	0.0750322	2.7843e-11	-0.729779	0.092416	6.98115	0.188426	0.00100295	0.00105286	0.0118081	0.0118081
ENSGALT00000059836.3	ENSGALG00000034196	WNT2B	ENSG00000134245	WNT2B	3.26476e-13	0.0750322	2.11556e-09	-1.40556	0.192992	4.6977	0.715144	0.0137785	0.0319808	0.0420905	0.0420905
ENSGALT00000039628.4	ENSGALG00000003456	CA12	ENSG00000074410	CA12	8.78584e-12	0.0750322	4.26992e-08	-1.0479	0.153535	6.63161	0.360164	0.0216975	-0.0060311	0.0136621	0.0136621
ENSGALT00000019065.6	ENSGALG00000011663	FNDC1	ENSG00000164694	FNDC1	1.75995e-11	0.0802361	6.84267e-08	-0.901041	0.13399	5.68229	0.299554	0.00426277	0.0188837	0.0226674	0.0226674
ENSGALT00000044478.4	ENSGALG00000028602	HMP19	ENSG00000170091	NSG2	2.21216e-10	0.0802361	7.16739e-07	-0.507702	0.0800055	8.00689	0.10523	0.000467885	0.00348377	0.00913343	0.00913343
ENSGALT00000055755.3	ENSGALG00000040297	NBL1	ENSG00000158747	NBL1	6.94413e-09	0.0933345	1.92848e-05	-0.549016	0.0947842	6.86699	0.134175	0.0011298	0.00120295	0.0123463	0.0123463
ENSGALT00000025516.5	ENSGALG00000015826	HTR1E	ENSG00000168830	HTR1E	1.43504e-08	0.169834	3.48714e-05	-1.48972	0.262777	5.12222	0.741195	0.00805775	0.0955197	0.0319848	0.0955197
ENSGALT00000102628.1	ENSGALG00000050840	APCDD1	ENSG00000154856	APCDD1	3.01216e-08	0.154414	6.50627e-05	-0.479406	0.0865239	7.3645	0.250123	0.000819608	0.00584857	0.01041	0.01041
ENSGALT00000042752.3	ENSGALG00000027002				1.20754e-07	0.184573	0.000213405	1.49456	0.282401	5.75368	0.871091	0.00416165	0.115464	0.0217678	0.115464
ENSGALT00000079836.2	ENSGALG00000010673	SLC1A7	ENSG00000162383	SLC1A7	1.98893e-07	0.184573	0.000322206	-1.35969	0.26146	4.18304	0.760034	0.0323745	0.0625113	0.0701676	0.0701676
ENSGALT00000099414.1	ENSGALG00000017120	SACS	ENSG00000151835	SACS	1.65125e-06	0.184573	0.00246925	6.3147	1.31776	2.51667	11.9841	2.15792	-2.13083	0.446806	0.446806
ENSGALT00000056148.2	ENSGALG00000040716	PRLH	ENSG00000071677	PRLH	6.55497e-06	0.292586	0.00849524	-1.30855	0.290296	3.91642	0.765754	0.0313369	0.0770403	0.0950708	0.0950708
ENSGALT00000084496.2	ENSGALG00000002555	RET	ENSG00000165731	RET	8.80118e-06	0.276165	0.0106934	-0.682985	0.153663	6.66431	0.177493	0.0219569	-0.00773316	0.0134614	0.0134614
ENSGALT00000024825.4	ENSGALG00000015389	TMPRSS7	ENSG00000176040	TMPRSS7	9.58297e-06	0.276165	0.0109584	-0.927854	0.209619	4.45072	0.314614	0.0132083	0.0125688	0.0527021	0.0527021
ENSGALT00000059785.2	ENSGALG00000032958	AMPH	ENSG00000078053	AMPH	1.5427e-05	0.292586	0.0166612	-0.9477	0.219248	4.36087	0.368764	0.0142774	0.0225288	0.0578271	0.0578271
ENSGALT00000027325.7	ENSGALG00000016904	SLITRK6	ENSG00000184564	SLITRK6	2.31932e-05	0.356274	0.0237303	-0.784912	0.185484	5.59734	0.375485	0.00458867	0.0470177	0.0238169	0.0470177
ENSGALT00000062021.2	ENSGALG00000034967	GDPD5	ENSG00000158555	GDPD5	3.89942e-05	0.292586	0.0379024	-0.424669	0.103241	6.7122	0.0993703	0.00280988	-0.00011127	0.0131783	0.0131783
ENSGALT00000043520.4	ENSGALG00000027231	NRARP	ENSG00000198435	NRARP	4.18089e-05	0.397542	0.0387031	0.912149	0.222625	4.578	0.82949	0.0139312	0.0604114	0.046583	0.0604114
ENSGALT00000074371.2	ENSGALG00000029811	BMPER	ENSG00000164619	BMPER	4.74124e-05	0.397542	0.0418953	-0.853069	0.209701	5.70199	0.26031	0.004322	0.0616396	0.0224136	0.0616396
ENSGALT00000078478.2	ENSGALG00000040582	LMX1B	ENSG00000136944	LMX1B	5.92031e-05	0.351391	0.0479545	-0.443977	0.110553	6.28379	0.181419	0.0021023	0.0067514	0.0162306	0.0162306
ENSGALT00000081641.3	ENSGALG00000029766	ITGB5	ENSG00000082781	ITGB5	5.90718e-05	0.351391	0.0479545	-0.416546	0.103709	6.4878	0.093746	0.001509	0.00341638	0.0146243	0.0146243

## Sheet: Biological Processes
	ID	Name	Source	pValue	FDR B&H	FDR B&Y	Bonferroni	Genes in Annotation	Genes from Input	List of genes from Input
1	GO:0042472	inner ear morphogenesis		3.629e-05	0.01618	0.1183	0.03052	190	4	NBL1,LMX1B,BMPER,SLITRK6
2	GO:0042471	ear morphogenesis		5.769e-05	0.01618	0.1183	0.04851	214	4	NBL1,LMX1B,BMPER,SLITRK6
3	GO:0072073	kidney epithelium development		6.423e-05	0.01618	0.1183	0.05402	220	4	LMX1B,BMPER,WNT2B,RET
4	GO:0042048	olfactory behavior		0.0001019	0.01618	0.1183	0.08571	15	2	LMX1A,LMX1B
5	GO:0048598	embryonic morphogenesis		0.0001124	0.01618	0.1183	0.09455	1185	7	NBL1,LMX1B,ITGB5,BMPER,WNT2B,RET,SLITRK6
6	GO:0007423	sensory organ development		0.0001154	0.01618	0.1183	0.09709	1190	7	APCDD1,NBL1,LMX1B,BMPER,WNT2B,RET,SLITRK6
7	GO:0045664	regulation of neuron differentiation		0.0001675	0.01699	0.1242	0.1408	282	4	LMX1A,NBL1,GDPD5,RET
8	GO:0001657	ureteric bud development		0.0002007	0.01699	0.1242	0.1688	114	3	BMPER,WNT2B,RET
9	GO:0090596	sensory organ morphogenesis		0.0002047	0.01699	0.1242	0.1721	562	5	NBL1,LMX1B,BMPER,WNT2B,SLITRK6
10	GO:0072164	mesonephric tubule development		0.0002222	0.01699	0.1242	0.1869	118	3	BMPER,WNT2B,RET
11	GO:0072163	mesonephric epithelium development		0.0002222	0.01699	0.1242	0.1869	118	3	BMPER,WNT2B,RET
12	GO:0001823	mesonephros development		0.0002511	0.0176	0.1287	0.2112	123	3	BMPER,WNT2B,RET
13	GO:0045666	positive regulation of neuron differentiation		0.0003374	0.01933	0.1413	0.2837	136	3	LMX1A,NBL1,GDPD5
14	GO:0003002	regionalization		0.0003523	0.01933	0.1413	0.2963	632	5	NRARP,NBL1,LMX1B,BMPER,WNT2B
15	GO:0007626	locomotory behavior		0.0003534	0.01933	0.1413	0.2972	343	4	LMX1A,GDPD5,LMX1B,SLITRK6
16	GO:0007610	behavior		0.0003753	0.01933	0.1413	0.3156	1007	6	LMX1A,GDPD5,LMX1B,PRLH,AMPH,SLITRK6
17	GO:0048752	semicircular canal morphogenesis		0.0003907	0.01933	0.1413	0.3286	29	2	NBL1,LMX1B
18	GO:0007635	chemosensory behavior		0.0004469	0.02088	0.1527	0.3759	31	2	LMX1A,LMX1B
19	GO:0048839	inner ear development		0.0004952	0.02192	0.1603	0.4164	375	4	NBL1,LMX1B,BMPER,SLITRK6
20	GO:0040007	growth		0.0005411	0.02275	0.1664	0.4551	1528	7	LMX1A,GDPD5,LMX1B,PRLH,WNT2B,RET,SLITRK6
21	GO:0090183	regulation of kidney development		0.0006378	0.02384	0.1743	0.5364	37	2	WNT2B,RET
22	GO:0060872	semicircular canal development		0.0006728	0.02384	0.1743	0.5658	38	2	NBL1,LMX1B
23	GO:0043583	ear development		0.0006798	0.02384	0.1743	0.5717	408	4	NBL1,LMX1B,BMPER,SLITRK6
24	GO:1905114	cell surface receptor signaling pathway involved in cell-cell signaling		0.0006809	0.02384	0.1743	0.5727	730	5	NRARP,APCDD1,LMX1A,SLC1A7,WNT2B
25	GO:0060384	innervation		0.0007087	0.02384	0.1743	0.5961	39	2	RET,SLITRK6
26	GO:0043010	camera-type eye development		0.0007421	0.02401	0.1755	0.6241	744	5	APCDD1,LMX1B,WNT2B,RET,SLITRK6
27	GO:0048589	developmental growth		0.000826	0.02573	0.1881	0.6947	1168	6	GDPD5,LMX1B,PRLH,WNT2B,RET,SLITRK6
28	GO:0060007	linear vestibuloocular reflex		0.001014	0.03047	0.2228	0.8532	1	1	SLITRK6
29	GO:0009887	animal organ morphogenesis		0.001136	0.03263	0.2386	0.9551	1729	7	APCDD1,NBL1,LMX1B,BMPER,WNT2B,RET,SLITRK6
30	GO:0060117	auditory receptor cell development		0.001164	0.03263	0.2386	0.9788	50	2	LMX1B,SLITRK6
31	GO:0051094	positive regulation of developmental process		0.001313	0.0338	0.2471	1	1772	7	LMX1A,NBL1,GDPD5,BMPER,WNT2B,RET,SLITRK6
32	GO:0001654	eye development		0.00135	0.0338	0.2471	1	850	5	APCDD1,LMX1B,WNT2B,RET,SLITRK6
33	GO:0150063	visual system development		0.001371	0.0338	0.2471	1	853	5	APCDD1,LMX1B,WNT2B,RET,SLITRK6
34	GO:0009953	dorsal/ventral pattern formation		0.001381	0.0338	0.2471	1	221	3	NBL1,LMX1B,BMPER
35	GO:0045746	negative regulation of Notch signaling pathway		0.001407	0.0338	0.2471	1	55	2	NRARP,GDPD5
36	GO:0002043	blood vessel endothelial cell proliferation involved in sprouting angiogenesis		0.001458	0.03405	0.249	1	56	2	NRARP,BMPER
37	GO:0016331	morphogenesis of embryonic epithelium		0.001647	0.03621	0.2648	1	235	3	LMX1B,WNT2B,RET
38	GO:0035148	tube formation		0.001708	0.03621	0.2648	1	238	3	NBL1,BMPER,RET
39	GO:0001822	kidney development		0.001743	0.03621	0.2648	1	526	4	LMX1B,BMPER,WNT2B,RET
40	GO:0072006	nephron development		0.001749	0.03621	0.2648	1	240	3	LMX1B,WNT2B,RET
41	GO:0007389	pattern specification process		0.001765	0.03621	0.2648	1	903	5	NRARP,NBL1,LMX1B,BMPER,WNT2B
42	GO:0071542	dopaminergic neuron differentiation		0.001841	0.03663	0.2678	1	63	2	LMX1A,LMX1B
43	GO:0072001	renal system development		0.001906	0.03663	0.2678	1	539	4	LMX1B,BMPER,WNT2B,RET
44	GO:0048646	anatomical structure formation involved in morphogenesis		0.001916	0.03663	0.2678	1	1890	7	NRARP,NBL1,LMX1B,ITGB5,BMPER,WNT2B,RET
45	GO:1902367	negative regulation of Notch signaling pathway involved in somitogenesis		0.002026	0.03704	0.2709	1	2	1	NRARP
46	GO:0007497	posterior midgut development		0.002026	0.03704	0.2709	1	2	1	RET
47	GO:0048880	sensory system development		0.002157	0.03813	0.2788	1	945	5	APCDD1,LMX1B,WNT2B,RET,SLITRK6
48	GO:0016055	Wnt signaling pathway		0.002367	0.03813	0.2788	1	572	4	NRARP,APCDD1,LMX1A,WNT2B
49	GO:0002009	morphogenesis of an epithelium		0.002375	0.03813	0.2788	1	966	5	NRARP,LMX1B,BMPER,WNT2B,RET
50	GO:0198738	cell-cell signaling by wnt		0.002397	0.03813	0.2788	1	574	4	NRARP,APCDD1,LMX1A,WNT2B
51	GO:0060429	epithelium development		0.002502	0.03813	0.2788	1	1979	7	NRARP,APCDD1,LMX1B,BMPER,WNT2B,RET,SLITRK6
52	GO:0060562	epithelial tube morphogenesis		0.0026	0.03813	0.2788	1	587	4	NRARP,BMPER,WNT2B,RET
53	GO:0001655	urogenital system development		0.002664	0.03813	0.2788	1	591	4	LMX1B,BMPER,WNT2B,RET
54	GO:0035239	tube morphogenesis		0.002682	0.03813	0.2788	1	1467	6	NRARP,NBL1,LMX1B,BMPER,WNT2B,RET
55	GO:0042491	inner ear auditory receptor cell differentiation		0.002876	0.03813	0.2788	1	79	2	LMX1B,SLITRK6
56	GO:0030514	negative regulation of BMP signaling pathway		0.002948	0.03813	0.2788	1	80	2	NBL1,BMPER
57	GO:0021953	central nervous system neuron differentiation		0.002994	0.03813	0.2788	1	290	3	LMX1A,GDPD5,LMX1B
58	GO:0072300	positive regulation of metanephric glomerulus development		0.003038	0.03813	0.2788	1	3	1	RET
59	GO:1905424	regulation of Wnt-mediated midbrain dopaminergic neuron differentiation		0.003038	0.03813	0.2788	1	3	1	LMX1A
60	GO:1905426	positive regulation of Wnt-mediated midbrain dopaminergic neuron differentiation		0.003038	0.03813	0.2788	1	3	1	LMX1A
61	GO:0072216	positive regulation of metanephros development		0.003038	0.03813	0.2788	1	3	1	RET
62	GO:0060492	lung induction		0.003038	0.03813	0.2788	1	3	1	WNT2B
63	GO:0072298	regulation of metanephric glomerulus development		0.003038	0.03813	0.2788	1	3	1	RET
64	GO:0061146	Peyer's patch morphogenesis		0.003038	0.03813	0.2788	1	3	1	RET
65	GO:0002930	trabecular meshwork development		0.003038	0.03813	0.2788	1	3	1	LMX1B
66	GO:0060423	foregut regionalization		0.003038	0.03813	0.2788	1	3	1	WNT2B
67	GO:0060424	lung field specification		0.003038	0.03813	0.2788	1	3	1	WNT2B
68	GO:0048483	autonomic nervous system development		0.003713	0.04421	0.3233	1	90	2	PRLH,RET
69	GO:0033627	cell adhesion mediated by integrin		0.003794	0.04421	0.3233	1	91	2	ITGB5,RET
70	GO:0048562	embryonic organ morphogenesis		0.003921	0.04421	0.3233	1	658	4	NBL1,LMX1B,BMPER,SLITRK6
71	GO:0060119	inner ear receptor cell development		0.003959	0.04421	0.3233	1	93	2	LMX1B,SLITRK6
72	GO:1904958	positive regulation of midbrain dopaminergic neuron differentiation		0.004048	0.04421	0.3233	1	4	1	LMX1A
73	GO:1902366	regulation of Notch signaling pathway involved in somitogenesis		0.004048	0.04421	0.3233	1	4	1	NRARP
74	GO:0061011	hepatic duct development		0.004048	0.04421	0.3233	1	4	1	WNT2B
75	GO:1902359	Notch signaling pathway involved in somitogenesis		0.004048	0.04421	0.3233	1	4	1	NRARP
76	GO:0035799	ureter maturation		0.004048	0.04421	0.3233	1	4	1	RET
77	GO:0038098	sequestering of BMP from receptor via BMP binding		0.004048	0.04421	0.3233	1	4	1	NBL1

## Sheet: Gene Family
	ID	Name	Source	pValue	FDR B&H	FDR B&Y	Bonferroni	Genes in Annotation	Genes from Input	List of genes from Input
1	522	LIM class homeoboxes	genenames.org	4.167e-05	0.0006668	0.002254	0.0006668	12	2	LMX1A,LMX1B
2	1246	DAN family	genenames.org	0.005758	0.03111	0.1052	0.09213	7	1	NBL1
3	1159	Integrin beta subunits	genenames.org	0.007397	0.03111	0.1052	0.1184	9	1	ITGB5
4	1289	N-BAR domain containing	genenames.org	0.009852	0.03111	0.1052	0.1576	12	1	AMPH
5	170	5-hydroxytryptamine receptors, G protein-coupled	genenames.org	0.01067	0.03111	0.1052	0.1707	13	1	HTR1E
6	24	Cadherin related	genenames.org	0.01393	0.03111	0.1052	0.2229	17	1	RET
7	460	Carbonic anhydrases	genenames.org	0.01474	0.03111	0.1052	0.2359	18	1	CA12
8	360	Wnt family	genenames.org	0.01556	0.03111	0.1052	0.2489	19	1	WNT2B

## Sheet: Pathway
	ID	Name	Source	pValue	FDR B&H	FDR B&Y	Bonferroni	Genes in Annotation	Genes from Input	List of genes from Input
1	M39580	Dopaminergic Neurogenesis	MSigDB C2 BIOCARTA (v7.3)	8.05e-06	0.0006198	0.003054	0.0006198	30	3	LMX1A,LMX1B,RET
