# Supplementary material for: Regulation of otic neurosensory specification by Notch and Wnt signalling: insights from RNA-seq screenings in the embryonic chicken inner ear
Source: Front Cell Dev Biol. 2023 Oct 12;11:1245330. doi: 10.3389/fcell.2023.1245330 (PMC10600479; doi:10.3389/fcell.2023.1245330)
Supplement: Supplementary file 4 [file Table6.XLSX]

## Sheet: DE genes-Wnt LOF EP 24h
target_id		ens_gene	ext_gene	hs_homolog	hs_homolog_gname	pval	qval_wt	fold_change	se_fold_change	mean_obs	var_obs	tech_var	sigma_sq	smooth_sigma_sq	final_sigma_sq
ENSGALT00000039415.4		ENSGALG00000006300	LDHA	ENSG00000134333	LDHA	1.43821e-36	2.79084e-32	-1.00385	0.0794801	7.00552	0.423545	0.00120587	-0.000601744	0.00826976	0.00826976
ENSGALT00000025516.5		ENSGALG00000015826	HTR1E	ENSG00000168830	HTR1E	3.09573e-22	3.00364e-18	-1.25833	0.129761	5.34034	0.541594	0.0060246	0.00184175	0.0192323	0.0192323
ENSGALT00000059836.3		ENSGALG00000034196	WNT2B	ENSG00000134245	WNT2B	1.70292e-16	1.10151e-12	-0.837602	0.101634	6.03865	0.21208	0.00241644	0.000986577	0.0130778	0.0130778
ENSGALT00000008938.6		ENSGALG00000005572	NOXO1	ENSG00000196408	NOXO1	3.30377e-15	1.60274e-11	-1.39268	0.176761	7.26198	0.664192	0.000900293	0.0459665	0.00759127	0.0459665
ENSGALT00000070141.2		ENSGALG00000034868	KRT7			1.4043e-14	5.45011e-11	-0.602093	0.0782349	7.03373	0.246847	0.000995479	0.00525953	0.00818558	0.00818558
ENSGALT00000004306.4		ENSGALG00000002728	SLC16A3	ENSG00000141526	SLC16A3	1.0137e-12	2.81013e-09	-0.658003	0.0923043	6.36635	0.189468	0.00174316	0.00668256	0.011037	0.011037
ENSGALT00000024209.4		ENSGALG00000015013	MSX1	ENSG00000163132	MSX1	9.45051e-13	2.81013e-09	-0.511032	0.0715903	7.50554	0.103583	0.000567886	0.00677547	0.00711987	0.00711987
ENSGALT00000077257.3		ENSGALG00000037675	COL14A1	ENSG00000187955	COL14A1	1.44014e-11	3.49323e-08	-0.885486	0.131109	5.449	0.686641	0.0076105	0.0107346	0.0181739	0.0181739
ENSGALT00000011395.5		ENSGALG00000007038	ASTN2	ENSG00000148219	ASTN2	8.73465e-11	1.88329e-07	-0.873	0.134569	5.29717	0.445078	0.00750549	-0.00570783	0.0196578	0.0196578
ENSGALT00000095688.1		ENSGALG00000054469	DISP1	ENSG00000154309	DISP1	2.36271e-10	4.58484e-07	-0.59909	0.0945579	6.60472	0.195803	0.00362776	0.00839216	0.00978404	0.00978404
ENSGALT00000079836.2		ENSGALG00000010673	SLC1A7	ENSG00000162383	SLC1A7	2.82775e-10	4.98842e-07	-1.01611	0.161084	4.80267	0.360513	0.0120491	0.0256229	0.026873	0.026873
ENSGALT00000084496.2		ENSGALG00000002555	RET	ENSG00000165731	RET	2.60938e-09	4.21959e-06	-0.859256	0.144305	6.50182	0.238621	0.0209414	-0.00341509	0.0102944	0.0102944
ENSGALT00000078438.3		ENSGALG00000033365	ALDH1A3	ENSG00000184254	ALDH1A3	5.52815e-09	8.25183e-06	-1.29828	0.222673	6.81009	0.710899	0.00157418	0.0728008	0.00892102	0.0728008
ENSGALT00000074566.3		ENSGALG00000041203	CRMP1	ENSG00000072832	CRMP1	1.52052e-08	2.10756e-05	-0.569944	0.100711	6.76334	0.1119	0.00278652	0.0124274	0.00909829	0.0124274
ENSGALT00000013813.4		ENSGALG00000008477	EXOC4	ENSG00000131558	EXOC4	4.38563e-08	5.67354e-05	-0.391601	0.0715309	7.52556	0.0662259	0.000586695	0.0052486	0.00708831	0.00708831
ENSGALT00000026546.7		ENSGALG00000016455	GREB1	ENSG00000196208	GREB1	4.71055e-08	5.71301e-05	-0.423505	0.077538	7.06682	0.0894272	0.000784122	0.00823409	0.0080899	0.00823409
ENSGALT00000024216.5		ENSGALG00000015015	CYTL1	ENSG00000170891	CYTL1	5.87411e-08	6.33262e-05	-0.628668	0.115935	6.31118	0.271309	0.00210274	0.0180586	0.01136	0.0180586
ENSGALT00000095852.1		ENSGALG00000052763	BTG2	ENSG00000159388	BTG2	5.56096e-08	6.33262e-05	-0.450854	0.082994	6.74504	0.0755553	0.00116116	0.00798416	0.00917084	0.00917084
ENSGALT00000037717.3		ENSGALG00000014690	SLC12A2	ENSG00000064651	SLC12A2	7.63288e-08	7.4058e-05	-0.379521	0.0706006	7.64451	0.115734	0.00055721	0.00658685	0.00691946	0.00691946
ENSGALT00000056719.3		ENSGALG00000040993	BAMBI	ENSG00000095739	BAMBI	7.55288e-08	7.4058e-05	-0.44074	0.0819601	6.79094	0.0791863	0.00108395	0.00601413	0.00899223	0.00899223
ENSGALT00000067157.2		ENSGALG00000038217	CD82	ENSG00000085117	CD82	1.91872e-07	0.000177299	-0.495264	0.0951143	6.38914	0.0838379	0.0019396	0.0116305	0.0109068	0.0116305
ENSGALT00000019065.6		ENSGALG00000011663	FNDC1	ENSG00000164694	FNDC1	2.45151e-07	0.000216235	-0.609286	0.118047	6.47381	0.227727	0.00164717	0.0192556	0.0104416	0.0192556
ENSGALT00000065242.2		ENSGALG00000038848	MSX2	ENSG00000120149	MSX2	2.66007e-07	0.000224429	-0.470726	0.091473	6.39761	0.107326	0.00169199	-0.00113107	0.010859	0.010859
ENSGALT00000078960.2		ENSGALG00000039200	AXIN2	ENSG00000168646	AXIN2	5.3853e-07	0.000435424	-0.5343	0.106603	5.93617	0.137212	0.0032646	-0.000225914	0.0137817	0.0137817
ENSGALT00000025447.3		ENSGALG00000015780	PNRC1	ENSG00000146278	PNRC1	9.00981e-07	0.000699341	-0.35717	0.0727121	7.39627	0.0444577	0.000619405	0.0027138	0.00731117	0.00731117
ENSGALT00000018988.4		ENSGALG00000011623	ADAMTS3	ENSG00000156140	ADAMTS3	1.07074e-06	0.000799144	-0.572082	0.117274	5.6163	0.12406	0.00416348	-0.003313	0.0164663	0.0164663
ENSGALT00000014738.3		ENSGALG00000009052	LBH	ENSG00000213626	LBH	1.23673e-06	0.000888845	-0.359258	0.074079	7.27904	0.0395425	0.000678638	0.00114862	0.0075529	0.0075529
ENSGALT00000040133.4		ENSGALG00000023881	PLXDC1	ENSG00000161381	PLXDC1	1.66499e-06	0.0011539	-0.615976	0.128587	5.29752	0.136874	0.00514771	0.00448879	0.0196542	0.0196542
ENSGALT00000058752.2		ENSGALG00000037015	DACH1	ENSG00000276644	DACH1	2.30552e-06	0.00154271	-0.351378	0.0743718	7.30303	0.0534179	0.000796442	0.00268649	0.00750031	0.00750031
ENSGALT00000098881.1		ENSGALG00000006560	SEMA3A	ENSG00000075213	SEMA3A	2.91364e-06	0.00188464	-0.510832	0.109226	6.58712	0.0924589	0.0039988	0.0138968	0.00986781	0.0138968
ENSGALT00000023671.7		ENSGALG00000014687	EPHA1	ENSG00000146904	EPHA1	3.21586e-06	0.00201303	-0.72007	0.154637	4.81808	0.187016	0.00934852	-0.00187592	0.0265202	0.0265202
ENSGALT00000025378.6		ENSGALG00000015737	NCAM2	ENSG00000154654	NCAM2	4.07443e-06	0.00247076	-0.634813	0.137777	5.04808	0.222132	0.00597988	0.0103232	0.0224938	0.0224938
ENSGALT00000006616.7		ENSGALG00000004161	CCNB1	ENSG00000157456	CCNB2	4.64736e-06	0.00273279	0.307344	0.0671041	8.6334	0.072143	0.000178475	0.00134197	0.00657597	0.00657597
ENSGALT00000004876.5		ENSGALG00000003085	CDK1	ENSG00000170312	CDK1	9.86927e-06	0.00548435	0.342719	0.077538	8.52254	0.0878252	0.00249363	0.00153976	0.00652459	0.00652459
ENSGALT00000027525.5		ENSGALG00000017036	LHFPL6	ENSG00000183722	LHFPL6	9.89189e-06	0.00548435	-0.403007	0.0911879	6.61963	0.0596778	0.00146129	0.0110116	0.0097142	0.0110116
ENSGALT00000020668.5		ENSGALG00000012662	NUAK1	ENSG00000074590	NUAK1	1.10066e-05	0.00562546	0.316164	0.0719145	7.45504	0.0767203	0.000553302	0.00139734	0.00720424	0.00720424
ENSGALT00000045311.3		ENSGALG00000025896	PLPPR4	ENSG00000117600	PLPPR4	1.10161e-05	0.00562546	-4.21442	0.95865	1.41407	5.34686	0.36747	-0.344392	1.01104	1.01104
ENSGALT00000105582.1		ENSGALG00000049511	AMIGO3	ENSG00000176020	AMIGO3	1.09842e-05	0.00562546	-0.518989	0.118037	5.58278	0.10017	0.00408655	0.00476081	0.0168125	0.0168125
ENSGALT00000079047.2		ENSGALG00000031160	GRSF1	ENSG00000132463	GRSF1	1.14823e-05	0.00571317	0.294158	0.0670492	8.27409	0.0505006	0.000251969	0.00618151	0.00649142	0.00649142
ENSGALT00000005664.5		ENSGALG00000003578	FN1	ENSG00000115414	FN1	1.31192e-05	0.00629285	-0.352424	0.0808662	6.89585	0.0726481	0.00118873	0.00363166	0.0086203	0.0086203
ENSGALT00000089330.2		ENSGALG00000003473	SFRP1	ENSG00000104332	SFRP1	1.32959e-05	0.00629285	-0.337625	0.0775226	7.43704	0.0524844	0.00057975	0.00843489	0.00723599	0.00843489
ENSGALT00000040147.5		ENSGALG00000023886	ZNF804A	ENSG00000170396	ZNF804A	1.84212e-05	0.0083586	-0.434575	0.10146	6.05472	0.13016	0.00246969	-0.000640617	0.0129715	0.0129715
ENSGALT00000063305.2		ENSGALG00000041202	FBXO32	ENSG00000156804	FBXO32	1.8522e-05	0.0083586	-0.868261	0.20277	4.30783	0.267742	0.016022	0.0381397	0.0456515	0.0456515
ENSGALT00000049937.3		ENSGALG00000036111	ITM2C	ENSG00000135916	ITM2C	1.90152e-05	0.00838612	-0.713658	0.166893	4.65353	0.176259	0.0107653	-0.00870062	0.0310144	0.0310144
ENSGALT00000063023.2		ENSGALG00000032329	NPM3	ENSG00000107833	NPM3	2.28589e-05	0.00943782	0.552834	0.130541	7.77615	0.138506	0.000433408	0.0251278	0.00676681	0.0251278
ENSGALT00000071572.2		ENSGALG00000003689	PAPSS2	ENSG00000198682	PAPSS2	2.25923e-05	0.00943782	-0.763462	0.180164	4.73082	0.227941	0.0117819	0.0369065	0.0287044	0.0369065
ENSGALT00000075355.2		ENSGALG00000009565	EIF2S1	ENSG00000134001	EIF2S1	2.20666e-05	0.00943782	4.7192	1.11226	1.66645	6.85724	1.03854	-0.818547	0.817143	0.817143
ENSGALT00000023454.5		ENSGALG00000014537	BMF	ENSG00000104081	BMF	2.65709e-05	0.0107418	-0.669645	0.1594	5.17141	0.323055	0.0171366	0.0128813	0.0209761	0.0209761
ENSGALT00000013062.6		ENSGALG00000008050	HBP1	ENSG00000105856	HBP1	3.35009e-05	0.0130643	-0.403634	0.0973019	6.21196	0.0521606	0.00223477	-0.000556028	0.0119667	0.0119667
ENSGALT00000076547.2		ENSGALG00000005057	ADK	ENSG00000156110	ADK	3.36622e-05	0.0130643	0.288653	0.0696026	7.82255	0.0315626	0.000545494	0.000586343	0.00672128	0.00672128
ENSGALT00000016710.5		ENSGALG00000010275	FCF1	ENSG00000119616	FCF1	3.69039e-05	0.013957	0.305763	0.0741054	7.3919	0.0465798	0.000917897	0.00384633	0.00731951	0.00731951
ENSGALT00000024768.6		ENSGALG00000015347	ZPLD1	ENSG00000170044	ZPLD1	3.77555e-05	0.013957	-1.76122	0.427398	3.85105	1.18904	0.0398611	0.234142	0.0794411	0.234142
ENSGALT00000074830.2		ENSGALG00000034950	SMPD3	ENSG00000103056	SMPD3	3.812e-05	0.013957	-0.766146	0.186022	5.65826	0.247171	0.00511472	0.0467913	0.0160543	0.0467913
ENSGALT00000079857.2		ENSGALG00000034458	S100A1	ENSG00000160678	S100A1	4.11982e-05	0.0145355	-0.757672	0.184769	5.99854	0.193979	0.00263876	0.0485703	0.0133476	0.0485703
ENSGALT00000104594.1		ENSGALG00000030773	CP	ENSG00000047457	CP	4.05753e-05	0.0145355	4.83349	1.1777	1.72376	7.10049	1.30284	-1.18835	0.777624	0.777624
ENSGALT00000024089.6		ENSGALG00000014935	GREB1L	ENSG00000141449	GREB1L	4.34574e-05	0.0150588	-0.401976	0.098324	6.29656	0.188195	0.00227048	0.0122309	0.0114474	0.0122309
ENSGALT00000057304.2		ENSGALG00000040756	PI4KA	ENSG00000241973	PI4KA	4.65135e-05	0.015835	5.38285	1.32176	2.00045	9.02781	2.01285	-1.59664	0.607725	0.607725
ENSGALT00000013137.6		ENSGALG00000008094	HSPD1	ENSG00000144381	HSPD1	6.0062e-05	0.0200949	0.301178	0.0750588	9.69947	0.0465179	5.81046e-05	0.00583471	0.00839262	0.00839262
ENSGALT00000027929.6		ENSGALG00000017276		ENSG00000050327	ARHGEF5	6.44483e-05	0.0205019	-0.60417	0.151197	4.8615	0.203356	0.00869757	0.0209477	0.0255934	0.0255934
ENSGALT00000044994.3		ENSGALG00000028318	CDKN1A			6.37075e-05	0.0205019	1.82696	0.456896	2.98305	1.01794	0.0932434	-0.0704371	0.219888	0.219888
ENSGALT00000046954.2		ENSGALG00000040586	TUBA3E			6.29421e-05	0.0205019	0.298112	0.0745001	9.28243	0.0761016	0.000104738	0.00822066	0.0073657	0.00822066
ENSGALT00000032863.4		ENSGALG00000014788	CENPH	ENSG00000153044	CENPH	7.08524e-05	0.0221757	0.280274	0.0705376	7.61603	0.0746787	0.000506169	0.000921271	0.00695716	0.00695716
ENSGALT00000014484.6		ENSGALG00000008908	NEUROD1	ENSG00000162992	NEUROD1	7.26689e-05	0.0223832	-0.318063	0.0801697	6.87815	0.0334625	0.000960365	0.00362337	0.0086804	0.0086804
ENSGALT00000025349.6		ENSGALG00000015720	CHODL	ENSG00000154645	CHODL	8.2216e-05	0.0245446	0.456838	0.116012	6.01167	0.175954	0.00692963	0.00418901	0.0132586	0.0132586
ENSGALT00000065138.2		ENSGALG00000030775	HIGD1C	ENSG00000181061	HIGD1A	8.21558e-05	0.0245446	0.294459	0.0747733	7.21781	0.0715154	0.000692096	0.00326763	0.00769447	0.00769447
ENSGALT00000010256.5		ENSGALG00000006346	CXCL14	ENSG00000145824	CXCL14	8.36912e-05	0.0246065	-1.25105	0.318043	5.70424	0.804103	0.00427998	0.147447	0.0156279	0.147447
ENSGALT00000095351.1		ENSGALG00000029170	NPBWR2	ENSG00000125522	NPBWR2	8.99993e-05	0.0260662	-2.72718	0.696406	1.89754	4.6074	0.0604213	0.535552	0.66705	0.66705
ENSGALT00000010596.4		ENSGALG00000006563	SEMA3D	ENSG00000153993	SEMA3D	9.29362e-05	0.0261366	-0.468794	0.119947	5.70466	0.0801637	0.00595703	0.0116524	0.015624	0.015624
ENSGALT00000076331.2		ENSGALG00000004581	NDST1	ENSG00000070614	NDST1	9.27038e-05	0.0261366	-0.718355	0.183773	6.16871	0.284243	0.0384204	0.00689825	0.0122382	0.0122382
ENSGALT00000004936.6		ENSGALG00000003122	ZFAND2A	ENSG00000178381	ZFAND2A	9.47502e-05	0.0262661	0.419065	0.107352	6.13833	0.0871357	0.00202316	0.0152634	0.0124306	0.0152634
ENSGALT00000003899.7		ENSGALG00000002470				9.7498e-05	0.0262771	-0.901627	0.23138	4.06451	0.317823	0.0190707	-0.0154359	0.0612345	0.0612345
ENSGALT00000022312.5		ENSGALG00000013728	PPAT	ENSG00000128059	PPAT	9.70982e-05	0.0262771	0.271887	0.0697552	7.70628	0.0236601	0.000455232	0.00122072	0.00684345	0.00684345
ENSGALT00000014754.6		ENSGALG00000009066	KCND2	ENSG00000184408	KCND2	0.000100075	0.0266021	-0.528362	0.135811	5.12385	0.113044	0.00579448	0.0218726	0.0215266	0.0218726
ENSGALT00000066156.2		ENSGALG00000042871	SLIT1			0.000105743	0.027574	-0.573191	0.147843	5.83415	0.25107	0.00357682	0.0292096	0.0145407	0.0292096
ENSGALT00000086884.2		ENSGALG00000013632	ACOT13	ENSG00000112304	ACOT13	0.000106573	0.027574	0.280384	0.0723549	7.4297	0.0718706	0.000603644	0.0042176	0.0072492	0.0072492
ENSGALT00000058298.2		ENSGALG00000000632	CHTF8	ENSG00000168802	CHTF8	0.000122038	0.0307553	0.488345	0.127107	6.2775	0.108791	0.0126719	0.00591798	0.0115625	0.0115625
ENSGALT00000098042.1		ENSGALG00000043393	CADM2	ENSG00000175161	CADM2	0.000121489	0.0307553	-0.922126	0.239943	4.06496	0.269075	0.0251586	-0.0144653	0.0612004	0.0612004
ENSGALT00000048665.2		ENSGALG00000033925		ENSG00000243449	C4orf48	0.000126136	0.0313804	-0.668992	0.174495	4.62502	0.171411	0.0137268	0.0109739	0.0319457	0.0319457
ENSGALT00000010231.4		ENSGALG00000006328	CHCHD4	ENSG00000163528	CHCHD4	0.000133365	0.0327588	0.269437	0.0705303	7.6247	0.044067	0.000516284	0.00307824	0.0069455	0.0069455
ENSGALT00000036803.4		ENSGALG00000015770	APP	ENSG00000142192	APP	0.000136827	0.033189	-0.312015	0.0818113	8.8498	0.0392074	0.00139681	0.00864281	0.00674335	0.00864281
ENSGALT00000059195.2		ENSGALG00000034473	PARP4	ENSG00000102699	PARP4	0.000142879	0.0342292	-0.483281	0.127075	5.37417	0.0874162	0.00531919	0.0141977	0.0189028	0.0189028
ENSGALT00000067008.2		ENSGALG00000040739				0.000152057	0.0359837	0.322252	0.0850789	6.92271	0.101032	0.00232667	0.000865142	0.00853095	0.00853095
ENSGALT00000016208.4		ENSGALG00000009971	CDC20	ENSG00000117399	CDC20	0.00016342	0.0378933	0.253169	0.0671584	8.57475	0.0303014	0.000219435	0.000837375	0.00654594	0.00654594
ENSGALT00000016269.4		ENSGALG00000010016	SOCS5	ENSG00000171150	SOCS5	0.000165985	0.0378933	-0.344821	0.0915653	6.38386	0.0633056	0.0016395	0.00503211	0.0109368	0.0109368
ENSGALT00000033524.5		ENSGALG00000007768	AURKA	ENSG00000087586	AURKA	0.000165835	0.0378933	0.251601	0.0668072	8.40488	0.0427199	0.000199948	0.00192052	0.00649485	0.00649485
ENSGALT00000043011.3		ENSGALG00000027757	ARL4A	ENSG00000122644	ARL4A	0.000169492	0.0382441	0.273317	0.0726786	7.40569	0.0466612	0.00062986	0.00146544	0.00729341	0.00729341
ENSGALT00000006949.6		ENSGALG00000004357	ANXA6	ENSG00000197043	ANXA6	0.000176151	0.0392897	-0.326027	0.0869181	6.58485	0.0506025	0.00145343	0.00657147	0.00987871	0.00987871
ENSGALT00000102479.1		ENSGALG00000029261	RTN4	ENSG00000115310	RTN4	0.000188285	0.041519	0.635801	0.170263	6.69162	0.561531	0.0174453	0.0260387	0.00939256	0.0260387
ENSGALT00000006896.6		ENSGALG00000004325	P4HA1	ENSG00000122884	P4HA1	0.000206206	0.04415	-0.409226	0.110265	7.67153	0.0869619	0.00254436	0.0156932	0.00688524	0.0156932
ENSGALT00000015382.6		ENSGALG00000009451	PPID	ENSG00000171497	PPID	0.000209317	0.04415	0.275314	0.0742586	8.41394	0.0629765	0.000221596	0.00804991	0.00649624	0.00804991
ENSGALT00000029725.4		ENSGALG00000013510	UTP15	ENSG00000164338	UTP15	0.000208561	0.04415	0.25949	0.0699733	7.68576	0.0310232	0.000476558	0.00458017	0.00686784	0.00686784
ENSGALT00000055333.2		ENSGALG00000005774				0.00020744	0.04415	-0.407124	0.109743	5.80532	0.0542529	0.00329661	0.0063162	0.0147688	0.0147688
ENSGALT00000083247.2		ENSGALG00000016582	PBK	ENSG00000168078	PBK	0.000214887	0.0448375	0.261079	0.0705458	7.72729	0.0472246	0.000645688	0.00138087	0.00681937	0.00681937
ENSGALT00000024769.5		ENSGALG00000015348	ALCAM	ENSG00000170017	ALCAM	0.000225416	0.046534	-0.501708	0.136013	7.11116	0.101147	0.00159269	0.0261565	0.00796684	0.0261565
ENSGALT00000003290.5		ENSGALG00000002108		ENSG00000214860	EVPLL	0.000228305	0.0466343	-0.473881	0.128582	5.34273	0.24881	0.005591	0.0134302	0.019209	0.019209
ENSGALT00000003290.5		ENSGALG00000002108		ENSG00000167880	EVPL	0.000228305	0.0466343	-0.473881	0.128582	5.34273	0.24881	0.005591	0.0134302	0.019209	0.019209
ENSGALT00000003290.5		ENSGALG00000002108		ENSG00000214860	EVPLL	0.000228305	0.0466343	-0.473881	0.128582	5.34273	0.24881	0.005591	0.0134302	0.019209	0.019209
ENSGALT00000003290.5		ENSGALG00000002108		ENSG00000167880	EVPL	0.000228305	0.0466343	-0.473881	0.128582	5.34273	0.24881	0.005591	0.0134302	0.019209	0.019209
ENSGALT00000027325.7		ENSGALG00000016904	SLITRK6	ENSG00000184564	SLITRK6	0.000235735	0.0476505	-0.513188	0.139556	5.63178	0.0948682	0.00388876	0.0253252	0.0163116	0.0253252
ENSGALT00000013776.6		ENSGALG00000008454	NOP58	ENSG00000055044	NOP58	0.000241043	0.0482211	0.275089	0.0749236	8.62836	0.0506614	0.000181591	0.00823873	0.00657313	0.00823873
ENSGALT00000001070.5		ENSGALG00000000745	SLC26A9	ENSG00000174502	SLC26A9	0.000247295	0.0489669	-0.555728	0.151629	5.03461	0.476085	0.00862512	0.025862	0.0226798	0.025862
ENSGALT00000066976.2		ENSGALG00000036711	S100A11	ENSG00000163191	S100A11	0.000255065	0.0499953	-0.417806	0.114244	6.59553	0.119507	0.00151643	0.0180613	0.00982761	0.0180613

## Sheet: Biological Functions
	ID	Name	Source	pValue	FDR B&H	FDR B&Y	Bonferroni	Genes in Annotation	Genes from Input	Listof gnes from Input
1	GO:0048762	mesenchymal cell differentiation		1.16e-09	3.8e-06	3.3e-05	3.8e-06	376	14	SFRP1,FN1,ANXA6,RTN4,RET,AXIN2,SEMA3A,MSX1,MSX2,SEMA3D,LBH,BAMBI,ALCAM,EPHA1
2	GO:0060485	mesenchyme development		3.51e-09	5.78e-06	5.02e-05	1.16e-05	485	15	SFRP1,FN1,ANXA6,RTN4,RET,AXIN2,SEMA3A,MSX1,MSX2,SEMA3D,LBH,BAMBI,ALCAM,EPHA1,EXOC4
3	GO:0048705	skeletal system morphogenesis		8.76e-08	9.6e-05	0.000833	0.000288	447	13	NDST1,SFRP1,FN1,ANXA6,RTN4,AXIN2,MSX1,MSX2,SEMA3D,LBH,ALCAM,SMPD3,DISP1
4	GO:0048732	gland development		1.79e-07	0.000147	0.00128	0.000589	851	17	SFRP1,FN1,RTN4,WNT2B,CP,PPAT,SEMA3A,AURKA,MSX1,MSX2,SEMA3D,SLC12A2,CCNB2,LBH,GREB1,ALDH1A3,DISP1
5	GO:0009887	animal organ morphogenesis		3.42e-07	0.000225	0.00195	0.00113	1729	24	NDST1,SFRP1,FN1,ANXA6,RTN4,WNT2B,CP,RET,AXIN2,GREB1L,SEMA3A,MSX1,MSX2,SEMA3D,NEUROD1,SLC12A2,LBH,ALCAM,SMPD3,FBXO32,ALDH1A3,SLITRK6,DISP1,EXOC4
6	GO:0010942	positive regulation of cell death		6.51e-07	0.000225	0.00195	0.00214	826	16	HSPD1,SFRP1,BMF,RET,APP,LDHA,PPID,AXIN2,MSX1,MSX2,FNDC1,NEUROD1,EIF2S1,ITM2C,FBXO32,ALDH1A3
7	GO:0031175	neuron projection development		6.89e-07	0.000225	0.00195	0.00227	1407	21	SFRP1,FN1,CHODL,RTN4,NCAM2,RET,APP,ZNF804A,CRMP1,SEMA3A,AURKA,SEMA3D,BTG2,AMIGO3,PLPPR4,ITM2C,ALCAM,SLITRK6,CDC20,DISP1,EPHA1
8	GO:0106030	neuron projection fasciculation		6.91e-07	0.000225	0.00195	0.00227	38	5	RTN4,NCAM2,SEMA3A,SEMA3D,EPHA1
9	GO:0007413	axonal fasciculation		6.91e-07	0.000225	0.00195	0.00227	38	5	RTN4,NCAM2,SEMA3A,SEMA3D,EPHA1
10	GO:0043065	positive regulation of apoptotic process		6.93e-07	0.000225	0.00195	0.00228	727	15	HSPD1,SFRP1,BMF,RET,APP,LDHA,PPID,MSX1,MSX2,FNDC1,NEUROD1,EIF2S1,ITM2C,FBXO32,ALDH1A3
11	GO:0060384	innervation		7.9e-07	0.000225	0.00195	0.0026	39	5	CHODL,RET,SEMA3A,ALCAM,SLITRK6
12	GO:0043068	positive regulation of programmed cell death		8.8e-07	0.000225	0.00195	0.0029	741	15	HSPD1,SFRP1,BMF,RET,APP,LDHA,PPID,MSX1,MSX2,FNDC1,NEUROD1,EIF2S1,ITM2C,FBXO32,ALDH1A3
13	GO:0048598	embryonic morphogenesis		8.98e-07	0.000225	0.00195	0.00295	1185	19	NDST1,SFRP1,FN1,RTN4,WNT2B,RET,GRSF1,MSX1,MSX2,SEMA3D,NEUROD1,SLC12A2,PI4KA,LBH,ALCAM,ALDH1A3,SLITRK6,DISP1,EXOC4
14	GO:0008038	neuron recognition		1.02e-06	0.000225	0.00195	0.00336	75	6	RTN4,NCAM2,APP,SEMA3A,SEMA3D,EPHA1
15	GO:0009952	anterior/posterior pattern specification		1.02e-06	0.000225	0.00195	0.00337	382	11	SFRP1,FN1,WNT2B,GRSF1,AXIN2,AURKA,MSX1,MSX2,BTG2,NEUROD1,DISP1
16	GO:0001501	skeletal system development		1.16e-06	0.000238	0.00207	0.00381	863	16	NDST1,SFRP1,FN1,ANXA6,RTN4,WNT2B,CYTL1,PAPSS2,AXIN2,MSX1,MSX2,SEMA3D,LBH,ALCAM,SMPD3,DISP1
17	GO:0051446	positive regulation of meiotic cell cycle		1.84e-06	0.000355	0.00308	0.00604	46	5	AURKA,MSX1,MSX2,CDK1,CDC20
18	GO:0051094	positive regulation of developmental process		2.05e-06	0.000374	0.00325	0.00673	1772	23	SFRP1,FN1,CHODL,RTN4,WNT2B,RET,APP,AXIN2,S100A1,SEMA3A,AURKA,MSX2,NEUROD1,AMIGO3,UTP15,SOCS5,LBH,BAMBI,ALCAM,CDK1,SLITRK6,CDC20,EPHA1
19	GO:0040007	growth		2.59e-06	0.000449	0.00389	0.00852	1528	21	HSPD1,SFRP1,FN1,ANXA6,RTN4,WNT2B,RET,APP,SEMA3A,AURKA,MSX1,MSX2,SEMA3D,SLC12A2,CCNB2,SOCS5,COL14A1,ALCAM,CDK1,SMPD3,SLITRK6
20	GO:0048666	neuron development		2.84e-06	0.00046	0.00399	0.00934	1670	22	SFRP1,FN1,CHODL,RTN4,NCAM2,RET,APP,ZNF804A,CRMP1,SEMA3A,AURKA,SEMA3D,BTG2,NEUROD1,AMIGO3,PLPPR4,ITM2C,ALCAM,SLITRK6,CDC20,DISP1,EPHA1
21	GO:0014033	neural crest cell differentiation		2.94e-06	0.00046	0.00399	0.00966	199	8	SFRP1,FN1,ANXA6,RET,SEMA3A,SEMA3D,LBH,ALCAM
22	GO:0048589	developmental growth		3.2e-06	0.000478	0.00415	0.0105	1168	18	HSPD1,SFRP1,FN1,ANXA6,RTN4,WNT2B,RET,APP,SEMA3A,AURKA,MSX2,SEMA3D,SLC12A2,COL14A1,ALCAM,CDK1,SMPD3,SLITRK6
23	GO:0006935	chemotaxis		4.12e-06	0.000563	0.00489	0.0136	840	15	HSPD1,FN1,CHODL,ARHGEF5,RTN4,CXCL14,RET,APP,CRMP1,SEMA3A,SEMA3D,SLC12A2,ALCAM,DISP1,EPHA1
24	GO:0042330	taxis		4.25e-06	0.000563	0.00489	0.014	842	15	HSPD1,FN1,CHODL,ARHGEF5,RTN4,CXCL14,RET,APP,CRMP1,SEMA3A,SEMA3D,SLC12A2,ALCAM,DISP1,EPHA1
25	GO:0003002	regionalization		4.28e-06	0.000563	0.00489	0.0141	632	13	SFRP1,FN1,WNT2B,GRSF1,AXIN2,SEMA3A,AURKA,MSX1,MSX2,BTG2,NEUROD1,BAMBI,DISP1
26	GO:0007420	brain development		6.03e-06	0.000763	0.00662	0.0198	1349	19	NDST1,SFRP1,FN1,RTN4,WNT2B,APP,LDHA,CADM2,S100A1,SEMA3A,MSX1,SEMA3D,BTG2,NEUROD1,AMIGO3,ALCAM,GREB1,ALDH1A3,DISP1
27	GO:0048562	embryonic organ morphogenesis		6.61e-06	0.000806	0.00699	0.0218	658	13	NDST1,SFRP1,FN1,RTN4,MSX1,SEMA3D,NEUROD1,SLC12A2,LBH,ALCAM,ALDH1A3,SLITRK6,DISP1
28	GO:0007411	axon guidance		8.13e-06	0.000927	0.00804	0.0267	385	10	CHODL,RTN4,RET,APP,CRMP1,SEMA3A,SEMA3D,ALCAM,DISP1,EPHA1
29	GO:0097485	neuron projection guidance		8.31e-06	0.000927	0.00804	0.0274	386	10	CHODL,RTN4,RET,APP,CRMP1,SEMA3A,SEMA3D,ALCAM,DISP1,EPHA1
30	GO:0061564	axon development		8.45e-06	0.000927	0.00804	0.0278	780	14	FN1,CHODL,RTN4,NCAM2,RET,APP,CRMP1,SEMA3A,SEMA3D,PLPPR4,ALCAM,SLITRK6,DISP1,EPHA1
31	GO:0048729	tissue morphogenesis		8.82e-06	0.000936	0.00812	0.029	1132	17	SFRP1,FN1,WNT2B,RET,APP,GRSF1,GREB1L,SEMA3A,MSX1,MSX2,SLC12A2,ASTN2,ALCAM,GREB1,FBXO32,ALDH1A3,EXOC4
32	GO:0060322	head development		1.25e-05	0.00122	0.0105	0.0412	1420	19	NDST1,SFRP1,FN1,RTN4,WNT2B,APP,LDHA,CADM2,S100A1,SEMA3A,MSX1,SEMA3D,BTG2,NEUROD1,AMIGO3,ALCAM,GREB1,ALDH1A3,DISP1
33	GO:0072359	circulatory system development		1.27e-05	0.00122	0.0105	0.0418	1977	23	NDST1,SFRP1,FN1,ADAMTS3,PLXDC1,RTN4,WNT2B,APP,AXIN2,S100A1,GREB1L,SEMA3A,MSX1,MSX2,SEMA3D,SLC12A2,UTP15,COL14A1,ALCAM,CDK1,SMPD3,FBXO32,EPHA1
34	GO:0060560	developmental growth involved in morphogenesis		1.29e-05	0.00122	0.0105	0.0424	406	10	SFRP1,FN1,RTN4,RET,APP,SEMA3A,AURKA,SEMA3D,SLC12A2,ALCAM
35	GO:0060429	epithelium development		1.29e-05	0.00122	0.0105	0.0425	1979	23	SFRP1,FN1,RTN4,WNT2B,EVPL,RET,APP,GRSF1,AXIN2,GREB1L,SEMA3A,MSX1,MSX2,SEMA3D,NEUROD1,SLC12A2,LBH,ASTN2,ALCAM,GREB1,CDK1,ALDH1A3,SLITRK6
36	GO:1904146	positive regulation of meiotic cell cycle process involved in oocyte maturation		1.36e-05	0.00123	0.0107	0.0448	11	3	AURKA,CDK1,CDC20
37	GO:0007409	axonogenesis		1.38e-05	0.00123	0.0107	0.0454	705	13	FN1,CHODL,RTN4,RET,APP,CRMP1,SEMA3A,SEMA3D,PLPPR4,ALCAM,SLITRK6,DISP1,EPHA1
38	GO:0001755	neural crest cell migration		1.44e-05	0.00124	0.0108	0.0473	118	6	FN1,ANXA6,RET,SEMA3A,SEMA3D,LBH
39	GO:0090497	mesenchymal cell migration		1.66e-05	0.0014	0.0121	0.0545	121	6	FN1,ANXA6,RET,SEMA3A,SEMA3D,LBH
40	GO:1901166	neural crest cell migration involved in autonomic nervous system development		1.81e-05	0.00149	0.0129	0.0596	12	3	FN1,RET,SEMA3A
41	GO:0002009	morphogenesis of an epithelium		2.17e-05	0.00171	0.0149	0.0715	966	15	SFRP1,FN1,WNT2B,RET,APP,GRSF1,GREB1L,SEMA3A,MSX1,MSX2,SLC12A2,ASTN2,ALCAM,GREB1,ALDH1A3
42	GO:1990138	neuron projection extension		2.25e-05	0.00171	0.0149	0.0739	263	8	FN1,RTN4,RET,APP,SEMA3A,AURKA,SEMA3D,ALCAM
43	GO:0030900	forebrain development		2.29e-05	0.00171	0.0149	0.0752	632	12	NDST1,RTN4,WNT2B,APP,SEMA3A,MSX1,BTG2,NEUROD1,ALCAM,GREB1,ALDH1A3,DISP1
44	GO:0030879	mammary gland development		2.29e-05	0.00171	0.0149	0.0754	191	7	RTN4,CP,PPAT,MSX1,MSX2,SLC12A2,LBH
45	GO:0010975	regulation of neuron projection development		2.36e-05	0.00172	0.0149	0.0776	634	12	SFRP1,FN1,CHODL,RTN4,RET,ZNF804A,CRMP1,SEMA3A,SEMA3D,AMIGO3,ITM2C,CDC20
46	GO:0007417	central nervous system development		2.41e-05	0.00172	0.0149	0.0791	1766	21	NDST1,SFRP1,FN1,PLXDC1,RTN4,WNT2B,APP,LDHA,CADM2,S100A1,SEMA3A,MSX1,SEMA3D,BTG2,NEUROD1,AMIGO3,ALCAM,GREB1,ALDH1A3,DISP1,EXOC4
47	GO:2000243	positive regulation of reproductive process		2.83e-05	0.00198	0.0172	0.0932	133	6	SEMA3A,AURKA,MSX1,MSX2,CDK1,CDC20
48	GO:0048675	axon extension		3.08e-05	0.00211	0.0183	0.101	200	7	FN1,RTN4,RET,APP,SEMA3A,SEMA3D,ALCAM
49	GO:0022612	gland morphogenesis		3.18e-05	0.00213	0.0185	0.105	201	7	SFRP1,RTN4,WNT2B,CP,SEMA3A,MSX2,SLC12A2
50	GO:0048588	developmental cell growth		3.26e-05	0.00215	0.0186	0.107	361	9	FN1,RTN4,RET,APP,SEMA3A,AURKA,SEMA3D,COL14A1,ALCAM
51	GO:0051216	cartilage development		3.4e-05	0.0022	0.0191	0.112	363	9	ANXA6,WNT2B,CYTL1,AXIN2,MSX1,MSX2,SEMA3D,ALCAM,SMPD3
52	GO:0001837	epithelial to mesenchymal transition		3.72e-05	0.00235	0.0204	0.122	206	7	SFRP1,RTN4,AXIN2,MSX1,MSX2,BAMBI,EPHA1
53	GO:0007389	pattern specification process		4.29e-05	0.00266	0.0231	0.141	903	14	SFRP1,FN1,WNT2B,GRSF1,AXIN2,SEMA3A,AURKA,MSX1,MSX2,BTG2,NEUROD1,BAMBI,ALCAM,DISP1
54	GO:0048839	inner ear development		4.38e-05	0.00267	0.0232	0.144	375	9	CXCL14,CYTL1,MSX1,NEUROD1,SLC12A2,PLPPR4,ALDH1A3,SLITRK6,DISP1
55	GO:0061180	mammary gland epithelium development		4.53e-05	0.00271	0.0235	0.149	88	5	RTN4,MSX1,MSX2,SLC12A2,LBH
56	GO:0048863	stem cell differentiation		4.9e-05	0.00286	0.0248	0.161	475	10	SFRP1,FN1,ANXA6,RET,SEMA3A,MSX1,MSX2,SEMA3D,LBH,ALCAM
57	GO:0002062	chondrocyte differentiation		4.97e-05	0.00286	0.0248	0.164	147	6	ANXA6,WNT2B,CYTL1,AXIN2,MSX2,SMPD3
58	GO:0048483	autonomic nervous system development		5.05e-05	0.00286	0.0248	0.166	90	5	FN1,RTN4,RET,SEMA3A,SEMA3D
59	GO:0051130	positive regulation of cellular component organization		5.32e-05	0.00297	0.0258	0.175	1303	17	SFRP1,FN1,CHODL,ARHGEF5,RTN4,BMF,RET,APP,ZNF804A,AURKA,MSX1,MSX2,AMIGO3,SMPD3,SLITRK6,CDC20,EPHA1
60	GO:0007158	neuron cell-cell adhesion		5.51e-05	0.00302	0.0262	0.181	17	3	NCAM2,RET,ASTN2
61	GO:0035880	embryonic nail plate morphogenesis		5.83e-05	0.00309	0.0268	0.192	3	2	MSX1,MSX2
62	GO:2001055	positive regulation of mesenchymal cell apoptotic process		5.83e-05	0.00309	0.0268	0.192	3	2	MSX1,MSX2
63	GO:0051445	regulation of meiotic cell cycle		5.91e-05	0.00309	0.0268	0.194	93	5	AURKA,MSX1,MSX2,CDK1,CDC20
64	GO:0048812	neuron projection morphogenesis		6.03e-05	0.0031	0.0269	0.198	932	14	FN1,CHODL,RTN4,RET,APP,CRMP1,SEMA3A,AURKA,SEMA3D,PLPPR4,ALCAM,SLITRK6,DISP1,EPHA1
65	GO:0032434	regulation of proteasomal ubiquitin-dependent protein catabolic process		6.21e-05	0.00314	0.0273	0.204	153	6	ZFAND2A,PBK,AXIN2,AURKA,SOCS5,CDC20
66	GO:0007423	sensory organ development		6.4e-05	0.00319	0.0277	0.211	1190	16	SFRP1,FN1,RTN4,WNT2B,CXCL14,CYTL1,RET,CADM2,MSX1,NEUROD1,SLC12A2,PLPPR4,ALCAM,ALDH1A3,SLITRK6,DISP1
67	GO:0042981	regulation of apoptotic process		6.99e-05	0.00343	0.0298	0.23	1899	21	HSPD1,SFRP1,FN1,RTN4,BMF,RET,APP,LDHA,PPID,AURKA,MSX1,MSX2,HIGD1A,FNDC1,BTG2,NEUROD1,EIF2S1,ITM2C,CDK1,FBXO32,ALDH1A3
68	GO:0120039	plasma membrane bounded cell projection morphogenesis		7.4e-05	0.00358	0.0311	0.244	950	14	FN1,CHODL,RTN4,RET,APP,CRMP1,SEMA3A,AURKA,SEMA3D,PLPPR4,ALCAM,SLITRK6,DISP1,EPHA1
69	GO:0090068	positive regulation of cell cycle process		7.68e-05	0.00366	0.0318	0.253	313	8	PBK,APP,AURKA,MSX1,MSX2,CDK1,SMPD3,CDC20
70	GO:0048858	cell projection morphogenesis		8.09e-05	0.0038	0.033	0.266	958	14	FN1,CHODL,RTN4,RET,APP,CRMP1,SEMA3A,AURKA,SEMA3D,PLPPR4,ALCAM,SLITRK6,DISP1,EPHA1
71	GO:0043583	ear development		8.37e-05	0.00388	0.0337	0.276	408	9	CXCL14,CYTL1,MSX1,NEUROD1,SLC12A2,PLPPR4,ALDH1A3,SLITRK6,DISP1
72	GO:0032436	positive regulation of proteasomal ubiquitin-dependent protein catabolic process		9.17e-05	0.00419	0.0364	0.302	102	5	ZFAND2A,AXIN2,AURKA,SOCS5,CDC20
73	GO:0021675	nerve development		9.75e-05	0.00435	0.0377	0.321	166	6	CHODL,RTN4,RET,SEMA3A,ALCAM,SLITRK6
74	GO:0043067	regulation of programmed cell death		9.78e-05	0.00435	0.0377	0.322	1944	21	HSPD1,SFRP1,FN1,RTN4,BMF,RET,APP,LDHA,PPID,AURKA,MSX1,MSX2,HIGD1A,FNDC1,BTG2,NEUROD1,EIF2S1,ITM2C,CDK1,FBXO32,ALDH1A3
75	GO:0032990	cell part morphogenesis		0.000106	0.00454	0.0394	0.35	983	14	FN1,CHODL,RTN4,RET,APP,CRMP1,SEMA3A,AURKA,SEMA3D,PLPPR4,ALCAM,SLITRK6,DISP1,EPHA1
76	GO:1903538	regulation of meiotic cell cycle process involved in oocyte maturation		0.000106	0.00454	0.0394	0.35	21	3	AURKA,CDK1,CDC20
77	GO:0003413	chondrocyte differentiation involved in endochondral bone morphogenesis		0.000106	0.00454	0.0394	0.35	21	3	ANXA6,AXIN2,SMPD3
78	GO:0014032	neural crest cell development		0.000111	0.00469	0.0407	0.366	170	6	FN1,ANXA6,RET,SEMA3A,SEMA3D,LBH
79	GO:0045041	protein import into mitochondrial intermembrane space		0.000116	0.00485	0.042	0.383	4	2	HSPD1,CHCHD4
80	GO:0031345	negative regulation of cell projection organization		0.000122	0.00503	0.0436	0.402	249	7	RTN4,APP,CRMP1,SEMA3A,SEMA3D,AMIGO3,ITM2C
81	GO:0048667	cell morphogenesis involved in neuron differentiation		0.000137	0.00556	0.0483	0.451	882	13	FN1,CHODL,RTN4,RET,APP,CRMP1,SEMA3A,SEMA3D,PLPPR4,ALCAM,SLITRK6,DISP1,EPHA1
82	GO:0045862	positive regulation of proteolysis		0.000141	0.00565	0.049	0.463	437	9	HSPD1,ZFAND2A,FN1,RET,APP,AXIN2,AURKA,SOCS5,CDC20
83	GO:0000902	cell morphogenesis		0.000146	0.00579	0.0502	0.481	1415	17	SFRP1,FN1,CHODL,RTN4,RET,APP,CRMP1,SEMA3A,AURKA,MSX1,SEMA3D,PLPPR4,BAMBI,ALCAM,SLITRK6,DISP1,EPHA1
84	GO:0022603	regulation of anatomical structure morphogenesis		0.000155	0.00606	0.0526	0.511	1284	16	SFRP1,FN1,CHODL,RTN4,WNT2B,RET,S100A1,SEMA3A,AURKA,MSX1,SEMA3D,SLC12A2,UTP15,BAMBI,ALCAM,EPHA1
85	GO:0048864	stem cell development		0.000157	0.00606	0.0526	0.515	181	6	FN1,ANXA6,RET,SEMA3A,SEMA3D,LBH
86	GO:1903537	meiotic cell cycle process involved in oocyte maturation		0.00016	0.00611	0.053	0.527	24	3	AURKA,CDK1,CDC20
87	GO:0048703	embryonic viscerocranium morphogenesis		0.000162	0.00611	0.053	0.532	115	5	NDST1,FN1,RTN4,LBH,ALCAM
88	GO:0051223	regulation of protein transport		0.00017	0.00634	0.055	0.558	663	11	SFRP1,ARHGEF5,APP,PPID,CHCHD4,FNDC1,NEUROD1,SLC12A2,CDK1,DISP1,EXOC4
89	GO:0120035	regulation of plasma membrane bounded cell projection organization		0.000177	0.00653	0.0566	0.581	905	13	SFRP1,FN1,CHODL,RTN4,RET,APP,ZNF804A,CRMP1,SEMA3A,SEMA3D,AMIGO3,ITM2C,CDC20
90	GO:0048704	embryonic skeletal system morphogenesis		0.000184	0.0067	0.0581	0.605	266	7	NDST1,FN1,RTN4,SEMA3D,LBH,ALCAM,DISP1
91	GO:2000058	regulation of ubiquitin-dependent protein catabolic process		0.000187	0.0067	0.0581	0.615	187	6	ZFAND2A,PBK,AXIN2,AURKA,SOCS5,CDC20
92	GO:0021983	pituitary gland development		0.000189	0.0067	0.0581	0.621	64	4	MSX1,GREB1,ALDH1A3,DISP1
93	GO:0010977	negative regulation of neuron projection development		0.000192	0.0067	0.0581	0.633	188	6	RTN4,CRMP1,SEMA3A,SEMA3D,AMIGO3,ITM2C
94	GO:0007057	spindle assembly involved in female meiosis I		0.000193	0.0067	0.0581	0.636	5	2	AURKA,CCNB2
95	GO:1904591	positive regulation of protein import		0.000193	0.0067	0.0581	0.636	5	2	ARHGEF5,APP
96	GO:2000060	positive regulation of ubiquitin-dependent protein catabolic process		0.000205	0.00702	0.0609	0.674	121	5	ZFAND2A,AXIN2,AURKA,SOCS5,CDC20
97	GO:0031344	regulation of cell projection organization		0.000219	0.00741	0.0643	0.719	925	13	SFRP1,FN1,CHODL,RTN4,RET,APP,ZNF804A,CRMP1,SEMA3A,SEMA3D,AMIGO3,ITM2C,CDC20
98	GO:0045596	negative regulation of cell differentiation		0.000223	0.00749	0.065	0.734	927	13	SFRP1,RTN4,CXCL14,HBP1,APP,AXIN2,SEMA3A,MSX1,MSX2,SEMA3D,SOCS5,LBH,BAMBI
99	GO:0001763	morphogenesis of a branching structure		0.00023	0.00765	0.0664	0.757	276	7	SFRP1,RTN4,WNT2B,GREB1L,SEMA3A,MSX2,SLC12A2
100	GO:0061448	connective tissue development		0.000238	0.00783	0.068	0.783	469	9	ANXA6,WNT2B,CYTL1,AXIN2,MSX1,MSX2,SEMA3D,ALCAM,SMPD3
101	GO:0070201	regulation of establishment of protein localization		0.000252	0.00819	0.0711	0.827	694	11	SFRP1,ARHGEF5,APP,PPID,CHCHD4,FNDC1,NEUROD1,SLC12A2,CDK1,DISP1,EXOC4
102	GO:0023019	signal transduction involved in regulation of gene expression		0.000256	0.00826	0.0717	0.842	28	3	MSX1,MSX2,NEUROD1
103	GO:1901800	positive regulation of proteasomal protein catabolic process		0.000266	0.0085	0.0738	0.876	128	5	ZFAND2A,AXIN2,AURKA,SOCS5,CDC20
104	GO:0016049	cell growth		0.000271	0.00856	0.0743	0.891	700	11	SFRP1,FN1,RTN4,RET,APP,SEMA3A,AURKA,MSX1,SEMA3D,COL14A1,ALCAM
105	GO:0060562	epithelial tube morphogenesis		0.000277	0.00866	0.0752	0.91	587	10	SFRP1,FN1,WNT2B,RET,GREB1L,SEMA3A,MSX1,MSX2,SLC12A2,ALCAM
106	GO:0000904	cell morphogenesis involved in differentiation		0.000285	0.00881	0.0764	0.937	1081	14	SFRP1,FN1,CHODL,RTN4,RET,APP,CRMP1,SEMA3A,SEMA3D,PLPPR4,ALCAM,SLITRK6,DISP1,EPHA1
107	GO:0090427	activation of meiosis		0.000289	0.00881	0.0764	0.951	6	2	MSX1,MSX2
108	GO:1904589	regulation of protein import		0.000289	0.00881	0.0764	0.951	6	2	ARHGEF5,APP
109	GO:0051240	positive regulation of multicellular organismal process		0.000297	0.00897	0.0778	0.978	1950	20	HSPD1,FN1,CHODL,RTN4,WNT2B,RET,APP,AXIN2,S100A1,SEMA3A,ADK,MSX2,AMIGO3,UTP15,SOCS5,LBH,BAMBI,CDK1,SLITRK6,EPHA1
110	GO:0030901	midbrain development		0.000318	0.00951	0.0825	1	133	5	NDST1,SFRP1,LDHA,S100A1,MSX1
111	GO:1904888	cranial skeletal system development		0.000331	0.0098	0.085	1	293	7	NDST1,FN1,RTN4,MSX2,LBH,ALCAM,DISP1
112	GO:0051785	positive regulation of nuclear division		0.000348	0.0102	0.0886	1	75	4	AURKA,MSX1,MSX2,SMPD3
113	GO:0048701	embryonic cranial skeleton morphogenesis		0.000358	0.0104	0.0903	1	211	6	NDST1,FN1,RTN4,LBH,ALCAM,DISP1
114	GO:0061136	regulation of proteasomal protein catabolic process		0.000376	0.0109	0.0942	1	213	6	ZFAND2A,PBK,AXIN2,AURKA,SOCS5,CDC20
115	GO:0040011	locomotion		0.000383	0.0109	0.095	1	1834	19	HSPD1,SFRP1,FN1,CHODL,ARHGEF5,RTN4,DACH1,CXCL14,RET,APP,CRMP1,SEMA3A,S100A11,SEMA3D,SLC12A2,ALCAM,SMPD3,DISP1,EPHA1
116	GO:0150003	regulation of spontaneous synaptic transmission		0.000404	0.0113	0.0977	1	7	2	APP,SLC12A2
117	GO:0035441	cell migration involved in vasculogenesis		0.000404	0.0113	0.0977	1	7	2	RTN4,SEMA3A
118	GO:0008045	motor neuron axon guidance		0.000404	0.0113	0.0977	1	78	4	CHODL,RTN4,SEMA3A,ALCAM
119	GO:0060004	reflex		0.00042	0.0116	0.101	1	33	3	ZPLD1,ALDH1A3,SLITRK6
120	GO:0009267	cellular response to starvation		0.000425	0.0117	0.101	1	218	6	SFRP1,WNT2B,BMF,HIGD1A,NUAK1,EIF2S1
121	GO:0050770	regulation of axonogenesis		0.000436	0.0119	0.103	1	219	6	FN1,CHODL,RTN4,RET,SEMA3A,SEMA3D
122	GO:2000241	regulation of reproductive process		0.000464	0.0125	0.109	1	310	7	SFRP1,SEMA3A,AURKA,MSX1,MSX2,CDK1,CDC20
123	GO:0048706	embryonic skeletal system development		0.000482	0.0129	0.112	1	312	7	NDST1,FN1,RTN4,SEMA3D,LBH,ALCAM,DISP1
124	GO:0048568	embryonic organ development		0.000484	0.0129	0.112	1	1005	13	NDST1,SFRP1,FN1,RTN4,MSX1,SEMA3D,NEUROD1,SLC12A2,LBH,ALCAM,ALDH1A3,SLITRK6,DISP1
125	GO:0032989	cellular component morphogenesis		0.00049	0.0129	0.112	1	1141	14	FN1,CHODL,RTN4,RET,APP,CRMP1,SEMA3A,AURKA,SEMA3D,PLPPR4,ALCAM,SLITRK6,DISP1,EPHA1
126	GO:0035295	tube development		0.000521	0.0136	0.118	1	1880	19	NDST1,SFRP1,FN1,PLXDC1,RTN4,WNT2B,CP,RET,S100A1,GREB1L,SEMA3A,MSX1,MSX2,SEMA3D,SLC12A2,UTP15,ALCAM,SMPD3,EPHA1
127	GO:1903052	positive regulation of proteolysis involved in protein catabolic process		0.000535	0.0138	0.12	1	149	5	ZFAND2A,AXIN2,AURKA,SOCS5,CDC20
128	GO:2000054	negative regulation of Wnt signaling pathway involved in dorsal/ventral axis specification		0.000537	0.0138	0.12	1	8	2	SFRP1,AXIN2
129	GO:0045732	positive regulation of protein catabolic process		0.000564	0.0144	0.125	1	230	6	ZFAND2A,APP,AXIN2,AURKA,SOCS5,CDC20
130	GO:0060349	bone morphogenesis		0.000603	0.0153	0.133	1	153	5	ANXA6,AXIN2,MSX1,MSX2,SMPD3
131	GO:2000026	regulation of multicellular organismal development		0.000625	0.0157	0.136	1	1908	19	SFRP1,FN1,CHODL,RTN4,WNT2B,AXIN2,S100A1,SEMA3A,MSX2,SEMA3D,SLC12A2,AMIGO3,UTP15,SOCS5,COL14A1,CDK1,SMPD3,SLITRK6,EPHA1
132	GO:0035239	tube morphogenesis		0.000686	0.0169	0.147	1	1467	16	NDST1,SFRP1,FN1,PLXDC1,RTN4,WNT2B,RET,S100A1,GREB1L,SEMA3A,MSX1,MSX2,SLC12A2,UTP15,ALCAM,EPHA1
133	GO:0060005	vestibular reflex		0.000688	0.0169	0.147	1	9	2	ZPLD1,SLITRK6
134	GO:0060317	cardiac epithelial to mesenchymal transition		0.00069	0.0169	0.147	1	39	3	RTN4,MSX1,MSX2
135	GO:0009410	response to xenobiotic stimulus		0.000708	0.0173	0.15	1	785	11	HSPD1,SFRP1,FN1,RET,PPAT,LDHA,PARP4,NEUROD1,KCND2,CDK1,ALDH1A3
136	GO:0045787	positive regulation of cell cycle		0.000739	0.0178	0.155	1	438	8	PBK,APP,AURKA,MSX1,MSX2,CDK1,SMPD3,CDC20
137	GO:0000212	meiotic spindle organization		0.000743	0.0178	0.155	1	40	3	AURKA,CCNB2,CDK1
138	GO:0044342	type B pancreatic cell proliferation		0.000799	0.0191	0.165	1	41	3	SFRP1,DACH1,ADK
139	GO:0022402	cell cycle process		0.00081	0.0192	0.166	1	1490	16	SFRP1,PBK,DACH1,PPAT,APP,AXIN2,AURKA,MSX1,MSX2,CHTF8,CCNB2,CENPH,CDK1,SMPD3,CDC20,EXOC4
140	GO:0035878	nail development		0.000858	0.0202	0.175	1	10	2	MSX1,MSX2
141	GO:0090596	sensory organ morphogenesis		0.000878	0.0205	0.178	1	562	9	SFRP1,FN1,WNT2B,MSX1,NEUROD1,SLC12A2,ALCAM,ALDH1A3,SLITRK6
142	GO:1903050	regulation of proteolysis involved in protein catabolic process		0.00089	0.0206	0.179	1	251	6	ZFAND2A,PBK,AXIN2,AURKA,SOCS5,CDC20
143	GO:0061138	morphogenesis of a branching epithelium		0.000909	0.0209	0.181	1	252	6	SFRP1,WNT2B,GREB1L,SEMA3A,MSX2,SLC12A2
144	GO:0040020	regulation of meiotic nuclear division		0.000919	0.0209	0.181	1	43	3	MSX1,MSX2,CDC20
145	GO:0021536	diencephalon development		0.00092	0.0209	0.181	1	168	5	SEMA3A,MSX1,GREB1,ALDH1A3,DISP1
146	GO:0032880	regulation of protein localization		0.000938	0.0211	0.183	1	1079	13	SFRP1,ARHGEF5,RTN4,APP,PPID,CHCHD4,FNDC1,NEUROD1,SLC12A2,ASTN2,CDK1,DISP1,EXOC4
147	GO:2001235	positive regulation of apoptotic signaling pathway		0.00097	0.0216	0.188	1	170	5	SFRP1,BMF,RET,MSX1,ITM2C
148	GO:0051726	regulation of cell cycle		0.000974	0.0216	0.188	1	1368	15	SFRP1,PBK,DACH1,HBP1,APP,AXIN2,AURKA,MSX1,MSX2,SEMA3D,BTG2,CCNB2,CDK1,SMPD3,CDC20
149	GO:0071772	response to BMP		0.00101	0.0221	0.191	1	257	6	SFRP1,FN1,MSX1,MSX2,BAMBI,SMPD3
150	GO:0071773	cellular response to BMP stimulus		0.00101	0.0221	0.191	1	257	6	SFRP1,FN1,MSX1,MSX2,BAMBI,SMPD3
151	GO:0007056	spindle assembly involved in female meiosis		0.00105	0.0228	0.198	1	11	2	AURKA,CCNB2
152	GO:0009611	response to wounding		0.00106	0.023	0.199	1	825	11	FN1,ANXA6,RTN4,EVPL,PAPSS2,AURKA,MSX2,SLC12A2,EVPLL,BAMBI,CDK1
153	GO:0008361	regulation of cell size		0.00109	0.0234	0.203	1	261	6	FN1,RTN4,RET,SEMA3A,SEMA3D,SLC12A2
154	GO:0001944	vasculature development		0.0011	0.0234	0.203	1	1239	14	NDST1,SFRP1,FN1,ADAMTS3,PLXDC1,RTN4,WNT2B,APP,S100A1,SEMA3A,SLC12A2,UTP15,SMPD3,EPHA1
155	GO:0002063	chondrocyte development		0.00112	0.0238	0.206	1	46	3	AXIN2,MSX2,SMPD3
156	GO:0035270	endocrine system development		0.00118	0.0248	0.215	1	265	6	FN1,MSX1,NEUROD1,GREB1,ALDH1A3,DISP1
157	GO:0031668	cellular response to extracellular stimulus		0.00119	0.0249	0.216	1	364	7	SFRP1,WNT2B,BMF,LDHA,HIGD1A,NUAK1,EIF2S1
158	GO:0051098	regulation of binding		0.00121	0.0252	0.219	1	473	8	APP,CRMP1,AURKA,MSX1,MSX2,NEUROD1,EIF2S1,BAMBI
159	GO:0051783	regulation of nuclear division		0.00122	0.0252	0.219	1	179	5	AURKA,MSX1,MSX2,SMPD3,CDC20
160	GO:0009967	positive regulation of signal transduction		0.00124	0.0254	0.22	1	1861	18	NDST1,SFRP1,FN1,ADAMTS3,ARHGEF5,RTN4,BMF,PBK,RET,APP,SEMA3A,MSX1,MSX2,BAMBI,ITM2C,SMPD3,ALDH1A3,EXOC4
161	GO:0006979	response to oxidative stress		0.00125	0.0254	0.22	1	591	9	HSPD1,FN1,APP,LDHA,PPID,CHCHD4,EIF2S1,CDK1,SMPD3
162	GO:2000053	regulation of Wnt signaling pathway involved in dorsal/ventral axis specification		0.00125	0.0254	0.22	1	12	2	SFRP1,AXIN2
163	GO:0034644	cellular response to UV		0.00128	0.0258	0.224	1	106	4	BMF,PBK,PPID,EIF2S1
164	GO:0098609	cell-cell adhesion		0.00129	0.026	0.225	1	1118	13	HSPD1,FN1,NCAM2,RET,APP,CADM2,ADK,S100A11,AMIGO3,SOCS5,COL14A1,ASTN2,ALCAM
165	GO:0031331	positive regulation of cellular catabolic process		0.00137	0.0272	0.236	1	482	8	ZFAND2A,APP,GRSF1,AXIN2,AURKA,BTG2,SOCS5,CDC20
166	GO:0071526	semaphorin-plexin signaling pathway		0.00143	0.0283	0.246	1	50	3	CRMP1,SEMA3A,SEMA3D
167	GO:0017038	protein import		0.00147	0.029	0.252	1	13	2	ARHGEF5,APP
168	GO:0048646	anatomical structure formation involved in morphogenesis		0.00148	0.029	0.252	1	1890	18	SFRP1,FN1,ADAMTS3,PLXDC1,RTN4,WNT2B,RET,AXIN2,S100A1,SEMA3A,MSX1,MSX2,SLC12A2,UTP15,SMPD3,ALDH1A3,EPHA1,EXOC4
169	GO:0010092	specification of animal organ identity		0.00151	0.0293	0.254	1	51	3	FN1,WNT2B,AXIN2
170	GO:0009112	nucleobase metabolic process		0.00151	0.0293	0.254	1	51	3	PPAT,CRMP1,ADK
171	GO:0071496	cellular response to external stimulus		0.00153	0.0295	0.256	1	491	8	SFRP1,WNT2B,BMF,LDHA,HIGD1A,NUAK1,KCND2,EIF2S1
172	GO:0050900	leukocyte migration		0.00155	0.0297	0.258	1	492	8	HSPD1,ARHGEF5,RTN4,CXCL14,RET,APP,SLC12A2,SMPD3
173	GO:0007155	cell adhesion		0.00157	0.0299	0.259	1	1742	17	HSPD1,SFRP1,FN1,RTN4,NCAM2,RET,APP,CADM2,ADK,S100A11,AMIGO3,NUAK1,SOCS5,COL14A1,ASTN2,ALCAM,EPHA1
174	GO:0098868	bone growth		0.0016	0.0299	0.259	1	52	3	ANXA6,MSX2,SMPD3
175	GO:1902284	neuron projection extension involved in neuron projection guidance		0.0016	0.0299	0.259	1	52	3	SEMA3A,SEMA3D,ALCAM
176	GO:0048846	axon extension involved in axon guidance		0.0016	0.0299	0.259	1	52	3	SEMA3A,SEMA3D,ALCAM
177	GO:0042594	response to starvation		0.00165	0.0306	0.265	1	283	6	SFRP1,WNT2B,BMF,HIGD1A,NUAK1,EIF2S1
178	GO:0001657	ureteric bud development		0.00167	0.0307	0.266	1	114	4	SFRP1,WNT2B,RET,GREB1L
179	GO:0050920	regulation of chemotaxis		0.00167	0.0307	0.266	1	284	6	HSPD1,FN1,CXCL14,APP,SEMA3A,SEMA3D
180	GO:0043010	camera-type eye development		0.0017	0.0307	0.266	1	744	10	SFRP1,FN1,RTN4,WNT2B,RET,CADM2,NEUROD1,ALCAM,ALDH1A3,SLITRK6
181	GO:0007144	female meiosis I		0.00171	0.0307	0.266	1	14	2	AURKA,CCNB2
182	GO:1903431	positive regulation of cell maturation		0.00171	0.0307	0.266	1	14	2	RET,AURKA
183	GO:0060346	bone trabecula formation		0.00171	0.0307	0.266	1	14	2	SFRP1,MSX2
184	GO:0051093	negative regulation of developmental process		0.00172	0.0307	0.266	1	1299	14	SFRP1,RTN4,CXCL14,HBP1,APP,AXIN2,SEMA3A,MSX1,MSX2,SEMA3D,SLC12A2,SOCS5,LBH,BAMBI
185	GO:0030162	regulation of proteolysis		0.00178	0.0316	0.274	1	880	11	HSPD1,ZFAND2A,FN1,PBK,RET,APP,AXIN2,AURKA,CENPH,SOCS5,CDC20
186	GO:0040008	regulation of growth		0.00184	0.0325	0.282	1	884	11	SFRP1,FN1,RTN4,APP,SEMA3A,MSX1,SEMA3D,CCNB2,SOCS5,COL14A1,CDK1
187	GO:0008037	cell recognition		0.00186	0.0327	0.284	1	290	6	RTN4,NCAM2,APP,SEMA3A,SEMA3D,EPHA1
188	GO:0030198	extracellular matrix organization		0.00187	0.0327	0.284	1	394	7	FN1,ADAMTS3,APP,NOXO1,P4HA1,COL14A1,SMPD3
189	GO:0043062	extracellular structure organization		0.00189	0.0327	0.284	1	395	7	FN1,ADAMTS3,APP,NOXO1,P4HA1,COL14A1,SMPD3
190	GO:0072164	mesonephric tubule development		0.0019	0.0327	0.284	1	118	4	SFRP1,WNT2B,RET,GREB1L
191	GO:0072163	mesonephric epithelium development		0.0019	0.0327	0.284	1	118	4	SFRP1,WNT2B,RET,GREB1L
192	GO:2001053	regulation of mesenchymal cell apoptotic process		0.00197	0.033	0.286	1	15	2	MSX1,MSX2
193	GO:0006167	AMP biosynthetic process		0.00197	0.033	0.286	1	15	2	PPAT,ADK
194	GO:0048936	peripheral nervous system neuron axonogenesis		0.00197	0.033	0.286	1	15	2	RTN4,SEMA3D
195	GO:0045229	external encapsulating structure organization		0.00198	0.033	0.286	1	398	7	FN1,ADAMTS3,APP,NOXO1,P4HA1,COL14A1,SMPD3
196	GO:0030513	positive regulation of BMP signaling pathway		0.00198	0.033	0.286	1	56	3	SFRP1,MSX1,MSX2
197	GO:0030517	negative regulation of axon extension		0.00198	0.033	0.286	1	56	3	RTN4,SEMA3A,SEMA3D
198	GO:0010564	regulation of cell cycle process		0.00199	0.033	0.286	1	893	11	SFRP1,PBK,DACH1,APP,AXIN2,AURKA,MSX1,MSX2,CDK1,SMPD3,CDC20
199	GO:0001666	response to hypoxia		0.00199	0.033	0.286	1	512	8	HSPD1,SFRP1,RTN4,NCAM2,LDHA,HIGD1A,FNDC1,KCND2
200	GO:0010717	regulation of epithelial to mesenchymal transition		0.00202	0.0332	0.288	1	120	4	SFRP1,AXIN2,BAMBI,EPHA1

## Sheet: TF Binding Site
	ID	Name	Source	pValue	FDR B&H	FDR B&Y	Bonferroni	Genes in Annotation	Genes from Input	Listof gnes from Input
1	TTGTTT V$FOXO4 01	TTGTTT V$FOXO4 01	TFBS	1.517e-08	9.708e-06	7.031e-05	1.189e-05	1599	22	FN1,BMF,SLC26A9,HBP1,PPAT,APP,GRSF1,CRMP1,NPM3,AXIN2,SEMA3A,MSX1,MSX2,ARL4A,BTG2,EIF2S1,BAMBI,PNRC1,GREB1,SMPD3,FBXO32,SLITRK6
2	CAGGTG V$E12 Q6	CAGGTG V$E12 Q6	TFBS	2.477e-08	9.708e-06	7.031e-05	1.942e-05	1950	24	SFRP1,RTN4,WNT2B,BMF,DACH1,SLC26A9,CXCL14,NCAM2,EVPL,APP,SLC1A7,CRMP1,AXIN2,SEMA3A,ADK,ARL4A,NEUROD1,KCND2,SOCS5,ALCAM,GREB1,SMPD3,FBXO32,EPHA1
3	CACGTG V$MYC Q2	CACGTG V$MYC Q2	TFBS	3.425e-06	0.0007089	0.005134	0.002685	803	13	HSPD1,ADAMTS3,ANXA6,RTN4,HBP1,PPAT,LDHA,SLC1A7,CRMP1,ADK,NOP58,NEUROD1,SOCS5
4	AACTTT UNKNOWN	AACTTT UNKNOWN	TFBS	3.617e-06	0.0007089	0.005134	0.002836	1529	18	CHODL,BMF,DACH1,CP,NCAM2,HBP1,APP,AXIN2,SEMA3A,MSX2,ARL4A,NEUROD1,SLC12A2,CCNB2,ITM2C,ALCAM,GREB1,SLITRK6
5	CATTGTYY V$SOX9 B1	CATTGTYY V$SOX9 B1	TFBS	7.556e-06	0.001185	0.008581	0.005924	293	8	SFRP1,BMF,SLC26A9,CRMP1,S100A1,BAMBI,PNRC1,GREB1
6	CTTTGT V$LEF1 Q2	CTTTGT V$LEF1 Q2	TFBS	1.668e-05	0.00218	0.01579	0.01308	1543	17	ANXA6,RTN4,DACH1,APP,CRMP1,AXIN2,GREB1L,SEMA3A,MSX1,ARL4A,BTG2,NEUROD1,KCND2,SOCS5,ASTN2,PNRC1,SMPD3
7	V$FOXM1 01	V$FOXM1 01	TFBS	8.127e-05	0.009102	0.06592	0.06372	208	6	CHODL,RTN4,NCAM2,SEMA3A,NEUROD1,EPHA1
8	M30087	NFKBIA TARGET GENES	MSigDB	0.0001605	0.01573	0.1139	0.1258	1327	14	CHODL,BMF,PBK,SLC26A9,CYTL1,APP,CADM2,CRMP1,CD82,P4HA1,ASTN2,ITM2C,ALDH1A3,CDC20
9	CTGCAGY UNKNOWN	CTGCAGY UNKNOWN	TFBS	0.0002313	0.02015	0.1459	0.1813	606	9	ANXA6,RTN4,WNT2B,SLC26A9,APP,AXIN2,S100A1,PNRC1,ALCAM
10	M30042	KMT2D TARGET GENES	MSigDB	0.0004114	0.02992	0.2167	0.3225	801	10	NDST1,NCAM2,HBP1,GRSF1,S100A11,CD82,EVPLL,SOCS5,PNRC1,GREB1
11	M40812	KDM1B TARGET GENES	MSigDB	0.0004363	0.02992	0.2167	0.342	103	4	FN1,PLXDC1,LDHA,NOP58
12	GGGAGGRR V$MAZ Q6	GGGAGGRR V$MAZ Q6	TFBS	0.0004601	0.02992	0.2167	0.3607	1836	16	HSPD1,ADAMTS3,ANXA6,BMF,DACH1,CXCL14,NCAM2,HBP1,CRMP1,MSX1,P4HA1,PNRC1,ITM2C,ALCAM,SMPD3,EPHA1
13	CTTTGA V$LEF1 Q2	CTTTGA V$LEF1 Q2	TFBS	0.0004961	0.02992	0.2167	0.3889	976	11	CHODL,DACH1,SLC26A9,HBP1,RET,SEMA3A,MSX1,NEUROD1,ALCAM,CDK1,FBXO32
14	CAGCTG V$AP4 Q5	CAGCTG V$AP4 Q5	TFBS	0.0006997	0.03225	0.2335	0.5486	1184	12	ARHGEF5,ANXA6,WNT2B,BMF,PPAT,APP,SLC1A7,GREB1L,BTG2,SLC12A2,EIF2S1,SLITRK6
15	V$MYCMAX 03	V$MYCMAX 03	TFBS	0.0007651	0.03225	0.2335	0.5998	209	5	ADAMTS3,SLC1A7,NOP58,NEUROD1,SOCS5
16	V$MYCMAX 01	V$MYCMAX 01	TFBS	0.0007985	0.03225	0.2335	0.626	211	5	PPAT,SLC1A7,CRMP1,NOP58,NEUROD1
17	V$MAX 01	V$MAX 01	TFBS	0.0008156	0.03225	0.2335	0.6394	212	5	ADAMTS3,HBP1,SLC1A7,NOP58,NEUROD1
18	GCGSCMNTTT UNKNOWN	GCGSCMNTTT UNKNOWN	TFBS	0.0008447	0.03225	0.2335	0.6622	54	3	PPAT,ADK,NEUROD1
19	V$ARNT 01	V$ARNT 01	TFBS	0.0008686	0.03225	0.2335	0.681	215	5	HSPD1,RTN4,PPAT,NOP58,NEUROD1
20	V$USF 02	V$USF 02	TFBS	0.0009053	0.03225	0.2335	0.7097	217	5	SLC1A7,SEMA3A,NOP58,NEUROD1,LHFPL6
21	V$IRF1 Q6	V$IRF1 Q6	TFBS	0.0009241	0.03225	0.2335	0.7245	218	5	BMF,NCAM2,RET,MSX1,P4HA1
22	V$NMYC 01	V$NMYC 01	TFBS	0.0009431	0.03225	0.2335	0.7394	219	5	HSPD1,ANXA6,HBP1,PPAT,SOCS5
23	M30406	ZSCAN30 TARGET GENES	MSigDB	0.000946	0.03225	0.2335	0.7417	1771	15	HSPD1,NDST1,ADAMTS3,PLXDC1,WNT2B,APP,AXIN2,GREB1L,MSX1,SEMA3D,CHCHD4,NOXO1,SLC12A2,P4HA1,COL14A1
24	TGTYNNNNNRGCARM UNKNOWN	TGTYNNNNNRGCARM UNKNOWN	TFBS	0.0009891	0.03231	0.234	0.7755	57	3	NDST1,CP,BTG2
25	M30219	UBN1 TARGET GENES	MSigDB	0.001146	0.03594	0.2603	0.8984	1805	15	ADAMTS3,ACOT13,RTN4,BMF,CP,HBP1,LDHA,HIGD1A,S100A11,ARL4A,SEMA3D,CD82,P4HA1,EVPLL,PNRC1
26	V$AP1 Q2 01	V$AP1 Q2 01	TFBS	0.001242	0.03745	0.2712	0.9737	233	5	RTN4,SLC26A9,CXCL14,AXIN2,SLITRK6
27	RGAANNTTC V$HSF1 01	RGAANNTTC V$HSF1 01	TFBS	0.001349	0.03917	0.2837	1	353	6	HSPD1,PPID,SEMA3A,P4HA1,PNRC1,GREB1
28	V$EVI1 05	V$EVI1 05	TFBS	0.001448	0.04054	0.2936	1	142	4	ADAMTS3,SLC26A9,NCAM2,MSX2
29	WTGAAAT UNKNOWN	WTGAAAT UNKNOWN	TFBS	0.001521	0.04104	0.2972	1	493	7	FN1,WNT2B,DACH1,SEMA3A,MSX2,LHFPL6,SLITRK6
30	M30304	ZNF350 TARGET GENES	MSigDB	0.00157	0.04104	0.2972	1	1483	13	HSPD1,FN1,PAPSS2,S100A11,PARP4,CHCHD4,SLC12A2,P4HA1,SOCS5,PNRC1,CDK1,FBXO32,EXOC4
31	RCGCANGCGY V$NRF1 Q6	RCGCANGCGY V$NRF1 Q6	TFBS	0.001807	0.04375	0.3169	1	654	8	HSPD1,ACOT13,CRMP1,CHCHD4,NEUROD1,P4HA1,EIF2S1,PNRC1
32	V$HSF Q6	V$HSF Q6	TFBS	0.001813	0.04375	0.3169	1	151	4	HSPD1,PPID,MSX1,P4HA1
33	TAATTA V$CHX10 01	TAATTA V$CHX10 01	TFBS	0.001842	0.04375	0.3169	1	656	8	SFRP1,DACH1,SEMA3A,MSX1,MSX2,NEUROD1,SOCS5,BAMBI

## Sheet: TF targets
Foxo4 (TTGTTT, V$FOXO4 01)
target_id		ens_gene	ext_gene	hs_homolog	hs_homolog_gname	pval	qval_wt	fold_change	se_fold_change	mean_obs	var_obs	tech_var	sigma_sq	smooth_sigma_sq	final_sigma_sq
ENSGALT00000005664.5		ENSGALG00000015013	MSX1	ENSG00000163132	MSX1	9.45051e-13	2.81013e-09	-0.511032	0.0715903	7.50554	0.103583	0.000567886	0.00677547	0.00711987	0.00711987
ENSGALT00000023454.5		ENSGALG00000041203	CRMP1	ENSG00000072832	CRMP1	1.52052e-08	2.10756e-05	-0.569944	0.100711	6.76334	0.1119	0.00278652	0.0124274	0.00909829	0.0124274
ENSGALT00000001070.5		ENSGALG00000052763	BTG2	ENSG00000159388	BTG2	5.56096e-08	6.33262e-05	-0.450854	0.082994	6.74504	0.0755553	0.00116116	0.00798416	0.00917084	0.00917084
ENSGALT00000013062.6		ENSGALG00000040993	BAMBI	ENSG00000095739	BAMBI	7.55288e-08	7.4058e-05	-0.44074	0.0819601	6.79094	0.0791863	0.00108395	0.00601413	0.00899223	0.00899223
ENSGALT00000022312.5		ENSGALG00000038848	MSX2	ENSG00000120149	MSX2	2.66007e-07	0.000224429	-0.470726	0.091473	6.39761	0.107326	0.00169199	-0.00113107	0.010859	0.010859
ENSGALT00000036803.4		ENSGALG00000039200	AXIN2	ENSG00000168646	AXIN2	5.3853e-07	0.000435424	-0.5343	0.106603	5.93617	0.137212	0.0032646	-0.000225914	0.0137817	0.0137817
ENSGALT00000079047.2		ENSGALG00000015780	PNRC1	ENSG00000146278	PNRC1	9.00981e-07	0.000699341	-0.35717	0.0727121	7.39627	0.0444577	0.000619405	0.0027138	0.00731117	0.00731117
ENSGALT00000074566.3		ENSGALG00000006560	SEMA3A	ENSG00000075213	SEMA3A	2.91364e-06	0.00188464	-0.510832	0.109226	6.58712	0.0924589	0.0039988	0.0138968	0.00986781	0.0138968
ENSGALT00000063023.2		ENSGALG00000031160	GRSF1	ENSG00000132463	GRSF1	1.14823e-05	0.00571317	0.294158	0.0670492	8.27409	0.0505006	0.000251969	0.00618151	0.00649142	0.00649142
ENSGALT00000078960.2		ENSGALG00000003578	FN1	ENSG00000115414	FN1	1.31192e-05	0.00629285	-0.352424	0.0808662	6.89585	0.0726481	0.00118873	0.00363166	0.0086203	0.0086203
ENSGALT00000098881.1		ENSGALG00000009565	EIF2S1	ENSG00000134001	EIF2S1	2.20666e-05	0.00943782	4.7192	1.11226	1.66645	6.85724	1.03854	-0.818547	0.817143	0.817143
ENSGALT00000024209.4		ENSGALG00000032329	NPM3	ENSG00000107833	NPM3	2.28589e-05	0.00943782	0.552834	0.130541	7.77615	0.138506	0.000433408	0.0251278	0.00676681	0.0251278
ENSGALT00000027325.7		ENSGALG00000014537	BMF	ENSG00000104081	BMF	2.65709e-05	0.0107418	-0.669645	0.1594	5.17141	0.323055	0.0171366	0.0128813	0.0209761	0.0209761
ENSGALT00000065242.2		ENSGALG00000008050	HBP1	ENSG00000105856	HBP1	3.35009e-05	0.0130643	-0.403634	0.0973019	6.21196	0.0521606	0.00223477	-0.000556028	0.0119667	0.0119667
ENSGALT00000043011.3		ENSGALG00000034950	SMPD3	ENSG00000103056	SMPD3	3.812e-05	0.013957	-0.766146	0.186022	5.65826	0.247171	0.00511472	0.0467913	0.0160543	0.0467913
ENSGALT00000095852.1		ENSGALG00000014935	GREB1L	ENSG00000141449	GREB1L	4.34574e-05	0.0150588	-0.401976	0.098324	6.29656	0.188195	0.00227048	0.0122309	0.0114474	0.0122309
ENSGALT00000075355.2		ENSGALG00000013728	PPAT	ENSG00000128059	PPAT	9.70982e-05	0.0262771	0.271887	0.0697552	7.70628	0.0236601	0.000455232	0.00122072	0.00684345	0.00684345
ENSGALT00000056719.3		ENSGALG00000015770	APP	ENSG00000142192	APP	0.000136827	0.033189	-0.312015	0.0818113	8.8498	0.0392074	0.00139681	0.00864281	0.00674335	0.00864281
ENSGALT00000025447.3		ENSGALG00000027757	ARL4A	ENSG00000122644	ARL4A	0.000169492	0.0382441	0.273317	0.0726786	7.40569	0.0466612	0.00062986	0.00146544	0.00729341	0.00729341
ENSGALT00000024089.6		ENSGALG00000016904	SLITRK6	ENSG00000184564	SLITRK6	0.000235735	0.0476505	-0.513188	0.139556	5.63178	0.0948682	0.00388876	0.0253252	0.0163116	0.0253252
ENSGALT00000074830.2		ENSGALG00000000745	SLC26A9	ENSG00000174502	SLC26A9	0.000247295	0.0489669	-0.555728	0.151629	5.03461	0.476085	0.00862512	0.025862	0.0226798	0.025862
E12 (CAGGTG, V$E12 Q6)
target_id		ens_gene	ext_gene	hs_homolog	hs_homolog_gname	pval	qval_wt	fold_change	se_fold_change	mean_obs	var_obs	tech_var	sigma_sq	smooth_sigma_sq	final_sigma_sq
ENSGALT00000089330.2		ENSGALG00000034196	WNT2B	ENSG00000134245	WNT2B	1.70292e-16	1.10151e-12	-0.837602	0.101634	6.03865	0.21208	0.00241644	0.000986577	0.0130778	0.0130778
ENSGALT00000102479.1		ENSGALG00000010673	SLC1A7	ENSG00000162383	SLC1A7	2.82775e-10	4.98842e-07	-1.01611	0.161084	4.80267	0.360513	0.0120491	0.0256229	0.026873	0.026873
ENSGALT00000059836.3		ENSGALG00000041203	CRMP1	ENSG00000072832	CRMP1	1.52052e-08	2.10756e-05	-0.569944	0.100711	6.76334	0.1119	0.00278652	0.0124274	0.00909829	0.0124274
ENSGALT00000023454.5		ENSGALG00000016455	GREB1	ENSG00000196208	GREB1	4.71055e-08	5.71301e-05	-0.423505	0.077538	7.06682	0.0894272	0.000784122	0.00823409	0.0080899	0.00823409
ENSGALT00000058752.2		ENSGALG00000039200	AXIN2	ENSG00000168646	AXIN2	5.3853e-07	0.000435424	-0.5343	0.106603	5.93617	0.137212	0.0032646	-0.000225914	0.0137817	0.0137817
ENSGALT00000001070.5		ENSGALG00000037015	DACH1	ENSG00000276644	DACH1	2.30552e-06	0.00154271	-0.351378	0.0743718	7.30303	0.0534179	0.000796442	0.00268649	0.00750031	0.00750031
ENSGALT00000010256.5		ENSGALG00000006560	SEMA3A	ENSG00000075213	SEMA3A	2.91364e-06	0.00188464	-0.510832	0.109226	6.58712	0.0924589	0.0039988	0.0138968	0.00986781	0.0138968
ENSGALT00000025378.6		ENSGALG00000014687	EPHA1	ENSG00000146904	EPHA1	3.21586e-06	0.00201303	-0.72007	0.154637	4.81808	0.187016	0.00934852	-0.00187592	0.0265202	0.0265202
ENSGALT00000003290.5		ENSGALG00000015737	NCAM2	ENSG00000154654	NCAM2	4.07443e-06	0.00247076	-0.634813	0.137777	5.04808	0.222132	0.00597988	0.0103232	0.0224938	0.0224938
ENSGALT00000036803.4		ENSGALG00000003473	SFRP1	ENSG00000104332	SFRP1	1.32959e-05	0.00629285	-0.337625	0.0775226	7.43704	0.0524844	0.00057975	0.00843489	0.00723599	0.00843489
ENSGALT00000079836.2		ENSGALG00000041202	FBXO32	ENSG00000156804	FBXO32	1.8522e-05	0.0083586	-0.868261	0.20277	4.30783	0.267742	0.016022	0.0381397	0.0456515	0.0456515
ENSGALT00000074566.3		ENSGALG00000014537	BMF	ENSG00000104081	BMF	2.65709e-05	0.0107418	-0.669645	0.1594	5.17141	0.323055	0.0171366	0.0128813	0.0209761	0.0209761
ENSGALT00000078960.2		ENSGALG00000005057	ADK	ENSG00000156110	ADK	3.36622e-05	0.0130643	0.288653	0.0696026	7.82255	0.0315626	0.000545494	0.000586343	0.00672128	0.00672128
ENSGALT00000098881.1		ENSGALG00000034950	SMPD3	ENSG00000103056	SMPD3	3.812e-05	0.013957	-0.766146	0.186022	5.65826	0.247171	0.00511472	0.0467913	0.0160543	0.0467913
ENSGALT00000076547.2		ENSGALG00000008908	NEUROD1	ENSG00000162992	NEUROD1	7.26689e-05	0.0223832	-0.318063	0.0801697	6.87815	0.0334625	0.000960365	0.00362337	0.0086804	0.0086804
ENSGALT00000043011.3		ENSGALG00000006346	CXCL14	ENSG00000145824	CXCL14	8.36912e-05	0.0246065	-1.25105	0.318043	5.70424	0.804103	0.00427998	0.147447	0.0156279	0.147447
ENSGALT00000014484.6		ENSGALG00000009066	KCND2	ENSG00000184408	KCND2	0.000100075	0.0266021	-0.528362	0.135811	5.12385	0.113044	0.00579448	0.0218726	0.0215266	0.0218726
ENSGALT00000014754.6		ENSGALG00000015770	APP	ENSG00000142192	APP	0.000136827	0.033189	-0.312015	0.0818113	8.8498	0.0392074	0.00139681	0.00864281	0.00674335	0.00864281
ENSGALT00000023671.7		ENSGALG00000010016	SOCS5	ENSG00000171150	SOCS5	0.000165985	0.0378933	-0.344821	0.0915653	6.38386	0.0633056	0.0016395	0.00503211	0.0109368	0.0109368
ENSGALT00000016269.4		ENSGALG00000027757	ARL4A	ENSG00000122644	ARL4A	0.000169492	0.0382441	0.273317	0.0726786	7.40569	0.0466612	0.00062986	0.00146544	0.00729341	0.00729341
ENSGALT00000024769.5		ENSGALG00000029261	RTN4	ENSG00000115310	RTN4	0.000188285	0.041519	0.635801	0.170263	6.69162	0.561531	0.0174453	0.0260387	0.00939256	0.0260387
ENSGALT00000026546.7		ENSGALG00000015348	ALCAM	ENSG00000170017	ALCAM	0.000225416	0.046534	-0.501708	0.136013	7.11116	0.101147	0.00159269	0.0261565	0.00796684	0.0261565
ENSGALT00000074830.2		ENSGALG00000002108		ENSG00000214860	EVPLL	0.000228305	0.0466343	-0.473881	0.128582	5.34273	0.24881	0.005591	0.0134302	0.019209	0.019209
ENSGALT00000063305.2		ENSGALG00000000745	SLC26A9	ENSG00000174502	SLC26A9	0.000247295	0.0489669	-0.555728	0.151629	5.03461	0.476085	0.00862512	0.025862	0.0226798	0.025862
Maz (GGGAGGRR, V$MAZ Q6)
target_id		ens_gene	ext_gene	hs_homolog	hs_homolog_gname	pval	qval_wt	fold_change	se_fold_change	mean_obs	var_obs	tech_var	sigma_sq	smooth_sigma_sq	final_sigma_sq
ENSGALT00000013137.6		ENSGALG00000015013	MSX1	ENSG00000163132	MSX1	9.45051e-13	2.81013e-09	-0.511032	0.0715903	7.50554	0.103583	0.000567886	0.00677547	0.00711987	0.00711987
ENSGALT00000013137.6		ENSGALG00000041203	CRMP1	ENSG00000072832	CRMP1	1.52052e-08	2.10756e-05	-0.569944	0.100711	6.76334	0.1119	0.00278652	0.0124274	0.00909829	0.0124274
ENSGALT00000018988.4		ENSGALG00000015780	PNRC1	ENSG00000146278	PNRC1	9.00981e-07	0.000699341	-0.35717	0.0727121	7.39627	0.0444577	0.000619405	0.0027138	0.00731117	0.00731117
ENSGALT00000006949.6		ENSGALG00000011623	ADAMTS3	ENSG00000156140	ADAMTS3	1.07074e-06	0.000799144	-0.572082	0.117274	5.6163	0.12406	0.00416348	-0.003313	0.0164663	0.0164663
ENSGALT00000023454.5		ENSGALG00000037015	DACH1	ENSG00000276644	DACH1	2.30552e-06	0.00154271	-0.351378	0.0743718	7.30303	0.0534179	0.000796442	0.00268649	0.00750031	0.00750031
ENSGALT00000058752.2		ENSGALG00000037015	DACH1	ENSG00000276644	DACH1	2.30552e-06	0.00154271	-0.351378	0.0743718	7.30303	0.0534179	0.000796442	0.00268649	0.00750031	0.00750031
ENSGALT00000058752.2		ENSGALG00000014687	EPHA1	ENSG00000146904	EPHA1	3.21586e-06	0.00201303	-0.72007	0.154637	4.81808	0.187016	0.00934852	-0.00187592	0.0265202	0.0265202
ENSGALT00000010256.5		ENSGALG00000015737	NCAM2	ENSG00000154654	NCAM2	4.07443e-06	0.00247076	-0.634813	0.137777	5.04808	0.222132	0.00597988	0.0103232	0.0224938	0.0224938
ENSGALT00000025378.6		ENSGALG00000036111	ITM2C	ENSG00000135916	ITM2C	1.90152e-05	0.00838612	-0.713658	0.166893	4.65353	0.176259	0.0107653	-0.00870062	0.0310144	0.0310144
ENSGALT00000074566.3		ENSGALG00000014537	BMF	ENSG00000104081	BMF	2.65709e-05	0.0107418	-0.669645	0.1594	5.17141	0.323055	0.0171366	0.0128813	0.0209761	0.0209761
ENSGALT00000024209.4		ENSGALG00000034950	SMPD3	ENSG00000103056	SMPD3	3.812e-05	0.013957	-0.766146	0.186022	5.65826	0.247171	0.00511472	0.0467913	0.0160543	0.0467913
ENSGALT00000006896.6		ENSGALG00000008094	HSPD1	ENSG00000144381	HSPD1	6.0062e-05	0.0200949	0.301178	0.0750588	9.69947	0.0465179	5.81046e-05	0.00583471	0.00839262	0.00839262
ENSGALT00000023671.7		ENSGALG00000008094	HSPD1	ENSG00000144381	HSPD1	6.0062e-05	0.0200949	0.301178	0.0750588	9.69947	0.0465179	5.81046e-05	0.00583471	0.00839262	0.00839262
ENSGALT00000025447.3		ENSGALG00000006346	CXCL14	ENSG00000145824	CXCL14	8.36912e-05	0.0246065	-1.25105	0.318043	5.70424	0.804103	0.00427998	0.147447	0.0156279	0.147447
ENSGALT00000049937.3		ENSGALG00000004357	ANXA6	ENSG00000197043	ANXA6	0.000176151	0.0392897	-0.326027	0.0869181	6.58485	0.0506025	0.00145343	0.00657147	0.00987871	0.00987871
ENSGALT00000024769.5		ENSGALG00000004325	P4HA1	ENSG00000122884	P4HA1	0.000206206	0.04415	-0.409226	0.110265	7.67153	0.0869619	0.00254436	0.0156932	0.00688524	0.0156932
ENSGALT00000074830.2		ENSGALG00000015348	ALCAM	ENSG00000170017	ALCAM	0.000225416	0.046534	-0.501708	0.136013	7.11116	0.101147	0.00159269	0.0261565	0.00796684	0.0261565
AACTTT UNKNOWN
target_id		ens_gene	ext_gene	hs_homolog	hs_homolog_gname	pval	qval_wt	fold_change	se_fold_change	mean_obs	var_obs	tech_var	sigma_sq	smooth_sigma_sq	final_sigma_sq
ENSGALT00000025349.6		ENSGALG00000016455	GREB1	ENSG00000196208	GREB1	4.71055e-08	5.71301e-05	-0.423505	0.077538	7.06682	0.0894272	0.000784122	0.00823409	0.0080899	0.00823409
ENSGALT00000023454.5		ENSGALG00000014690	SLC12A2	ENSG00000064651	SLC12A2	7.63288e-08	7.4058e-05	-0.379521	0.0706006	7.64451	0.115734	0.00055721	0.00658685	0.00691946	0.00691946
ENSGALT00000058752.2		ENSGALG00000038848	MSX2	ENSG00000120149	MSX2	2.66007e-07	0.000224429	-0.470726	0.091473	6.39761	0.107326	0.00169199	-0.00113107	0.010859	0.010859
ENSGALT00000104594.1		ENSGALG00000039200	AXIN2	ENSG00000168646	AXIN2	5.3853e-07	0.000435424	-0.5343	0.106603	5.93617	0.137212	0.0032646	-0.000225914	0.0137817	0.0137817
ENSGALT00000025378.6		ENSGALG00000037015	DACH1	ENSG00000276644	DACH1	2.30552e-06	0.00154271	-0.351378	0.0743718	7.30303	0.0534179	0.000796442	0.00268649	0.00750031	0.00750031
ENSGALT00000013062.6		ENSGALG00000006560	SEMA3A	ENSG00000075213	SEMA3A	2.91364e-06	0.00188464	-0.510832	0.109226	6.58712	0.0924589	0.0039988	0.0138968	0.00986781	0.0138968
ENSGALT00000027325.7		ENSGALG00000015737	NCAM2	ENSG00000154654	NCAM2	4.07443e-06	0.00247076	-0.634813	0.137777	5.04808	0.222132	0.00597988	0.0103232	0.0224938	0.0224938
ENSGALT00000036803.4		ENSGALG00000004161	CCNB1	ENSG00000157456	CCNB2	4.64736e-06	0.00273279	0.307344	0.0671041	8.6334	0.072143	0.000178475	0.00134197	0.00657597	0.00657597
ENSGALT00000078960.2		ENSGALG00000036111	ITM2C	ENSG00000135916	ITM2C	1.90152e-05	0.00838612	-0.713658	0.166893	4.65353	0.176259	0.0107653	-0.00870062	0.0310144	0.0310144
ENSGALT00000098881.1		ENSGALG00000014537	BMF	ENSG00000104081	BMF	2.65709e-05	0.0107418	-0.669645	0.1594	5.17141	0.323055	0.0171366	0.0128813	0.0209761	0.0209761
ENSGALT00000065242.2		ENSGALG00000008050	HBP1	ENSG00000105856	HBP1	3.35009e-05	0.0130643	-0.403634	0.0973019	6.21196	0.0521606	0.00223477	-0.000556028	0.0119667	0.0119667
ENSGALT00000043011.3		ENSGALG00000030773	CP	ENSG00000047457	CP	4.05753e-05	0.0145355	4.83349	1.1777	1.72376	7.10049	1.30284	-1.18835	0.777624	0.777624
ENSGALT00000014484.6		ENSGALG00000008908	NEUROD1	ENSG00000162992	NEUROD1	7.26689e-05	0.0223832	-0.318063	0.0801697	6.87815	0.0334625	0.000960365	0.00362337	0.0086804	0.0086804
ENSGALT00000037717.3		ENSGALG00000015720	CHODL	ENSG00000154645	CHODL	8.2216e-05	0.0245446	0.456838	0.116012	6.01167	0.175954	0.00692963	0.00418901	0.0132586	0.0132586
ENSGALT00000006616.7		ENSGALG00000015770	APP	ENSG00000142192	APP	0.000136827	0.033189	-0.312015	0.0818113	8.8498	0.0392074	0.00139681	0.00864281	0.00674335	0.00864281
ENSGALT00000049937.3		ENSGALG00000027757	ARL4A	ENSG00000122644	ARL4A	0.000169492	0.0382441	0.273317	0.0726786	7.40569	0.0466612	0.00062986	0.00146544	0.00729341	0.00729341
ENSGALT00000024769.5		ENSGALG00000015348	ALCAM	ENSG00000170017	ALCAM	0.000225416	0.046534	-0.501708	0.136013	7.11116	0.101147	0.00159269	0.0261565	0.00796684	0.0261565
ENSGALT00000026546.7		ENSGALG00000016904	SLITRK6	ENSG00000184564	SLITRK6	0.000235735	0.0476505	-0.513188	0.139556	5.63178	0.0948682	0.00388876	0.0253252	0.0163116	0.0253252
CTTTGT V$LEF1 Q2
target_id		ens_gene	ext_gene	hs_homolog	hs_homolog_gname	pval	qval_wt	fold_change	se_fold_change	mean_obs	var_obs	tech_var	sigma_sq	smooth_sigma_sq	final_sigma_sq
ENSGALT00000074830.2		ENSGALG00000015013	MSX1	ENSG00000163132	MSX1	9.45051e-13	2.81013e-09	-0.511032	0.0715903	7.50554	0.103583	0.000567886	0.00677547	0.00711987	0.00711987
ENSGALT00000006949.6		ENSGALG00000007038	ASTN2	ENSG00000148219	ASTN2	8.73465e-11	1.88329e-07	-0.873	0.134569	5.29717	0.445078	0.00750549	-0.00570783	0.0196578	0.0196578
ENSGALT00000102479.1		ENSGALG00000041203	CRMP1	ENSG00000072832	CRMP1	1.52052e-08	2.10756e-05	-0.569944	0.100711	6.76334	0.1119	0.00278652	0.0124274	0.00909829	0.0124274
ENSGALT00000058752.2		ENSGALG00000052763	BTG2	ENSG00000159388	BTG2	5.56096e-08	6.33262e-05	-0.450854	0.082994	6.74504	0.0755553	0.00116116	0.00798416	0.00917084	0.00917084
ENSGALT00000036803.4		ENSGALG00000039200	AXIN2	ENSG00000168646	AXIN2	5.3853e-07	0.000435424	-0.5343	0.106603	5.93617	0.137212	0.0032646	-0.000225914	0.0137817	0.0137817
ENSGALT00000074566.3		ENSGALG00000015780	PNRC1	ENSG00000146278	PNRC1	9.00981e-07	0.000699341	-0.35717	0.0727121	7.39627	0.0444577	0.000619405	0.0027138	0.00731117	0.00731117
ENSGALT00000078960.2		ENSGALG00000037015	DACH1	ENSG00000276644	DACH1	2.30552e-06	0.00154271	-0.351378	0.0743718	7.30303	0.0534179	0.000796442	0.00268649	0.00750031	0.00750031
ENSGALT00000024089.6		ENSGALG00000006560	SEMA3A	ENSG00000075213	SEMA3A	2.91364e-06	0.00188464	-0.510832	0.109226	6.58712	0.0924589	0.0039988	0.0138968	0.00986781	0.0138968
ENSGALT00000098881.1		ENSGALG00000034950	SMPD3	ENSG00000103056	SMPD3	3.812e-05	0.013957	-0.766146	0.186022	5.65826	0.247171	0.00511472	0.0467913	0.0160543	0.0467913
ENSGALT00000024209.4		ENSGALG00000034950	SMPD3	ENSG00000103056	SMPD3	3.812e-05	0.013957	-0.766146	0.186022	5.65826	0.247171	0.00511472	0.0467913	0.0160543	0.0467913
ENSGALT00000043011.3		ENSGALG00000014935	GREB1L	ENSG00000141449	GREB1L	4.34574e-05	0.0150588	-0.401976	0.098324	6.29656	0.188195	0.00227048	0.0122309	0.0114474	0.0122309
ENSGALT00000095852.1		ENSGALG00000008908	NEUROD1	ENSG00000162992	NEUROD1	7.26689e-05	0.0223832	-0.318063	0.0801697	6.87815	0.0334625	0.000960365	0.00362337	0.0086804	0.0086804
ENSGALT00000074830.2		ENSGALG00000009066	KCND2	ENSG00000184408	KCND2	0.000100075	0.0266021	-0.528362	0.135811	5.12385	0.113044	0.00579448	0.0218726	0.0215266	0.0218726
ENSGALT00000014484.6		ENSGALG00000015770	APP	ENSG00000142192	APP	0.000136827	0.033189	-0.312015	0.0818113	8.8498	0.0392074	0.00139681	0.00864281	0.00674335	0.00864281
ENSGALT00000014754.6		ENSGALG00000010016	SOCS5	ENSG00000171150	SOCS5	0.000165985	0.0378933	-0.344821	0.0915653	6.38386	0.0633056	0.0016395	0.00503211	0.0109368	0.0109368
ENSGALT00000016269.4		ENSGALG00000027757	ARL4A	ENSG00000122644	ARL4A	0.000169492	0.0382441	0.273317	0.0726786	7.40569	0.0466612	0.00062986	0.00146544	0.00729341	0.00729341
ENSGALT00000011395.5		ENSGALG00000004357	ANXA6	ENSG00000197043	ANXA6	0.000176151	0.0392897	-0.326027	0.0869181	6.58485	0.0506025	0.00145343	0.00657147	0.00987871	0.00987871
ENSGALT00000025447.3		ENSGALG00000029261	RTN4	ENSG00000115310	RTN4	0.000188285	0.041519	0.635801	0.170263	6.69162	0.561531	0.0174453	0.0260387	0.00939256	0.0260387
CTTTGA V$LEF1 Q2
target_id		ens_gene	ext_gene	hs_homolog	hs_homolog_gname	pval	qval_wt	fold_change	se_fold_change	mean_obs	var_obs	tech_var	sigma_sq	smooth_sigma_sq	final_sigma_sq
ENSGALT00000063305.2		ENSGALG00000015013	MSX1	ENSG00000163132	MSX1	9.45051e-13	2.81013e-09	-0.511032	0.0715903	7.50554	0.103583	0.000567886	0.00677547	0.00711987	0.00711987
ENSGALT00000004876.5		ENSGALG00000002555	RET	ENSG00000165731	RET	2.60938e-09	4.21959e-06	-0.859256	0.144305	6.50182	0.238621	0.0209414	-0.00341509	0.0102944	0.0102944
ENSGALT00000025349.6		ENSGALG00000037015	DACH1	ENSG00000276644	DACH1	2.30552e-06	0.00154271	-0.351378	0.0743718	7.30303	0.0534179	0.000796442	0.00268649	0.00750031	0.00750031
ENSGALT00000058752.2		ENSGALG00000006560	SEMA3A	ENSG00000075213	SEMA3A	2.91364e-06	0.00188464	-0.510832	0.109226	6.58712	0.0924589	0.0039988	0.0138968	0.00986781	0.0138968
ENSGALT00000001070.5		ENSGALG00000003085	CDK1	ENSG00000170312	CDK1	9.86927e-06	0.00548435	0.342719	0.077538	8.52254	0.0878252	0.00249363	0.00153976	0.00652459	0.00652459
ENSGALT00000013062.6		ENSGALG00000041202	FBXO32	ENSG00000156804	FBXO32	1.8522e-05	0.0083586	-0.868261	0.20277	4.30783	0.267742	0.016022	0.0381397	0.0456515	0.0456515
ENSGALT00000084496.2		ENSGALG00000008050	HBP1	ENSG00000105856	HBP1	3.35009e-05	0.0130643	-0.403634	0.0973019	6.21196	0.0521606	0.00223477	-0.000556028	0.0119667	0.0119667
ENSGALT00000098881.1		ENSGALG00000008908	NEUROD1	ENSG00000162992	NEUROD1	7.26689e-05	0.0223832	-0.318063	0.0801697	6.87815	0.0334625	0.000960365	0.00362337	0.0086804	0.0086804
ENSGALT00000024209.4		ENSGALG00000015720	CHODL	ENSG00000154645	CHODL	8.2216e-05	0.0245446	0.456838	0.116012	6.01167	0.175954	0.00692963	0.00418901	0.0132586	0.0132586
ENSGALT00000014484.6		ENSGALG00000015348	ALCAM	ENSG00000170017	ALCAM	0.000225416	0.046534	-0.501708	0.136013	7.11116	0.101147	0.00159269	0.0261565	0.00796684	0.0261565
ENSGALT00000024769.5		ENSGALG00000000745	SLC26A9	ENSG00000174502	SLC26A9	0.000247295	0.0489669	-0.555728	0.151629	5.03461	0.476085	0.00862512	0.025862	0.0226798	0.025862

## Sheet: Gene Family
	ID	Name	Source	pValue	FDR B&H	FDR B&Y	Bonferroni	Genes in Annotation	Genes from Input	Listof gnes from Input
1	555	Receptor Tyrosine Kinases|Fibronectin type III domain containing|V-set domain containing|Immunoglobulin like domain containing	genenames.org	1.055e-05	0.0005591	0.002548	0.0005591	160	6	FN1,NCAM2,FNDC1,COL14A1,ASTN2,EPHA1
2	939	Plakins	genenames.org	0.0002668	0.007069	0.03221	0.01414	8	2	EVPL,EVPLL
3	736	Immunoglobulin like domain containing|Semaphorins	genenames.org	0.001767	0.02583	0.1177	0.09365	20	2	SEMA3A,SEMA3D
4	459	S100 calcium binding proteins|EF-hand domain containing	genenames.org	0.001949	0.02583	0.1177	0.1033	21	2	S100A1,S100A11
