# Supplementary material for: Regulation of otic neurosensory specification by Notch and Wnt signalling: insights from RNA-seq screenings in the embryonic chicken inner ear
Source: Front Cell Dev Biol. 2023 Oct 12;11:1245330. doi: 10.3389/fcell.2023.1245330 (PMC10600479; doi:10.3389/fcell.2023.1245330)
Supplement: Supplementary file 5 [file Table4.XLSX]

## Sheet: DE genes_ Notch LOF 6h
target_id	ens_gene	ext_gene	hs_homolog	hs_homolog_gname	pval	qval_lrt	qval_wt	fold_change	se_fold_change	mean_obs	var_obs	tech_var	sigma_sq	smooth_sigma_sq	final_sigma_sq
ENSGALT00000001476.4	ENSGALG00000001000	HSPA5	ENSG00000044574	HSPA5	2.59341e-94	0.00032924	5.15597e-90	1.47219	0.071456	9.08929	0.660603	0.000167847	0.00749109	0.00217527	0.00749109
ENSGALT00000024871.5	ENSGALG00000015419	PENK	ENSG00000181195	PENK	1.44673e-87	0.00032924	1.43812e-83	1.48143	0.0746829	6.38865	0.691997	0.00208257	0.00532134	0.00628373	0.00628373
ENSGALT00000035200.5	ENSGALG00000001136				1.01557e-62	0.000707648	6.73018e-59	-4.14543	0.248003	5.22721	5.19515	0.0207936	0.071465	0.0149494	0.071465
ENSGALT00000081140.2	ENSGALG00000033789	HSP90B1	ENSG00000166598	HSP90B1	3.02923e-44	0.00101659	1.5056e-40	1.29741	0.0929862	9.34734	0.513675	0.000114867	0.0128548	0.00220243	0.0128548
ENSGALT00000001715.5	ENSGALG00000001141	HES5	ENSG00000197921	HES5	1.50667e-42	0.00101659	5.99082e-39	-6.38055	0.466711	3.39083	12.5423	0.190229	0.127555	0.1365	0.1365
ENSGALT00000045592.3	ENSGALG00000028005	GADD45G	ENSG00000130222	GADD45G	3.72392e-41	0.00101659	1.23392e-37	0.847437	0.0630725	7.14954	0.469706	0.00211428	0.00162283	0.00385292	0.00385292
ENSGALT00000079911.3	ENSGALG00000035016	ID2	ENSG00000115738	ID2	6.46133e-40	0.00112236	1.83511e-36	-0.718002	0.0542994	7.60795	0.29112	0.000574573	0.00384807	0.00306061	0.00384807
ENSGALT00000038506.3	ENSGALG00000005994	DERL3	ENSG00000099958	DERL3	6.90698e-34	0.00101659	1.71647e-30	1.40897	0.116109	5.71842	0.60832	0.0099656	-0.00569542	0.0102565	0.0102565
ENSGALT00000009310.5	ENSGALG00000005796	XBP1	ENSG00000100219	XBP1	6.96625e-30	0.00133883	1.53884e-26	0.594234	0.0523302	7.39821	0.106997	0.00072958	0.0019113	0.00337809	0.00337809
ENSGALT00000094271.1	ENSGALG00000028005	GADD45G	ENSG00000130222	GADD45G	7.92072e-29	0.00124428	1.57472e-25	0.989335	0.0888011	6.4546	0.550575	0.0058334	-0.00155372	0.00599507	0.00599507
ENSGALT00000024449.7	ENSGALG00000015152	BOC	ENSG00000144857	BOC	1.39564e-28	0.00124428	2.52244e-25	0.518519	0.0467536	7.76972	0.0936421	0.000421226	0.000248262	0.00285762	0.00285762
ENSGALT00000037717.3	ENSGALG00000014690	SLC12A2	ENSG00000064651	SLC12A2	3.32433e-28	0.00124428	5.50759e-25	0.44787	0.0406691	8.55839	0.0767504	0.000207728	0.000395298	0.00227323	0.00227323
ENSGALT00000015927.6	ENSGALG00000009791	PROX1	ENSG00000117707	PROX1	3.9756e-22	0.00471102	6.07991e-19	0.689802	0.0713214	6.9074	0.148268	0.00111169	0.00651842	0.0044421	0.00651842
ENSGALT00000048505.2	ENSGALG00000036258	PCDH8	ENSG00000136099	PCDH8	2.42146e-19	0.00634331	3.43864e-16	0.939588	0.104488	5.74044	0.296967	0.00420333	0.0121734	0.0100857	0.0121734
ENSGALT00000087167.2	ENSGALG00000031982	SDF2L1	ENSG00000128228	SDF2L1	9.77939e-17	0.00550654	1.29616e-13	0.520058	0.0626015	6.81652	0.0825814	0.00117749	0.000398431	0.00470093	0.00470093
ENSGALT00000085574.2	ENSGALG00000002055	HES4	ENSG00000188290	HES4	1.75435e-15	0.00840176	2.17989e-12	-0.926118	0.116382	6.34294	0.266311	0.00184744	0.0184697	0.00649422	0.0184697
ENSGALT00000063821.2	ENSGALG00000034100	UACA	ENSG00000137831	UACA	4.00841e-15	0.00634331	4.68772e-12	-6.53977	0.832597	2.57851	12.9888	0.664728	-0.466594	0.375099	0.375099
ENSGALT00000104825.1	ENSGALG00000048686		ENSG00000188452	CERKL	1.29264e-14	0.00840176	1.42772e-11	0.538582	0.0698862	6.51112	0.121746	0.0015647	0.00203685	0.00576142	0.00576142
ENSGALT00000024169.6	ENSGALG00000014982	RBBP8	ENSG00000101773	RBBP8	2.07015e-14	0.00931358	2.16614e-11	0.322789	0.0422157	8.28961	0.0349488	0.000266566	0.00212609	0.00240668	0.00240668
ENSGALT00000051109.2	ENSGALG00000039001	FILIP1	ENSG00000118407	FILIP1	6.40378e-14	0.00840176	6.36568e-11	0.440374	0.05872	7.0588	0.0726729	0.00111434	0.00207041	0.00405772	0.00405772
ENSGALT00000042752.3	ENSGALG00000027002				1.21827e-13	0.0108567	1.15336e-10	-4.55475	0.61428	2.49183	6.54886	0.15163	0.380873	0.414379	0.414379
ENSGALT00000015428.5	ENSGALG00000009476	CDK6	ENSG00000105810	CDK6	3.29613e-13	0.00840176	2.97865e-10	-0.392768	0.0539389	7.24138	0.055388	0.000700579	0.000995915	0.00366353	0.00366353
ENSGALT00000007760.6	ENSGALG00000004858	FICD	ENSG00000198855	FICD	3.90355e-13	0.00840176	3.3742e-10	0.741374	0.102134	5.53461	0.171762	0.00376896	-0.00263792	0.011878	0.011878
ENSGALT00000037704.4	ENSGALG00000011182	DLL1	ENSG00000198719	DLL1	4.69304e-13	0.0116124	3.8876e-10	1.10628	0.15293	6.54312	0.424088	0.0163631	0.0187182	0.00563457	0.0187182
ENSGALT00000017221.6	ENSGALG00000010581	SEL1L	ENSG00000071537	SEL1L	5.37972e-13	0.00840176	4.27817e-10	0.387951	0.0537675	7.26333	0.0499826	0.00071564	-5.46951e-05	0.00362077	0.00362077
ENSGALT00000015678.7	ENSGALG00000009626	THBS1	ENSG00000137801	THBS1	7.37583e-13	0.0118486	5.63996e-10	-1	0.139426	6.79949	0.378224	0.00125886	0.0279005	0.00475196	0.0279005
ENSGALT00000046957.2	ENSGALG00000029921	CSRP2	ENSG00000175183	CSRP2	1.09458e-12	0.0115434	8.05974e-10	-0.502235	0.0705579	6.4637	0.0900657	0.00151101	0.00449761	0.00595661	0.00595661
ENSGALT00000004374.6	ENSGALG00000026471	CRIP2	ENSG00000182809	CRIP2	1.26152e-12	0.00840176	8.95722e-10	0.485672	0.0684193	6.54551	0.0760004	0.00139653	-0.000457178	0.00562528	0.00562528
ENSGALT00000009723.5	ENSGALG00000006037	MCM2	ENSG00000073111	MCM2	1.59293e-12	0.00840176	1.09204e-09	-0.31719	0.0448887	7.95914	0.0327103	0.000362049	9.27483e-05	0.00266044	0.00266044
ENSGALT00000026909.4	ENSGALG00000016676	MCM3	ENSG00000112118	MCM3	3.95591e-12	0.0115434	2.62158e-09	-0.6077	0.0875806	6.40838	0.115773	0.00531	0.00214548	0.00619554	0.00619554
ENSGALT00000052019.3	ENSGALG00000034661	ID1			4.92881e-12	0.0137059	3.16096e-09	-0.770051	0.111479	6.62361	0.190341	0.0013466	0.0172946	0.0053325	0.0172946
ENSGALT00000070506.2	ENSGALG00000038817	CKS2	ENSG00000123975	CKS2	5.23259e-12	0.0137059	3.25091e-09	0.341156	0.0494493	8.04049	0.1642	0.000357585	0.00331026	0.00258792	0.00331026
ENSGALT00000061136.2	ENSGALG00000040444	SEMA3C	ENSG00000075223	SEMA3C	1.10031e-11	0.0142431	6.62884e-09	0.53533	0.0788093	6.64736	0.0899943	0.00257227	0.00674408	0.00524789	0.00674408
ENSGALT00000074820.2	ENSGALG00000035743				1.69877e-11	0.0145306	9.93329e-09	0.604459	0.089818	6.17863	0.117666	0.00183181	0.0102691	0.00732459	0.0102691
ENSGALT00000008222.6	ENSGALG00000005120	FBLN2	ENSG00000163520	FBLN2	4.53546e-11	0.015154	2.53226e-08	0.303144	0.0460325	8.31216	0.0335861	0.000237446	0.00294104	0.00239312	0.00294104
ENSGALT00000021553.5	ENSGALG00000011696	JAG2	ENSG00000184916	JAG2	4.58536e-11	0.015154	2.53226e-08	0.419261	0.0636805	7.029	0.0564415	0.00104642	0.00503639	0.004129	0.00503639
ENSGALT00000107185.1	ENSGALG00000001220	HERPUD1	ENSG00000051108	HERPUD1	5.10488e-11	0.0104134	2.74297e-08	0.603458	0.0918807	5.93108	0.110384	0.00390151	-0.00336688	0.00876158	0.00876158
ENSGALT00000014491.6	ENSGALG00000008910		ENSG00000188452	CERKL	8.00849e-11	0.0142431	4.18991e-08	0.547598	0.0842401	6.11281	0.105442	0.0029593	0.00428826	0.0076853	0.0076853
ENSGALT00000014862.6	ENSGALG00000009129	DLX5	ENSG00000105880	DLX5	1.30007e-10	0.0156378	6.62735e-08	-0.447079	0.0695609	6.86341	0.0721273	0.00108123	0.00617686	0.00456461	0.00617686
ENSGALT00000097967.1	ENSGALG00000014094	STK38L	ENSG00000211455	STK38L	1.59764e-10	0.0116124	7.94065e-08	0.399053	0.0623934	6.93838	0.0560731	0.00148057	-0.000613444	0.00435884	0.00435884
ENSGALT00000013929.4	ENSGALG00000008551	CRELD2	ENSG00000184164	CRELD2	2.8727e-10	0.0168528	1.39298e-07	0.609537	0.0966675	6.78651	0.120242	0.00136079	0.0126561	0.00479138	0.0126561
ENSGALT00000079713.2	ENSGALG00000043006	PDIA4	ENSG00000155660	PDIA4	5.82248e-10	0.0175381	2.75611e-07	0.407123	0.0657162	8.51862	0.0554258	0.000214176	0.00626376	0.00228921	0.00626376
ENSGALT00000024089.6	ENSGALG00000014935	GREB1L	ENSG00000141449	GREB1L	6.30145e-10	0.0175381	2.91347e-07	0.347116	0.0561431	7.42183	0.06281	0.000615067	0.004113	0.00333897	0.004113
ENSGALT00000043343.3	ENSGALG00000028415				1.23637e-09	0.0156378	5.58642e-07	-0.8319	0.136928	4.88755	0.226482	0.00862959	0.0073974	0.0194943	0.0194943
ENSGALT00000045108.3	ENSGALG00000029072	NTN3	ENSG00000162068	NTN3	1.31245e-09	0.0131762	5.79842e-07	0.560866	0.0924627	5.84232	0.139402	0.00347694	-0.00331277	0.00934707	0.00934707
ENSGALT00000091333.1	ENSGALG00000048109				1.44987e-09	0.0156378	6.26627e-07	1.09334	0.180721	4.80368	0.456106	0.0278537	0.00215946	0.0211367	0.0211367
ENSGALT00000000983.6	ENSGALG00000000695	MFSD4A	ENSG00000174514	MFSD4A	2.00755e-09	0.0153232	8.44762e-07	0.586341	0.0977692	5.67941	0.117121	0.00376818	0.00202957	0.0105701	0.0105701
ENSGALT00000001774.6	ENSGALG00000001171	SEMA6B	ENSG00000167680	SEMA6B	2.03956e-09	0.0156378	8.44762e-07	0.316826	0.0528518	7.41332	0.0331301	0.000837013	0.00141748	0.00335295	0.00335295
ENSGALT00000094160.1	ENSGALG00000040156	CCDC88C	ENSG00000015133	CCDC88C	3.0308e-09	0.0145306	1.2297e-06	-0.548881	0.0925612	7.40151	0.12019	0.0094788	-0.00751716	0.00337257	0.00337257
ENSGALT00000091726.1	ENSGALG00000035031	HEY1	ENSG00000164683	HEY1	3.77952e-09	0.0212561	1.50281e-06	-1.87166	0.317577	6.30204	1.11519	0.0133623	0.13792	0.00668996	0.13792
ENSGALT00000026608.6	ENSGALG00000016495				4.48334e-09	0.0212561	1.74771e-06	0.419745	0.0715642	6.75465	0.077282	0.00117363	0.00650852	0.00489024	0.00650852
ENSGALT00000085064.2	ENSGALG00000040833		ENSG00000144354	CDCA7	6.88967e-09	0.0148227	2.63411e-06	-0.494654	0.0853795	6.01938	0.0878084	0.00271313	-0.00231195	0.00822136	0.00822136
ENSGALT00000104993.1	ENSGALG00000006252	LMO4	ENSG00000143013	LMO4	1.2183e-08	0.0219179	4.57001e-06	-0.468428	0.0822216	6.12061	0.0784892	0.00249871	0.00670939	0.00764187	0.00764187
ENSGALT00000004893.6	ENSGALG00000003096	CBFA2T2	ENSG00000078699	CBFA2T2	1.5052e-08	0.0156378	5.54166e-06	0.496145	0.087643	5.9281	0.0836618	0.00274143	-0.00148528	0.00878052	0.00878052
ENSGALT00000026525.7	ENSGALG00000016442	RRM2	ENSG00000171848	RRM2	1.5538e-08	0.0225592	5.61656e-06	-0.317352	0.0561137	7.75772	0.0327286	0.000428516	0.0042946	0.00287154	0.0042946
ENSGALT00000038940.4	ENSGALG00000007771	FAM210B	ENSG00000124098	FAM210B	2.51311e-08	0.022176	8.92199e-06	0.285515	0.0512376	7.4158	0.0273222	0.000589081	0.00271704	0.00334886	0.00334886
ENSGALT00000019105.6	ENSGALG00000011686	SEMA5B	ENSG00000082684	SEMA5B	2.71322e-08	0.0240746	9.46343e-06	0.285066	0.05128	8.17249	0.028986	0.00106314	0.00288133	0.00248453	0.00288133
ENSGALT00000093835.1	ENSGALG00000006409	PODXL	ENSG00000128567	PODXL	2.82737e-08	0.0220042	9.69153e-06	-0.475803	0.0857023	6.31529	0.0765713	0.00439154	0.00428504	0.0066258	0.0066258
ENSGALT00000108300.1	ENSGALG00000030542	SEMA6D	ENSG00000137872	SEMA6D	4.02241e-08	0.0212561	1.35542e-05	0.432864	0.0788478	7.07608	0.0593676	0.00530817	-0.000332143	0.0040173	0.0040173
ENSGALT00000019593.6	ENSGALG00000012006	RTN1	ENSG00000139970	RTN1	4.15222e-08	0.0248053	1.37584e-05	-1.30469	0.237898	4.22512	0.638178	0.035629	0.0492639	0.0440051	0.0492639
ENSGALT00000036134.4	ENSGALG00000022557	CLDN3	ENSG00000165215	CLDN3	4.27205e-08	0.0248053	1.39234e-05	0.379107	0.0691899	7.25907	0.0723624	0.000833081	0.00634779	0.003629	0.00634779
ENSGALT00000022223.6	ENSGALG00000013663	FGF20	ENSG00000078579	FGF20	4.52265e-08	0.0225592	1.42826e-05	-0.996335	0.182175	4.38189	0.335754	0.0142779	0.0244872	0.0355034	0.0355034
ENSGALT00000073022.2	ENSGALG00000040834	LGR4	ENSG00000205213	LGR4	4.52596e-08	0.0173757	1.42826e-05	0.252797	0.0462236	7.92074	0.0241621	0.000507797	-0.000244402	0.00269713	0.00269713
ENSGALT00000063059.2	ENSGALG00000034100	UACA	ENSG00000137831	UACA	5.67143e-08	0.0173757	1.76178e-05	-5.40433	0.995481	2.00982	8.77762	0.795235	-0.776022	0.69124	0.69124
ENSGALT00000005381.6	ENSGALG00000003403	ZNF385C	ENSG00000187595	ZNF385C	5.76463e-08	0.0253604	1.76318e-05	0.272035	0.0501359	8.45862	0.0432466	0.000196104	0.00357431	0.00231574	0.00357431
ENSGALT00000012217.5	ENSGALG00000007555	CCND1	ENSG00000110092	CCND1	6.51089e-08	0.0253604	1.96126e-05	-0.289329	0.0535381	7.72653	0.0307111	0.000501275	0.00379822	0.00290853	0.00379822
ENSGALT00000043011.3	ENSGALG00000027757	ARL4A	ENSG00000122644	ARL4A	6.75439e-08	0.0189329	2.00424e-05	-0.383204	0.0709955	6.49659	0.0680412	0.00174023	-0.000575916	0.0058203	0.0058203
ENSGALT00000021443.5	ENSGALG00000013135	GALNT1	ENSG00000141429	GALNT1	7.77005e-08	0.0219179	2.27171e-05	0.217365	0.0404597	8.57398	0.0169135	0.000188173	0.000986399	0.00226731	0.00226731
ENSGALT00000090684.1	ENSGALG00000014872	FGF10	ENSG00000070193	FGF10	7.95329e-08	0.0255464	2.29159e-05	-0.761247	0.141807	7.06763	0.187083	0.00095387	0.02921	0.00403697	0.02921
ENSGALT00000053949.2	ENSGALG00000029378	ITGA9	ENSG00000144668	ITGA9	8.64983e-08	0.0253604	2.45668e-05	-0.404283	0.0755244	6.27736	0.057973	0.00174433	0.00620628	0.00681156	0.00681156
ENSGALT00000032911.5	ENSGALG00000012348	MCM6	ENSG00000076003	MCM6	1.09143e-07	0.0212561	3.01943e-05	-0.22759	0.0428541	8.16439	0.0179389	0.000264328	0.00041004	0.00249038	0.00249038
ENSGALT00000057632.3	ENSGALG00000034788	PHLDA1	ENSG00000139289	PHLDA1	1.0935e-07	0.0248053	3.01943e-05	0.428482	0.0806865	6.17278	0.236851	0.0024093	0.00529587	0.00735617	0.00735617
ENSGALT00000102219.1	ENSGALG00000000681	PAK1	ENSG00000149269	PAK1	1.11602e-07	0.0202045	3.03939e-05	-1.10054	0.207385	5.44021	0.392954	0.0516956	-0.0435023	0.0128172	0.0128172
ENSGALT00000015038.5	ENSGALG00000009241	SFRP2	ENSG00000145423	SFRP2	1.14267e-07	0.0202045	3.06992e-05	-0.249214	0.047	7.73954	0.0201967	0.000420541	4.9699e-05	0.00289295	0.00289295
ENSGALT00000010074.5	ENSGALG00000006233	GALNT11	ENSG00000178234	GALNT11	1.35305e-07	0.0270853	3.58666e-05	0.252585	0.0479152	7.68585	0.0355185	0.000449177	0.00299462	0.00295863	0.00299462
ENSGALT00000044381.4	ENSGALG00000028015	HES1	ENSG00000114315	HES1	1.63185e-07	0.0258212	4.26879e-05	-0.534526	0.102067	5.56673	0.0994739	0.00406039	0.00974956	0.011566	0.011566
ENSGALT00000057441.2	ENSGALG00000011288	DACT2	ENSG00000164488	DACT2	1.87744e-07	0.0283657	4.84746e-05	0.441126	0.0846515	7.22381	0.142222	0.000797533	0.00995129	0.00369843	0.00995129
ENSGALT00000008573.5	ENSGALG00000005347	ADAMTS18	ENSG00000140873	ADAMTS18	1.97511e-07	0.0217935	5.03424e-05	-0.944815	0.181637	5.20307	0.307635	0.0342816	-0.0248066	0.0152065	0.0152065
ENSGALT00000091075.1	ENSGALG00000053886				2.21058e-07	0.0284795	5.5631e-05	1.07265	0.207047	5.46067	0.384906	0.0113442	0.0529587	0.0126155	0.0529587
ENSGALT00000063918.2	ENSGALG00000040167	TPD52	ENSG00000076554	TPD52	2.77822e-07	0.0257493	6.90423e-05	-0.290242	0.0564903	7.13818	0.0406005	0.000909161	0.0025841	0.00387758	0.00387758
ENSGALT00000063918.2	ENSGALG00000040167	TPD52	ENSG00000276418	AC036214.3	2.77822e-07	0.0257493	6.90423e-05	-0.290242	0.0564903	7.13818	0.0406005	0.000909161	0.0025841	0.00387758	0.00387758
ENSGALT00000063918.2	ENSGALG00000040167	TPD52	ENSG00000076554	TPD52	2.77822e-07	0.0257493	6.90423e-05	-0.290242	0.0564903	7.13818	0.0406005	0.000909161	0.0025841	0.00387758	0.00387758
ENSGALT00000063918.2	ENSGALG00000040167	TPD52	ENSG00000276418	AC036214.3	2.77822e-07	0.0257493	6.90423e-05	-0.290242	0.0564903	7.13818	0.0406005	0.000909161	0.0025841	0.00387758	0.00387758
ENSGALT00000004865.7	ENSGALG00000003078	MMD	ENSG00000108960	MMD	2.87583e-07	0.0219179	7.01097e-05	0.211223	0.0411628	8.44621	0.021124	0.000219969	0.000217584	0.00232159	0.00232159
ENSGALT00000076894.2	ENSGALG00000041626	MEIS1	ENSG00000143995	MEIS1	2.8917e-07	0.0295917	7.01097e-05	0.405911	0.0791191	7.85732	0.0565798	0.000795763	0.00859399	0.00276131	0.00859399
ENSGALT00000011395.5	ENSGALG00000007038	ASTN2	ENSG00000148219	ASTN2	3.20728e-07	0.0295917	7.63797e-05	0.421303	0.0824333	7.21465	0.116763	0.00102099	0.00917188	0.00371687	0.00917188
ENSGALT00000095852.1	ENSGALG00000052763	BTG2	ENSG00000159388	BTG2	3.22715e-07	0.0295917	7.63797e-05	0.287209	0.0562088	7.42842	0.0391693	0.000620364	0.00411878	0.00332821	0.00411878
ENSGALT00000057576.2	ENSGALG00000033813	BTBD6	ENSG00000184887	BTBD6	3.5685e-07	0.0219179	8.34651e-05	0.267515	0.0525504	7.37565	0.0389971	0.000725944	-0.000300769	0.00341637	0.00341637
ENSGALT00000095849.1	ENSGALG00000050403	LYPD1	ENSG00000150551	LYPD1	3.67452e-07	0.0248053	8.49454e-05	0.466337	0.0917066	5.85714	0.0722603	0.0033693	0.00264368	0.00924587	0.00924587
ENSGALT00000044478.4	ENSGALG00000028602	HMP19	ENSG00000170091	NSG2	3.93815e-07	0.0303005	8.99936e-05	0.331253	0.0653111	8.38033	0.125103	0.000278202	0.00612012	0.00235483	0.00612012
ENSGALT00000026538.6	ENSGALG00000016447	PDIA6	ENSG00000143870	PDIA6	4.23029e-07	0.0304129	9.55708e-05	0.243042	0.0480483	8.99351	0.0199613	0.000128634	0.00333432	0.00217756	0.00333432
ENSGALT00000061163.2	ENSGALG00000030857	USP48	ENSG00000090686	USP48	4.79933e-07	0.0305181	0.000107208	0.273274	0.0542838	7.24035	0.0259293	0.000754532	0.00362581	0.00366556	0.00366556
ENSGALT00000091047.1	ENSGALG00000010053	PTPRF	ENSG00000142949	PTPRF	4.9372e-07	0.0220042	0.000109063	0.221754	0.0440973	8.52987	0.0158598	0.000632295	-0.000470729	0.00228456	0.00228456
ENSGALT00000039537.2	ENSGALG00000008837	PELI3	ENSG00000197329	PELI1	5.39777e-07	0.0255774	0.000117927	0.221761	0.0442496	8.03545	0.0155528	0.000344821	0.00119576	0.00259221	0.00259221
ENSGALT00000017366.5	ENSGALG00000010674	DCTD	ENSG00000129187	DCTD	5.87826e-07	0.0225592	0.000125662	-0.289239	0.0579037	7.0253	0.0462305	0.000891248	-0.000258449	0.00413801	0.00413801
ENSGALT00000036226.4	ENSGALG00000007483	LRIG1	ENSG00000144749	LRIG1	5.83976e-07	0.0225592	0.000125662	0.289661	0.0579734	7.00939	0.0358544	0.000864303	-0.000431806	0.00417707	0.00417707
ENSGALT00000070747.2	ENSGALG00000034168	WNT5A	ENSG00000114251	WNT5A	6.19991e-07	0.0311976	0.000131128	0.400349	0.0803126	6.67603	0.0653518	0.001286	0.00838916	0.00514842	0.00838916
ENSGALT00000062281.2	ENSGALG00000010809	BZW2	ENSG00000136261	BZW2	6.94773e-07	0.0253604	0.000145398	-5.91909	1.19269	2.26759	11.1451	1.60331	-0.807848	0.53044	0.53044
ENSGALT00000049501.3	ENSGALG00000030356	OTOP1	ENSG00000163982	OTOP1	7.91682e-07	0.0248053	0.000163952	-0.953257	0.193068	4.28797	0.32011	0.0155633	-0.005069	0.0403497	0.0403497
ENSGALT00000012982.7	ENSGALG00000007996	ANKRD44	ENSG00000065413	ANKRD44	1.11681e-06	0.0350151	0.0002289	0.320792	0.065873	6.86582	0.0589821	0.00103204	0.00547683	0.00455776	0.00547683
ENSGALT00000070614.2	ENSGALG00000009428	SUSD6	ENSG00000100647	SUSD6	1.33543e-06	0.0355831	0.000270916	0.350657	0.0725335	6.48254	0.0516286	0.00154013	0.00635154	0.00587799	0.00635154
ENSGALT00000008708.6	ENSGALG00000005421				1.35229e-06	0.0255464	0.000271564	0.895652	0.185362	4.4349	0.267288	0.0184702	-0.00792462	0.0330684	0.0330684
ENSGALT00000015990.4	ENSGALG00000009837	DTL	ENSG00000143476	DTL	1.44773e-06	0.0356566	0.000287824	-0.799664	0.165963	5.44871	0.21636	0.00462772	0.036688	0.0127335	0.036688
ENSGALT00000020190.6	ENSGALG00000012361	NIN	ENSG00000100503	NIN	1.67078e-06	0.0295917	0.000328879	0.485097	0.10128	6.57182	0.0738307	0.00986242	-0.0019833	0.00552414	0.00552414
ENSGALT00000049985.2	ENSGALG00000027494	SPTSSB			1.77927e-06	0.0255464	0.0003468	0.767954	0.160761	6.23755	0.309748	0.0317527	-0.0264025	0.00701331	0.00701331
ENSGALT00000075332.2	ENSGALG00000035505	AOAH	ENSG00000136250	AOAH	2.21214e-06	0.0392608	0.000426986	-0.724966	0.153172	4.9209	0.181699	0.00887106	0.0263216	0.0189193	0.0263216
ENSGALT00000010902.2	ENSGALG00000006743	YWHAH	ENSG00000128245	YWHAH	2.23645e-06	0.029737	0.000427527	-0.205054	0.0433445	8.11096	0.0186098	0.000287524	0.000975925	0.00253059	0.00253059
ENSGALT00000024939.5	ENSGALG00000015466	SIM1	ENSG00000112246	SIM1	2.42335e-06	0.0284795	0.000450268	1.53115	0.324777	3.65896	0.767592	0.0620238	-0.0145242	0.0961962	0.0961962
ENSGALT00000048401.2	ENSGALG00000034973	FZD7	ENSG00000155760	FZD7	2.39852e-06	0.0394351	0.000450268	-0.366041	0.0776074	7.72134	0.0463349	0.000485053	0.0085493	0.0029148	0.0085493
ENSGALT00000087608.2	ENSGALG00000033954	TMEM248	ENSG00000106609	TMEM248	2.40905e-06	0.0394351	0.000450268	0.252823	0.0536133	7.59834	0.0257384	0.000533529	0.00377805	0.00307377	0.00377805
ENSGALT00000017616.7	ENSGALG00000010836	AHR	ENSG00000106546	AHR	2.578e-06	0.0397632	0.000474566	-0.626866	0.133323	5.33845	0.129656	0.0113119	0.0153506	0.0138184	0.0153506
ENSGALT00000017616.7	ENSGALG00000010836	AHR	ENSG00000283321	AC019117.1	2.578e-06	0.0397632	0.000474566	-0.626866	0.133323	5.33845	0.129656	0.0113119	0.0153506	0.0138184	0.0153506
ENSGALT00000017616.7	ENSGALG00000010836	AHR	ENSG00000106546	AHR	2.578e-06	0.0397632	0.000474566	-0.626866	0.133323	5.33845	0.129656	0.0113119	0.0153506	0.0138184	0.0153506
ENSGALT00000017616.7	ENSGALG00000010836	AHR	ENSG00000283321	AC019117.1	2.578e-06	0.0397632	0.000474566	-0.626866	0.133323	5.33845	0.129656	0.0113119	0.0153506	0.0138184	0.0153506
ENSGALT00000048122.3	ENSGALG00000038540	ZBTB32	ENSG00000109906	ZBTB16	2.7553e-06	0.0279373	0.000502552	-0.329057	0.0701873	6.47172	0.0413749	0.00146642	-0.000172289	0.00592297	0.00592297
ENSGALT00000018427.6	ENSGALG00000011296				3.03652e-06	0.0355831	0.00054881	0.25031	0.0536188	7.29402	0.0210678	0.000749873	0.00235475	0.00356258	0.00356258
ENSGALT00000005938.6	ENSGALG00000003742	CPAMD8	ENSG00000160111	CPAMD8	4.03736e-06	0.0422272	0.000723124	0.276112	0.0599012	7.3983	0.043286	0.000903608	0.00447863	0.00337793	0.00447863
ENSGALT00000007838.6	ENSGALG00000004902	TOM1L2	ENSG00000175662	TOM1L2	4.1815e-06	0.0422272	0.000742253	0.249603	0.0542362	7.38413	0.0212396	0.000778214	0.00363414	0.00340188	0.00363414
ENSGALT00000000973.6	ENSGALG00000000690	GDPD4	ENSG00000178795	GDPD4	4.85082e-06	0.0311976	0.000853444	-0.790598	0.172954	4.42461	0.24935	0.0113445	0.00438248	0.0335253	0.0335253
ENSGALT00000005949.5	ENSGALG00000003748	ANO5	ENSG00000171714	ANO5	4.90059e-06	0.0306026	0.000854637	0.248583	0.0544065	7.23376	0.019378	0.000761505	0.000447763	0.0036786	0.0036786
ENSGALT00000010594.6	ENSGALG00000006562	MCF2	ENSG00000101977	MCF2	5.37576e-06	0.0284795	0.000923623	0.301863	0.0663499	6.75205	0.0739517	0.001705	-0.00166707	0.00489847	0.00489847
ENSGALT00000079692.3	ENSGALG00000036497	SOX4	ENSG00000124766	SOX4	5.38908e-06	0.0424732	0.000923623	0.457671	0.100608	8.68285	0.0807678	0.00017785	0.0150052	0.00223127	0.0150052
ENSGALT00000067565.2	ENSGALG00000039173	RGMA	ENSG00000182175	RGMA	5.58168e-06	0.0356566	0.000948456	0.684731	0.150767	5.28343	0.172039	0.019727	-0.00086942	0.0143691	0.0143691
ENSGALT00000015714.6	ENSGALG00000009650				5.77455e-06	0.0310952	0.000972914	0.340244	0.0750349	6.32947	0.0372597	0.00188744	0.000248975	0.00655791	0.00655791
ENSGALT00000074165.2	ENSGALG00000029596	HAS2	ENSG00000170961	HAS2	6.03872e-06	0.0424732	0.00100887	-0.755831	0.167033	6.08823	0.198828	0.00214641	0.0397038	0.00782333	0.0397038
ENSGALT00000045548.3	ENSGALG00000027198	TMEM47	ENSG00000147027	TMEM47	6.24421e-06	0.0304129	0.00103451	-0.420132	0.0929918	5.77098	0.054292	0.00311537	-0.00121898	0.00985583	0.00985583
ENSGALT00000060264.2	ENSGALG00000007659	HYOU1	ENSG00000149428	HYOU1	6.32342e-06	0.0424732	0.00103897	0.573384	0.126988	8.1149	0.11294	0.000325454	0.0238633	0.00252753	0.0238633
ENSGALT00000024193.6	ENSGALG00000015001	LAMA4	ENSG00000112769	LAMA4	6.43656e-06	0.0424732	0.0010489	0.257204	0.0570105	7.08877	0.0227754	0.000887246	0.00393997	0.00398805	0.00398805
ENSGALT00000007763.6	ENSGALG00000004859	ZNFX1	ENSG00000124201	ZNFX1	6.80502e-06	0.0404996	0.00109992	0.490421	0.10899	5.41539	0.146643	0.00475701	0.00794893	0.0130612	0.0130612
ENSGALT00000027547.6	ENSGALG00000017050	SMAD9			7.74758e-06	0.0310952	0.00124217	-0.867222	0.193921	4.28979	0.26386	0.0161588	-0.00817842	0.040249	0.040249
ENSGALT00000065242.2	ENSGALG00000038848	MSX2	ENSG00000120149	MSX2	7.89012e-06	0.0438647	0.00125491	-0.443298	0.099213	5.71951	0.0730918	0.00347568	0.0112891	0.010248	0.0112891
ENSGALT00000021064.6	ENSGALG00000012915	MCM4	ENSG00000104738	MCM4	8.0074e-06	0.0438647	0.00126345	-0.213344	0.0477816	7.81716	0.0181251	0.000383276	0.00304134	0.00280433	0.00304134
ENSGALT00000066398.2	ENSGALG00000041346	CXCL12	ENSG00000107562	CXCL12	8.26061e-06	0.0422272	0.00129314	0.238426	0.053479	7.27607	0.0204981	0.00069361	0.00266171	0.00359639	0.00359639
ENSGALT00000089595.2	ENSGALG00000006564		ENSG00000283149	AC068631.2	1.1596e-05	0.0453657	0.0018011	0.407495	0.0929282	6.13066	0.0588252	0.00536723	0.00683481	0.00758624	0.00758624
ENSGALT00000089595.2	ENSGALG00000006564		ENSG00000090520	DNAJB11	1.1596e-05	0.0453657	0.0018011	0.407495	0.0929282	6.13066	0.0588252	0.00536723	0.00683481	0.00758624	0.00758624
ENSGALT00000089595.2	ENSGALG00000006564		ENSG00000283149	AC068631.2	1.1596e-05	0.0453657	0.0018011	0.407495	0.0929282	6.13066	0.0588252	0.00536723	0.00683481	0.00758624	0.00758624
ENSGALT00000089595.2	ENSGALG00000006564		ENSG00000090520	DNAJB11	1.1596e-05	0.0453657	0.0018011	0.407495	0.0929282	6.13066	0.0588252	0.00536723	0.00683481	0.00758624	0.00758624
ENSGALT00000017286.4	ENSGALG00000010623	ORC1	ENSG00000085840	ORC1	1.26834e-05	0.0424732	0.00193127	-0.366973	0.0840622	6.02104	0.0600457	0.00238814	0.00521062	0.00821154	0.00821154
ENSGALT00000025332.6	ENSGALG00000028543	FGFR4	ENSG00000160867	FGFR4	1.27256e-05	0.0422272	0.00193127	0.638914	0.14638	5.73225	0.147401	0.0219918	-0.00151399	0.0101488	0.0101488
ENSGALT00000050637.2	ENSGALG00000036255	WNT7B	ENSG00000188064	WNT7B	1.25595e-05	0.0355831	0.00193127	-0.790046	0.180886	4.35323	0.229991	0.0121719	-0.00228477	0.0369078	0.0369078
ENSGALT00000039921.5	ENSGALG00000023818	HSPB9			1.34228e-05	0.0330562	0.00202166	0.394684	0.0906674	5.8907	0.106931	0.00330882	-0.00292391	0.00902205	0.00902205
ENSGALT00000006978.2	ENSGALG00000004376	KCNJ2	ENSG00000123700	KCNJ2	1.51791e-05	0.0499738	0.002269	0.361013	0.0834504	6.33501	0.0611317	0.00181408	0.00863188	0.00653164	0.00863188
ENSGALT00000025338.6	ENSGALG00000015712	SLBP	ENSG00000163950	SLBP	1.61827e-05	0.0506024	0.00240096	-0.34515	0.0800451	6.34265	0.0729168	0.00186854	0.00774229	0.00649556	0.00774229
ENSGALT00000091688.1	ENSGALG00000004304	TCF12	ENSG00000140262	TCF12	1.83486e-05	0.0515411	0.00270214	0.423653	0.0988897	9.56912	0.060664	0.000625027	0.0140437	0.00226569	0.0140437
ENSGALT00000024324.6	ENSGALG00000015078	MLLT3	ENSG00000171843	MLLT3	1.93271e-05	0.0397632	0.0028253	0.264249	0.0618484	6.8966	0.050186	0.00126612	0.000203119	0.00447171	0.00447171
ENSGALT00000037455.4	ENSGALG00000013085	PTPRO	ENSG00000151490	PTPRO	2.05796e-05	0.0422272	0.00296812	0.329784	0.0774413	6.20627	0.0520246	0.00181902	0.00185642	0.0071767	0.0071767
ENSGALT00000092419.1	ENSGALG00000054317				2.06026e-05	0.0522814	0.00296812	0.471826	0.110803	5.51801	0.081055	0.00440643	0.0140094	0.0120444	0.0140094
ENSGALT00000072490.2	ENSGALG00000032181	LRP4	ENSG00000134569	LRP4	2.17966e-05	0.0526365	0.00311754	0.466426	0.10986	6.94714	0.110282	0.0010438	0.01706	0.00433575	0.01706
ENSGALT00000015394.7	ENSGALG00000009458				2.364e-05	0.0422272	0.00335706	0.220081	0.0520606	7.33866	0.0244446	0.000584355	0.0010452	0.00348111	0.00348111
ENSGALT00000009062.6	ENSGALG00000005649				2.40155e-05	0.0422272	0.00338618	0.706407	0.167242	4.50608	0.203267	0.0118434	0.00187836	0.0301115	0.0301115
ENSGALT00000034132.5	ENSGALG00000021193	STARD5	ENSG00000172345	STARD5	2.46024e-05	0.0424732	0.00344452	0.258256	0.0612211	6.88904	0.036078	0.00112941	0.00151787	0.00449262	0.00449262
ENSGALT00000048524.2	ENSGALG00000035623	LIMD1	ENSG00000144791	LIMD1	2.5175e-05	0.0537037	0.00347572	-0.287113	0.0681457	7.01625	0.0305661	0.000946234	0.00601952	0.00416015	0.00601952
ENSGALT00000078423.2	ENSGALG00000032148	CANX	ENSG00000127022	CANX	2.51359e-05	0.0537037	0.00347572	0.244356	0.0579925	8.40084	0.0539501	0.000219313	0.00482539	0.00234409	0.00482539
ENSGALT00000009762.6	ENSGALG00000006054	CALCA	ENSG00000175868	CALCB	2.65994e-05	0.0490524	0.00364706	0.215238	0.0512375	7.40983	0.0483001	0.000579208	0.00228357	0.00335872	0.00335872
ENSGALT00000099847.1	ENSGALG00000036095	BICC1	ENSG00000122870	BICC1	3.01689e-05	0.0422272	0.00410813	0.348281	0.0834768	6.14134	0.0390748	0.00292516	-0.000464208	0.00752741	0.00752741
ENSGALT00000034317.5	ENSGALG00000021285	UNG	ENSG00000076248	UNG	3.05677e-05	0.0560549	0.00412401	-0.301547	0.0723274	6.68378	0.0344483	0.00125638	0.00659051	0.00512204	0.00659051
ENSGALT00000095126.1	ENSGALG00000028438	CLK1	ENSG00000013441	CLK1	3.07003e-05	0.0448907	0.00412401	0.283279	0.0679618	6.77695	0.0315241	0.00210745	0.00138517	0.00482075	0.00482075
ENSGALT00000007525.6	ENSGALG00000004727	ULK2	ENSG00000083290	ULK2	3.27582e-05	0.0564177	0.00437091	0.24445	0.0588556	7.21568	0.0278962	0.000861677	0.00433429	0.00371479	0.00433429
ENSGALT00000039625.4	ENSGALG00000008957	MSH6	ENSG00000116062	MSH6	3.53476e-05	0.0427455	0.00468496	-0.203211	0.0491328	7.60881	0.01834	0.000561616	0.000599713	0.00305944	0.00305944
ENSGALT00000036426.2	ENSGALG00000017186	BIRC3	ENSG00000023445	BIRC3	3.93532e-05	0.0422272	0.00518133	0.234636	0.0570717	7.44856	0.029313	0.00158995	-0.000950821	0.00329581	0.00329581
ENSGALT00000036426.2	ENSGALG00000017186	BIRC3	ENSG00000110330	BIRC2	3.93532e-05	0.0422272	0.00518133	0.234636	0.0570717	7.44856	0.029313	0.00158995	-0.000950821	0.00329581	0.00329581
ENSGALT00000036426.2	ENSGALG00000017186	BIRC3	ENSG00000023445	BIRC3	3.93532e-05	0.0422272	0.00518133	0.234636	0.0570717	7.44856	0.029313	0.00158995	-0.000950821	0.00329581	0.00329581
ENSGALT00000036426.2	ENSGALG00000017186	BIRC3	ENSG00000110330	BIRC2	3.93532e-05	0.0422272	0.00518133	0.234636	0.0570717	7.44856	0.029313	0.00158995	-0.000950821	0.00329581	0.00329581
ENSGALT00000055780.2	ENSGALG00000029379	BRD1	ENSG00000100425	BRD1	4.08118e-05	0.0590524	0.00533802	0.316014	0.0770232	6.68375	0.0426005	0.00224999	0.00664888	0.00512214	0.00664888
ENSGALT00000063505.2	ENSGALG00000037991	H1-10	ENSG00000184897	H1-10	4.12611e-05	0.0422272	0.00536151	-0.200353	0.048863	7.58864	0.0259393	0.000494215	-9.21964e-05	0.00308717	0.00308717
ENSGALT00000079033.2	ENSGALG00000041927	FZD9	ENSG00000188763	FZD9	4.21287e-05	0.0422272	0.00540612	0.414438	0.101194	5.62891	0.0781535	0.00436163	-0.00301709	0.0109987	0.0109987
ENSGALT00000096085.1	ENSGALG00000043587	CCDC88A	ENSG00000115355	CCDC88A	4.21482e-05	0.0422272	0.00540612	5.2948	1.29287	1.9543	8.65174	1.77688	-1.47526	0.730406	0.730406
ENSGALT00000043695.3	ENSGALG00000025800				4.30744e-05	0.0424732	0.0054895	0.312642	0.0764343	6.26915	0.0329327	0.00191069	-0.000165991	0.00685261	0.00685261
ENSGALT00000053804.2	ENSGALG00000003601	ATP2B4	ENSG00000058668	ATP2B4	4.6133e-05	0.0424732	0.00580487	0.342361	0.0840272	7.02538	0.141428	0.00645305	-0.00521813	0.00413782	0.00413782
ENSGALT00000084278.2	ENSGALG00000043080	CCDC85A	ENSG00000055813	CCDC85A	4.60857e-05	0.0605847	0.00580487	-0.578673	0.142018	5.76519	0.137802	0.00383666	0.0264171	0.00989882	0.0264171
ENSGALT00000020480.6	ENSGALG00000012540	RBFOX2	ENSG00000100320	RBFOX2	4.64749e-05	0.0605847	0.00581111	0.262425	0.0644354	7.62764	0.0611841	0.000527873	0.00570001	0.00303407	0.00570001
ENSGALT00000010139.4	ENSGALG00000008538	GINS1	ENSG00000101003	GINS1	4.68724e-05	0.0422272	0.00582418	-0.574	0.141008	4.82323	0.104205	0.00909875	-0.00806111	0.020726	0.020726
ENSGALT00000045251.2	ENSGALG00000016834	MCF2L	ENSG00000126217	MCF2L	4.84661e-05	0.0610881	0.00598482	0.26241	0.0645868	7.23011	0.023996	0.000695768	0.00556141	0.00368585	0.00556141
ENSGALT00000034416.5	ENSGALG00000021340	CA9	ENSG00000107159	CA9	5.10203e-05	0.0543394	0.00626132	-0.199494	0.0492467	7.54209	0.0278923	0.000484529	0.0020957	0.00315333	0.00315333
ENSGALT00000004407.6	ENSGALG00000002789	MAP2	ENSG00000078018	MAP2	5.1722e-05	0.0461956	0.00628251	0.340565	0.0841379	6.23941	0.0367307	0.00361508	-0.000226771	0.00700369	0.00700369
ENSGALT00000088736.2	ENSGALG00000011276	BTG1	ENSG00000133639	BTG1	5.2141e-05	0.0619731	0.00628251	0.263213	0.0650581	8.36701	0.0254265	0.000238787	0.00611004	0.00236199	0.00611004
ENSGALT00000099017.1	ENSGALG00000004048	PTPRS	ENSG00000105426	PTPRS	5.19387e-05	0.0537037	0.00628251	0.202504	0.0500414	7.70019	0.0205946	0.000815482	0.0016921	0.00294073	0.00294073
ENSGALT00000103727.1	ENSGALG00000005966	SEC61A1	ENSG00000058262	SEC61A1	6.18488e-05	0.0496603	0.00740733	0.162433	0.0405511	8.64139	0.0106976	0.000222678	0.000639868	0.00224392	0.00224392
ENSGALT00000001637.6	ENSGALG00000001093	TCF3	ENSG00000071564	TCF3	6.53174e-05	0.0450107	0.0077759	0.17458	0.0437246	8.33729	0.0158588	0.000489224	-9.75233e-05	0.00237853	0.00237853
ENSGALT00000072778.2	ENSGALG00000043799	DSCC1	ENSG00000136982	DSCC1	6.88162e-05	0.0648419	0.00814366	-0.358767	0.0901347	7.07417	0.071022	0.00100791	0.0111785	0.00402174	0.0111785
ENSGALT00000088217.2	ENSGALG00000054209		ENSG00000138835	RGS3	6.93677e-05	0.0563889	0.00816035	-0.374672	0.0941756	5.75701	0.0558018	0.00334353	0.00510086	0.00996004	0.00996004
ENSGALT00000016009.6	ENSGALG00000009848	LPGAT1	ENSG00000123684	LPGAT1	7.07035e-05	0.0438647	0.00826856	-0.294508	0.0741104	6.37804	0.030345	0.00190671	-0.00187096	0.00633183	0.00633183
ENSGALT00000103517.1	ENSGALG00000051922				7.14346e-05	0.0648419	0.00830522	-0.23326	0.058734	7.34637	0.0356074	0.000660569	0.00451396	0.00346741	0.00451396
ENSGALT00000067528.2	ENSGALG00000003106	TOX2	ENSG00000124191	TOX2	7.40317e-05	0.0441887	0.00855712	0.327848	0.0827285	6.14079	0.0375706	0.00273554	-0.00255631	0.00753046	0.00753046
ENSGALT00000043839.3	ENSGALG00000028354	METRNL	ENSG00000176845	METRNL	7.49497e-05	0.0648419	0.00861315	0.223473	0.0564325	7.89259	0.0181819	0.0007066	0.00407033	0.00272505	0.00407033
ENSGALT00000083492.2	ENSGALG00000029292	PCNA	ENSG00000132646	PCNA	7.89981e-05	0.0573495	0.00902621	-0.166374	0.0421476	8.29	0.0382493	0.000258183	0.00140774	0.00240644	0.00240644
ENSGALT00000009233.6	ENSGALG00000005750	SWAP70	ENSG00000133789	SWAP70	7.99242e-05	0.0507575	0.00907984	0.291929	0.0740068	6.35811	0.0273204	0.00179211	0.00043276	0.0064234	0.0064234
ENSGALT00000023500.5	ENSGALG00000014573	NAT10	ENSG00000135372	NAT10	8.83502e-05	0.0627036	0.00998005	-0.207618	0.0529565	7.28549	0.0181625	0.00062801	0.00260434	0.00357857	0.00357857
ENSGALT00000013266.6	ENSGALG00000008164	ADAMTS7	ENSG00000136378	ADAMTS7	8.97805e-05	0.0671939	0.0100843	0.54443	0.139003	5.07485	0.107094	0.00631815	0.0226647	0.016694	0.0226647
ENSGALT00000000413.5	ENSGALG00000000311	DOCK5	ENSG00000147459	DOCK5	9.18155e-05	0.0673943	0.010255	0.492412	0.125896	5.31145	0.082425	0.00590343	0.0178712	0.0140871	0.0178712
ENSGALT00000079945.2	ENSGALG00000039575	AMD1	ENSG00000123505	AMD1	9.25757e-05	0.0522814	0.0102821	-0.217102	0.0555352	7.14285	0.0267923	0.000758837	0.000492514	0.00386741	0.00386741
ENSGALT00000015358.6	ENSGALG00000009433	BAG3	ENSG00000151929	BAG3	9.55881e-05	0.0644733	0.0105577	0.202423	0.0518831	7.44972	0.0343785	0.000743837	0.00254258	0.00329395	0.00329395
ENSGALT00000000960.3	ENSGALG00000000678	CITED4	ENSG00000179862	CITED4	9.79153e-05	0.0676192	0.0106959	0.489095	0.125547	6.58598	0.0944223	0.00217549	0.0214677	0.00547075	0.0214677
ENSGALT00000106592.1	ENSGALG00000015478	USP45	ENSG00000123552	USP45	9.75379e-05	0.0515411	0.0106959	-4.55638	1.16931	1.58504	6.53998	1.01192	-0.62217	1.03902	1.03902
ENSGALT00000024182.6	ENSGALG00000014994	CRHBP	ENSG00000145708	CRHBP	9.96508e-05	0.0630267	0.010826	0.285111	0.0732661	6.39557	0.0505839	0.0017993	0.00400007	0.00625259	0.00625259
ENSGALT00000076950.3	ENSGALG00000006567	UBASH3B	ENSG00000154127	UBASH3B	0.000101715	0.0644733	0.0109902	0.43699	0.112439	5.31519	0.0924895	0.00491407	0.00958699	0.0140497	0.0140497
ENSGALT00000019269.6	ENSGALG00000011806		ENSG00000173702	MUC13	0.00011243	0.0517362	0.0120822	0.501776	0.129924	4.99647	0.123876	0.00757067	-0.00433194	0.0177498	0.0177498
ENSGALT00000020316.7	ENSGALG00000012429	BMP4	ENSG00000125378	BMP4	0.000114914	0.0590524	0.0122829	-0.391272	0.101452	5.58922	0.0519385	0.0040832	0.00323932	0.0113555	0.0113555
ENSGALT00000077392.2	ENSGALG00000029247	SMARCD1	ENSG00000066117	SMARCD1	0.000116541	0.0593281	0.0123901	0.164532	0.042699	8.24398	0.00979298	0.000299293	0.00103209	0.00243552	0.00243552
ENSGALT00000000362.6	ENSGALG00000000275	KCTD9	ENSG00000104756	KCTD9	0.00012225	0.0710246	0.012928	0.196484	0.0511468	7.42086	0.0145586	0.000583426	0.0033283	0.00334056	0.00334056
ENSGALT00000103505.1	ENSGALG00000017136	GJB6	ENSG00000121742	GJB6	0.00012469	0.0713586	0.0131162	-0.368566	0.0960629	6.19354	0.0964584	0.00302237	0.0108198	0.00724446	0.0108198
ENSGALT00000103505.1	ENSGALG00000017136	GJB6	ENSG00000165474	GJB2	0.00012469	0.0713586	0.0131162	-0.368566	0.0960629	6.19354	0.0964584	0.00302237	0.0108198	0.00724446	0.0108198
ENSGALT00000103505.1	ENSGALG00000017136	GJB6	ENSG00000121742	GJB6	0.00012469	0.0713586	0.0131162	-0.368566	0.0960629	6.19354	0.0964584	0.00302237	0.0108198	0.00724446	0.0108198
ENSGALT00000103505.1	ENSGALG00000017136	GJB6	ENSG00000165474	GJB2	0.00012469	0.0713586	0.0131162	-0.368566	0.0960629	6.19354	0.0964584	0.00302237	0.0108198	0.00724446	0.0108198
ENSGALT00000077795.2	ENSGALG00000030546	CLEC19A	ENSG00000261210	CLEC19A	0.000134647	0.0684957	0.0140891	0.251466	0.0658666	6.66855	0.0710319	0.00133354	0.00433848	0.00517408	0.00517408
ENSGALT00000056548.2	ENSGALG00000035841	PRRC2C	ENSG00000117523	PRRC2C	0.000137931	0.0684957	0.0143571	-0.486441	0.127613	7.62508	0.099682	0.0213901	-0.000558463	0.00303749	0.00303749
ENSGALT00000061018.2	ENSGALG00000037332	IGFBP7	ENSG00000163453	IGFBP7	0.000138653	0.0522814	0.0143571	-0.377252	0.0990017	5.68953	0.115373	0.00421467	-0.00362526	0.0104873	0.0104873
ENSGALT00000045072.3	ENSGALG00000028759	LYPD6B	ENSG00000150556	LYPD6B	0.000141349	0.0537037	0.0145604	0.408643	0.107374	5.43593	0.0849047	0.00443431	-0.00249518	0.0128594	0.0128594
ENSGALT00000031019.6	ENSGALG00000012917	CDH6	ENSG00000113361	CDH6	0.000143905	0.0564177	0.0147449	-0.819236	0.215511	4.10651	0.252769	0.0177663	-0.000530204	0.0519015	0.0519015
ENSGALT00000045484.3	ENSGALG00000026313	RND3	ENSG00000115963	RND3	0.000144623	0.0648419	0.0147449	0.23092	0.0607664	6.90984	0.0174344	0.00110338	0.00247881	0.00443546	0.00443546
ENSGALT00000020752.4	ENSGALG00000012712	RBM24	ENSG00000112183	RBM24	0.000149538	0.0551837	0.0151681	0.509652	0.134408	4.92252	0.0807173	0.00820574	-0.00433009	0.0188924	0.0188924
ENSGALT00000008364.5	ENSGALG00000005209	AQP1	ENSG00000240583	AQP1	0.000151916	0.0733849	0.0153312	0.695085	0.183501	4.363	0.190276	0.0140869	0.0344708	0.0364219	0.0364219
ENSGALT00000008364.5	ENSGALG00000005209	AQP1	ENSG00000250424	AC004691.2	0.000151916	0.0733849	0.0153312	0.695085	0.183501	4.363	0.190276	0.0140869	0.0344708	0.0364219	0.0364219
ENSGALT00000008364.5	ENSGALG00000005209	AQP1	ENSG00000240583	AQP1	0.000151916	0.0733849	0.0153312	0.695085	0.183501	4.363	0.190276	0.0140869	0.0344708	0.0364219	0.0364219
ENSGALT00000008364.5	ENSGALG00000005209	AQP1	ENSG00000250424	AC004691.2	0.000151916	0.0733849	0.0153312	0.695085	0.183501	4.363	0.190276	0.0140869	0.0344708	0.0364219	0.0364219
ENSGALT00000089006.2	ENSGALG00000045953				0.00015654	0.0648419	0.0157181	-0.408607	0.108084	5.45082	0.069814	0.00481058	0.00586137	0.0127127	0.0127127
ENSGALT00000053723.2	ENSGALG00000040794	CCNE2	ENSG00000175305	CCNE2	0.000161123	0.0747683	0.0160164	-0.488326	0.129417	5.12343	0.0917013	0.0057824	0.0193409	0.0161017	0.0193409
ENSGALT00000071005.2	ENSGALG00000009222	FNDC3B	ENSG00000075420	FNDC3B	0.000160763	0.0747683	0.0160164	-0.427556	0.113295	6.12715	0.0763684	0.004196	0.0150576	0.00760563	0.0150576
ENSGALT00000046197.3	ENSGALG00000026853	FGF3	ENSG00000186895	FGF3	0.000162462	0.071895	0.0160692	0.74249	0.196884	4.27417	0.186286	0.0170221	0.0341497	0.0411229	0.0411229
ENSGALT00000007899.6	ENSGALG00000004936				0.000164154	0.0653518	0.0160766	0.351616	0.0933011	5.78957	0.279417	0.0033381	0.00459912	0.00971953	0.00971953
ENSGALT00000014484.6	ENSGALG00000008908	NEUROD1	ENSG00000162992	NEUROD1	0.000164066	0.0747683	0.0160766	0.687659	0.182463	7.56392	0.162906	0.000680052	0.0492593	0.00312191	0.0492593
ENSGALT00000015941.6	ENSGALG00000009800	SETD7	ENSG00000145391	SETD7	0.000169315	0.0747683	0.0163582	0.299917	0.0797463	7.07241	0.031801	0.000998832	0.00854038	0.00402583	0.00854038
ENSGALT00000044409.3	ENSGALG00000009492	DNAJB9	ENSG00000128590	DNAJB9	0.000169498	0.0747683	0.0163582	0.381425	0.101426	6.65129	0.052044	0.00127776	0.0141532	0.00523409	0.0141532
ENSGALT00000069062.2	ENSGALG00000010053	PTPRF	ENSG00000142949	PTPRF	0.000168226	0.0648419	0.0163582	0.364766	0.096948	7.11544	0.0754146	0.0101706	-0.00233535	0.00392777	0.00392777
ENSGALT00000097369.1	ENSGALG00000048309				0.000177921	0.0648419	0.0170881	0.808985	0.215818	4.48767	0.256973	0.0390226	-0.00446554	0.0308433	0.0308433
ENSGALT00000067966.2	ENSGALG00000036678	ETV4	ENSG00000175832	ETV4	0.000184038	0.0676192	0.0175065	-0.236993	0.0633675	6.76326	0.0338723	0.00115993	0.0026602	0.00486323	0.00486323
ENSGALT00000106054.1	ENSGALG00000001363	MYBBP1A	ENSG00000132382	MYBBP1A	0.000183495	0.0676192	0.0175065	-0.348556	0.093179	5.85958	0.042369	0.0037941	0.00470013	0.00922939	0.00922939
ENSGALT00000024326.6	ENSGALG00000015079	UPK1B	ENSG00000114638	UPK1B	0.000193021	0.0564177	0.0182174	4.17072	1.11876	1.39221	5.29712	0.639238	-0.540924	1.2382	1.2382
ENSGALT00000040176.4	ENSGALG00000048534		ENSG00000196155	PLEKHG4	0.000193344	0.0760452	0.0182174	0.394351	0.105793	5.47606	0.0948622	0.00404325	0.0127451	0.0124632	0.0127451
ENSGALT00000006710.4	ENSGALG00000004220	SERINC3	ENSG00000132824	SERINC3	0.000200448	0.0644733	0.0187977	0.201363	0.0541523	7.23752	0.0160422	0.000727569	0.000932705	0.00367114	0.00367114
ENSGALT00000005572.5	ENSGALG00000003521	TPM1	ENSG00000140416	TPM1	0.000222938	0.0779339	0.0207113	-0.22162	0.0600352	7.36828	0.0379002	0.00107553	0.00433081	0.00342908	0.00433081
ENSGALT00000039415.4	ENSGALG00000006300	LDHA	ENSG00000134333	LDHA	0.000222555	0.0779339	0.0207113	-0.754232	0.204292	5.82781	0.245174	0.00309685	0.0595059	0.0094475	0.0595059
ENSGALT00000104104.1	ENSGALG00000020554	ADAMTSL1	ENSG00000178031	ADAMTSL1	0.000227138	0.0655777	0.0210034	0.670329	0.181821	6.24739	0.208433	0.0426257	-0.0216252	0.00696279	0.00696279
ENSGALT00000000179.6	ENSGALG00000000129	TCF25	ENSG00000141002	TCF25	0.00023761	0.0747683	0.0215704	0.254355	0.0692073	6.61083	0.0286633	0.00180559	0.00415097	0.0053789	0.0053789
ENSGALT00000014487.6	ENSGALG00000008909	USP13	ENSG00000058056	USP13	0.000235155	0.0781637	0.0215704	-0.537083	0.146029	4.75197	0.106418	0.00886736	0.0231195	0.0223163	0.0231195
ENSGALT00000070141.2	ENSGALG00000034868	KRT7			0.000236552	0.0781637	0.0215704	0.344868	0.0938061	7.28057	0.0730228	0.000631182	0.0125682	0.00358787	0.0125682
ENSGALT00000093118.1	ENSGALG00000003932	SDC4	ENSG00000124145	SDC4	0.000235559	0.0781637	0.0215704	0.300772	0.0817877	6.96449	0.0337154	0.00142887	0.00860498	0.00429056	0.00860498
ENSGALT00000098741.1	ENSGALG00000046914		ENSG00000064042	LIMCH1	0.000241011	0.072037	0.0217797	0.789502	0.215028	4.20004	0.2484	0.0237927	0.0214932	0.0455627	0.0455627
ENSGALT00000053742.2	ENSGALG00000040864	WDR77	ENSG00000116455	WDR77	0.000256808	0.0767227	0.0230031	-0.166024	0.0454192	7.88975	0.0140954	0.000366435	0.0023081	0.00272792	0.00272792
ENSGALT00000061955.3	ENSGALG00000042079	NID1	ENSG00000116962	NID1	0.000256863	0.0694505	0.0230031	-0.182281	0.0498674	7.51491	0.0272293	0.000536752	0.00137786	0.00319339	0.00319339
ENSGALT00000006375.5	ENSGALG00000004002	LYPLA2	ENSG00000011009	LYPLA2	0.000258253	0.0684957	0.0230239	-0.213511	0.0584333	6.98393	0.0150312	0.000880854	0.00151798	0.00424083	0.00424083
ENSGALT00000088957.2	ENSGALG00000014897		ENSG00000176890	TYMS	0.000264435	0.0644733	0.0234698	-0.185331	0.0508054	7.46293	0.0198717	0.000598724	7.80342e-05	0.00327306	0.00327306
ENSGALT00000056909.2	ENSGALG00000037939	ADGRG1	ENSG00000205336	ADGRG1	0.00026926	0.0804175	0.0237463	-0.363348	0.0997331	6.30807	0.0501644	0.00184459	0.0130754	0.00666066	0.0130754
ENSGALT00000090167.2	ENSGALG00000019719	KRT24	ENSG00000171345	KRT19	0.000269939	0.0804175	0.0237463	-0.432942	0.118857	7.31084	0.0917411	0.000697105	0.0204932	0.00353144	0.0204932
ENSGALT00000020225.6	ENSGALG00000012387	NUP43	ENSG00000120253	NUP43	0.000273359	0.0653518	0.0239412	-0.188045	0.0516703	7.37723	0.0139553	0.000591067	0.000476775	0.00341366	0.00341366
ENSGALT00000094882.1	ENSGALG00000013900	MAP7	ENSG00000135525	MAP7	0.000276517	0.0619731	0.0241116	-4.27603	1.17591	2.01548	5.83119	1.3868	-1.32974	0.687342	0.687342
ENSGALT00000092609.1	ENSGALG00000013039	BID			0.000289203	0.0644733	0.0251076	-5.41261	1.49322	2.42482	9.16502	2.89772	-2.5864	0.446856	0.446856
ENSGALT00000076296.2	ENSGALG00000035266	ANOS1	ENSG00000011201	ANOS1	0.000302134	0.0831573	0.0261162	-0.389905	0.107903	5.71723	0.0563347	0.00426117	0.0132035	0.0102659	0.0132035
ENSGALT00000095019.1	ENSGALG00000004192	SLTM	ENSG00000137776	SLTM	0.000306743	0.0833455	0.0263998	0.511273	0.141645	5.17299	0.102181	0.0125585	0.0175364	0.0155352	0.0175364
ENSGALT00000096777.1	ENSGALG00000053000	C20orf194	ENSG00000088854	C20orf194	0.000319067	0.0834424	0.0273421	0.32916	0.0914509	7.074	0.0457862	0.00112973	0.0114152	0.00402212	0.0114152
ENSGALT00000003584.4	ENSGALG00000002282	TMEM200A	ENSG00000164484	TMEM200A	0.000321921	0.0760452	0.0274683	0.27324	0.0759636	6.28777	0.0273856	0.00189574	0.0039641	0.00675996	0.00675996
ENSGALT00000039041.3	ENSGALG00000023521	ADRA2A	ENSG00000150594	ADRA2A	0.000328375	0.0747683	0.0278993	0.337795	0.0940455	5.73104	0.083952	0.00310869	0.00508229	0.0101582	0.0101582
ENSGALT00000013202.6	ENSGALG00000008136	C7H2ORF69	ENSG00000178074	C2orf69	0.000344448	0.0847887	0.0291403	-0.255551	0.071396	6.70209	0.0236944	0.00113396	0.00651213	0.0050605	0.00651213
ENSGALT00000000963.7	ENSGALG00000000681	PAK1	ENSG00000149269	PAK1	0.000354155	0.0847887	0.0298345	-0.507684	0.142125	7.38172	0.094176	0.00111206	0.0291874	0.00340598	0.0291874
ENSGALT00000041067.4	ENSGALG00000003569	TMEM130	ENSG00000166448	TMEM130	0.000359004	0.075552	0.0299889	-0.416458	0.116703	5.19603	0.0599245	0.00514693	0.00670361	0.0152826	0.0152826
ENSGALT00000100738.1	ENSGALG00000048775	TXLNA	ENSG00000084652	TXLNA	0.000357809	0.0648419	0.0299889	0.221976	0.0621887	7.20178	0.0226896	0.00205808	-0.00192778	0.00374307	0.00374307
ENSGALT00000063044.2	ENSGALG00000036749	MRPS28	ENSG00000147586	MRPS28	0.000370338	0.0654061	0.0308063	-0.203301	0.0571013	7.11373	0.0213018	0.000959252	-0.000720447	0.00393158	0.00393158
ENSGALT00000092964.1	ENSGALG00000048179		ENSG00000197565	COL4A6	0.000385185	0.0780643	0.0319078	0.180692	0.0508987	7.47364	0.0130431	0.000629706	0.00195219	0.00325631	0.00325631
ENSGALT00000095684.1	ENSGALG00000006822	PCDH19	ENSG00000165194	PCDH19	0.000406066	0.0747683	0.0334979	0.194423	0.0549823	7.41358	0.0345546	0.00118205	0.000649481	0.00335252	0.00335252
ENSGALT00000083215.2	ENSGALG00000045634	XKR5	ENSG00000275591	XKR5	0.000408894	0.0747683	0.0335918	0.36211	0.102456	5.543	0.05213	0.00395086	0.00307031	0.0117951	0.0117951
ENSGALT00000078478.2	ENSGALG00000040582	WNT5A	ENSG00000136944	LMX1B	0.000413646	0.0880626	0.0338423	0.191278	0.0541677	7.40758	0.0128067	0.000634583	0.00376662	0.00336246	0.00376662
ENSGALT00000017404.6	ENSGALG00000010700	RPA3	ENSG00000106399	RPA3	0.000429556	0.0739719	0.0347944	-0.187627	0.0532845	7.30639	0.0262179	0.000719227	0.000587386	0.00353963	0.00353963
ENSGALT00000037774.5	ENSGALG00000015425	LPL	ENSG00000175445	LPL	0.000430362	0.071895	0.0347944	0.356976	0.101393	5.631	0.052991	0.0044403	-0.00107206	0.0109804	0.0109804
ENSGALT00000062269.3	ENSGALG00000033630	LRP12	ENSG00000147650	LRP12	0.000430533	0.0676192	0.0347944	0.193089	0.0548451	7.22681	0.0113006	0.000819547	-0.000703512	0.00369243	0.00369243
ENSGALT00000086007.2	ENSGALG00000030016	CTSB	ENSG00000164733	CTSB	0.000434812	0.0694505	0.034998	0.162593	0.0462174	7.81679	0.01319	0.000399329	-7.25089e-06	0.00280474	0.00280474
ENSGALT00000100465.1	ENSGALG00000046776		ENSG00000285238	AC006064.6	0.000440438	0.0880626	0.0353078	0.257139	0.0731633	6.36099	0.0329021	0.00161923	0.00613358	0.00641006	0.00641006
ENSGALT00000100465.1	ENSGALG00000046776		ENSG00000111642	CHD4	0.000440438	0.0880626	0.0353078	0.257139	0.0731633	6.36099	0.0329021	0.00161923	0.00613358	0.00641006	0.00641006
ENSGALT00000100465.1	ENSGALG00000046776		ENSG00000285238	AC006064.6	0.000440438	0.0880626	0.0353078	0.257139	0.0731633	6.36099	0.0329021	0.00161923	0.00613358	0.00641006	0.00641006
ENSGALT00000100465.1	ENSGALG00000046776		ENSG00000111642	CHD4	0.000440438	0.0880626	0.0353078	0.257139	0.0731633	6.36099	0.0329021	0.00161923	0.00613358	0.00641006	0.00641006
ENSGALT00000001597.7	ENSGALG00000001067	TMEM57	ENSG00000204178	MACO1	0.000453651	0.07392	0.0359324	0.300422	0.08567	6.31377	0.0305236	0.00437592	-0.00158542	0.00663311	0.00663311
ENSGALT00000079625.2	ENSGALG00000005739	SCD	ENSG00000099194	SCD	0.000452375	0.0893024	0.0359324	0.208567	0.0594636	8.39071	0.0221898	0.000228205	0.00507567	0.00234935	0.00507567
ENSGALT00000100430.1	ENSGALG00000014365	RBPJ	ENSG00000168214	RBPJ	0.000452286	0.0868754	0.0359324	0.507966	0.144822	4.97068	0.108127	0.01333	0.0143958	0.01813	0.01813
ENSGALT00000012561.7	ENSGALG00000007748	SLC16A2	ENSG00000147100	SLC16A2	0.000469526	0.0834424	0.0369781	0.303488	0.0867711	5.95663	0.0470553	0.00269246	0.00558145	0.00860137	0.00860137
ENSGALT00000095634.1	ENSGALG00000011432	CDC42BPB	ENSG00000198752	CDC42BPB	0.000470572	0.090269	0.0369781	-4.60636	1.31724	2.76337	9.00758	1.77959	0.8231	0.301238	0.8231
ENSGALT00000040147.5	ENSGALG00000023886	ZNF804A	ENSG00000170396	ZNF804A	0.000475494	0.090269	0.0372177	0.48295	0.138215	7.05544	0.0884465	0.00100703	0.0276481	0.00406563	0.0276481
ENSGALT00000008832.5	ENSGALG00000005503	WFDC1	ENSG00000103175	WFDC1	0.000483926	0.0869594	0.0375004	0.164809	0.04723	7.74483	0.0117137	0.000459328	0.00237552	0.00288668	0.00288668
ENSGALT00000089214.2	ENSGALG00000042773	VOPP1	ENSG00000154978	VOPP1	0.000484765	0.0804175	0.0375004	-0.55751	0.159789	4.60283	0.106382	0.011682	0.0112295	0.0266168	0.0266168
ENSGALT00000104489.1	ENSGALG00000030147	AFF4	ENSG00000072364	AFF4	0.00048365	0.0747683	0.0375004	0.559385	0.160298	6.2528	0.101186	0.0316081	-0.0193911	0.00693519	0.00693519
ENSGALT00000082785.2	ENSGALG00000040879	NUDCD1	ENSG00000120526	NUDCD1	0.000495621	0.0909088	0.0381916	-0.231092	0.0663465	6.66285	0.0208687	0.00126079	0.00534201	0.0051938	0.00534201
ENSGALT00000049612.2	ENSGALG00000039985	CDH11	ENSG00000140937	CDH11	0.000501774	0.0803139	0.0385165	0.220819	0.0634573	6.96381	0.0628915	0.00174791	0.0016105	0.00429233	0.00429233
ENSGALT00000011356.6	ENSGALG00000007021	PCNT	ENSG00000160299	PCNT	0.000506866	0.0909088	0.0386092	-0.200492	0.0576606	7.05669	0.0168557	0.000924421	0.00398073	0.00406269	0.00406269
ENSGALT00000045824.3	ENSGALG00000026945	CIDEC	ENSG00000187288	CIDEC	0.000505256	0.0747683	0.0386092	1.41159	0.405868	3.23371	0.657958	0.0800413	-0.0264825	0.167051	0.167051
ENSGALT00000058752.2	ENSGALG00000037015	DACH1	ENSG00000276644	DACH1	0.000511677	0.0909088	0.0388269	0.182336	0.0524773	7.68336	0.0185752	0.000518529	0.00361227	0.00296176	0.00361227
ENSGALT00000057194.2	ENSGALG00000036412	TMEM108	ENSG00000144868	TMEM108	0.000516464	0.076986	0.0388932	-0.425949	0.122679	5.51697	0.0863385	0.0105203	-0.00168923	0.0120548	0.0120548
ENSGALT00000062681.2	ENSGALG00000035317	ID3	ENSG00000117318	ID3	0.000515612	0.0909088	0.0388932	-0.670088	0.192969	4.67905	0.190461	0.0100344	0.0458212	0.0242479	0.0458212
ENSGALT00000100510.1	ENSGALG00000002510	IP6K1	ENSG00000176095	IP6K1	0.000521031	0.082239	0.0390891	0.200436	0.0577674	7.30206	0.0134312	0.00145797	0.00151308	0.00354763	0.00354763
ENSGALT00000010371.7	ENSGALG00000006425	SLC6A6	ENSG00000131389	SLC6A6	0.000529008	0.0909088	0.0395384	0.270605	0.0780826	7.0972	0.0400167	0.00145507	0.00769027	0.00396882	0.00769027
ENSGALT00000005216.6	ENSGALG00000003293	MBTPS1	ENSG00000140943	MBTPS1	0.000535663	0.0909088	0.0398859	0.209653	0.0605538	7.5696	0.0217764	0.00045215	0.00504799	0.00311386	0.00504799
ENSGALT00000099101.1	ENSGALG00000007575				0.000555237	0.0767227	0.0411891	0.218645	0.0633278	6.79527	0.0152683	0.00125089	0.000658967	0.00476473	0.00476473
ENSGALT00000064941.2	ENSGALG00000035492	ELMO1	ENSG00000155849	ELMO1	0.000558601	0.0747683	0.0412846	-0.260185	0.075395	6.31625	0.0308183	0.00190545	-0.000375525	0.00662117	0.00662117
ENSGALT00000037939.4	ENSGALG00000010697	SEMA4D	ENSG00000187764	SEMA4D	0.000561188	0.0918516	0.0413222	0.2326	0.0674259	6.93227	0.0478428	0.00138328	0.00543609	0.00437508	0.00543609
ENSGALT00000006647.6	ENSGALG00000018439	DLX1	ENSG00000144355	DLX1	0.000577276	0.0923848	0.0423499	-0.839574	0.243915	3.92059	0.286213	0.0205934	0.0686486	0.0672607	0.0686486
ENSGALT00000096354.1	ENSGALG00000030065	TENM3	ENSG00000218336	TENM3	0.000585221	0.0747683	0.0427749	4.74569	1.38021	2.17952	6.94864	2.27567	-1.89901	0.58182	0.58182
ENSGALT00000104811.1	ENSGALG00000039349	DISC1	ENSG00000162946	DISC1	0.000590553	0.0847887	0.0430065	-4.22414	1.22941	2.47114	6.69387	1.84296	-0.444181	0.424207	0.424207
ENSGALT00000004113.6	ENSGALG00000002612	U2SURP	ENSG00000163714	U2SURP	0.000599446	0.0928735	0.0430106	0.251256	0.0732127	7.79324	0.0291294	0.000576735	0.0074634	0.00283087	0.0074634
ENSGALT00000006449.5	ENSGALG00000004052	GPR107	ENSG00000148358	GPR107	0.000600219	0.0880626	0.0430106	0.187795	0.0547266	7.20846	0.0125812	0.000763063	0.00252182	0.00372944	0.00372944
ENSGALT00000030930.4	ENSGALG00000014910	COLEC12	ENSG00000158270	COLEC12	0.000600833	0.0928735	0.0430106	-0.187645	0.0546871	7.84879	0.0172095	0.000384636	0.00410139	0.00277029	0.00410139
ENSGALT00000057936.2	ENSGALG00000036240	AKAP12	ENSG00000131016	AKAP12	0.000601426	0.0928735	0.0430106	0.223932	0.0652678	8.1443	0.0189176	0.000376845	0.00601299	0.00250518	0.00601299
ENSGALT00000068252.2	ENSGALG00000030933	C1H12ORF73	ENSG00000204954	C12orf73	0.00059312	0.0893024	0.0430106	-0.260675	0.0758937	6.31019	0.033183	0.00198939	0.00490505	0.00665039	0.00665039
ENSGALT00000001137.7	ENSGALG00000000784	PIP5K1C	ENSG00000186111	PIP5K1C	0.000623875	0.0893024	0.0444561	3.47447	1.01562	2.15476	5.16449	0.95037	0.229878	0.596868	0.596868
ENSGALT00000015276.4	ENSGALG00000009379	SEC62	ENSG00000008952	SEC62	0.000626874	0.0880626	0.0445103	0.174598	0.0510562	7.43567	0.0142121	0.000593627	0.00221064	0.00331648	0.00331648
ENSGALT00000082786.2	ENSGALG00000040428	MAVS			0.000629671	0.0760743	0.0445498	0.229987	0.0672771	6.60534	0.0267115	0.00139033	-0.000251395	0.00539898	0.00539898
ENSGALT00000100479.1	ENSGALG00000009381	SIPA1L1	ENSG00000197555	SIPA1L1	0.000634638	0.0880626	0.044742	0.35396	0.103607	5.85272	0.043869	0.0068258	0.00434346	0.00927587	0.00927587
ENSGALT00000058182.2	ENSGALG00000036645	KIF15	ENSG00000163808	KIF15	0.000638545	0.0923848	0.0448583	-0.182095	0.0533269	7.29924	0.0131344	0.000712782	0.00323724	0.00355286	0.00355286
ENSGALT00000024114.7	ENSGALG00000014948	HMGCR	ENSG00000113161	HMGCR	0.000644476	0.0831573	0.0451156	0.136748	0.0400766	9.74566	0.00868325	6.51042e-05	0.0010204	0.00234409	0.00234409
ENSGALT00000084682.2	ENSGALG00000011274	DCN	ENSG00000011465	DCN	0.000648512	0.0930802	0.0452389	0.631175	0.18507	6.02887	0.155268	0.00532054	0.0460558	0.00816541	0.0460558
ENSGALT00000048415.2	ENSGALG00000043734	LIPG	ENSG00000101670	LIPG	0.000659031	0.0930802	0.0458118	0.340648	0.100012	7.35506	0.047163	0.000714849	0.0142887	0.00345209	0.0142887
ENSGALT00000013186.6	ENSGALG00000008123	RINT1	ENSG00000135249	RINT1	0.00069536	0.0760452	0.0480585	0.231659	0.0683077	6.57778	0.06355	0.00149732	-0.0010487	0.00550159	0.00550159
ENSGALT00000074130.2	ENSGALG00000040546		ENSG00000171940	ZNF217	0.000696185	0.0946175	0.0480585	0.195045	0.0575172	7.79634	0.0137185	0.00042536	0.00453699	0.00282739	0.00453699
ENSGALT00000010524.4	ENSGALG00000006512	HSPA8	ENSG00000109971	HSPA8	0.000699368	0.0946175	0.0481112	-0.141934	0.0418704	9.15438	0.00786864	0.000355489	0.00227421	0.00217752	0.00227421
ENSGALT00000094960.1	ENSGALG00000053921				0.000712499	0.0930802	0.0488455	2.64433	0.781255	3.03191	4.3128	0.699499	0.132587	0.216039	0.216039

## Sheet: Biological Processes
	ID	Name	Source	pValue	FDR B&H	FDR B&Y	Bonferroni	Genes in Annotation	Genes from Input	List of genes from Input
1	GO:0060429	epithelium development		1.02e-18	5.41e-15	4.95e-14	5.41e-15	1979	74	SOX4,SWAP70,DISC1,DACT2,LGR4,ETV4,CCND1,DCN,MEIS1,GREB1L,JAG2,TYMS,RGMA,FZD7,BMP4,NEUROD1,PTPRO,FGF20,PTPRS,UPK1B,BTG1,PCDH19,AHR,FGF3,MLLT3,ASTN2,FGF10,HES1,DLX5,FGFR4,WDR77,SDC4,CXCL12,CA9,FNDC3B,SEMA3C,SFRP2,KRT19,PODXL,WNT5A,WNT7B,ID2,XBP1,LAMA4,ID3,CLDN3,SIM1,MAP7,LMO4,DLL1,AQP1,RGS3,AKAP12,CCDC88C,MSX2,SLC12A2,IGFBP7,HEY1,LMX1B,CBFA2T2,RBPJ,PAK1,LRP4,SMARCD1,HAS2,RBM24,CTSB,HES5,PCDH8,PCNA,…
2	GO:0001822	kidney development		4.36e-16	1.15e-12	1.06e-11	2.31e-12	526	35	SOX4,ZBTB16,DACT2,LGR4,ETV4,DCN,GREB1L,JAG2,BMP4,PTPRO,AHR,NID1,FGF10,HES1,SEC61A1,HSPA8,SDC4,BICC1,PODXL,WNT5A,WNT7B,ID2,ID3,SIM1,DLL1,AQP1,HEY1,LMX1B,RBPJ,LRP4,HAS2,HES5,CDH6,PCNT,PROX1
3	GO:0072001	renal system development		9.18e-16	1.62e-12	1.48e-11	4.86e-12	539	35	SOX4,ZBTB16,DACT2,LGR4,ETV4,DCN,GREB1L,JAG2,BMP4,PTPRO,AHR,NID1,FGF10,HES1,SEC61A1,HSPA8,SDC4,BICC1,PODXL,WNT5A,WNT7B,ID2,ID3,SIM1,DLL1,AQP1,HEY1,LMX1B,RBPJ,LRP4,HAS2,HES5,CDH6,PCNT,PROX1
4	GO:0001655	urogenital system development		2.5e-15	2.66e-12	2.44e-11	1.32e-11	591	36	SOX4,ZBTB16,DACT2,LGR4,ETV4,DCN,GREB1L,JAG2,BMP4,PTPRO,AHR,NID1,FGF10,HES1,SEC61A1,WDR77,HSPA8,SDC4,BICC1,PODXL,WNT5A,WNT7B,ID2,ID3,SIM1,DLL1,AQP1,HEY1,LMX1B,RBPJ,LRP4,HAS2,HES5,CDH6,PCNT,PROX1
5	GO:0002009	morphogenesis of an epithelium		2.52e-15	2.66e-12	2.44e-11	1.33e-11	966	46	SOX4,SWAP70,DISC1,LGR4,ETV4,DCN,MEIS1,GREB1L,JAG2,RGMA,FZD7,BMP4,PCDH19,AHR,FGF3,MLLT3,ASTN2,FGF10,HES1,DLX5,SDC4,CXCL12,CA9,SEMA3C,SFRP2,PODXL,WNT5A,WNT7B,LMO4,DLL1,AKAP12,CCDC88C,MSX2,SLC12A2,IGFBP7,HEY1,LMX1B,RBPJ,PAK1,HAS2,RBM24,CTSB,HES5,PCDH8,PROX1,NIN
6	GO:0000902	cell morphogenesis		4.44e-15	3.92e-12	3.58e-11	2.35e-11	1415	56	TPM1,BOC,MAP2,LYPLA2,DISC1,DACT2,LGR4,ETV4,MCF2,ADGRG1,RGMA,FZD7,DOCK5,ANOS1,SEMA6D,PTPRF,SEMA5B,PTPRO,PTPRS,AHR,SLBP,HES1,DLX5,CXCL12,SEMA6B,COL4A6,FNDC3B,SEMA4D,SEMA3C,LIMD1,WNT5A,NTN3,WNT7B,ID2,LAMA4,CLDN3,SIM1,MAP7,PIP5K1C,YWHAH,AKAP12,RND3,CCDC88C,TENM3,SIPA1L1,PAK1,LRP4,TMEM108,HAS2,ULK2,HES5,CDH6,CDH11,RBFOX2,PROX1,NIN
7	GO:0000904	cell morphogenesis involved in differentiation		8.19e-15	6.19e-12	5.66e-11	4.33e-11	1081	48	BOC,MAP2,LYPLA2,DISC1,DACT2,LGR4,ETV4,MCF2,ADGRG1,RGMA,FZD7,DOCK5,ANOS1,SEMA6D,PTPRF,SEMA5B,PTPRO,PTPRS,SLBP,HES1,DLX5,CXCL12,SEMA6B,COL4A6,FNDC3B,SEMA4D,SEMA3C,WNT5A,NTN3,WNT7B,ID2,LAMA4,CLDN3,SIM1,PIP5K1C,YWHAH,CCDC88C,TENM3,SIPA1L1,PAK1,LRP4,HAS2,ULK2,HES5,CDH11,RBFOX2,PROX1,NIN
8	GO:0048729	tissue morphogenesis		1.09e-14	7.21e-12	6.6e-11	5.77e-11	1132	49	TPM1,SOX4,SWAP70,DISC1,DACT2,LGR4,ETV4,DCN,MEIS1,GREB1L,JAG2,RGMA,FZD7,BMP4,PCDH19,AHR,FGF3,MLLT3,ASTN2,FGF10,HES1,DLX5,SDC4,CXCL12,CA9,SEMA3C,SFRP2,PODXL,WNT5A,WNT7B,LMO4,DLL1,AKAP12,CCDC88C,MSX2,SLC12A2,IGFBP7,HEY1,LMX1B,RBPJ,PAK1,HAS2,RBM24,CTSB,MMD,HES5,PCDH8,PROX1,NIN
9	GO:0050768	negative regulation of neurogenesis		4.83e-14	2.84e-11	2.6e-10	2.56e-10	196	21	DNAJB11,MAP2,MCF2,RGMA,BMP4,SEMA6D,SEMA5B,PTPRS,HES1,DLX1,SEMA6B,SEMA4D,SEMA3C,WNT5A,WNT7B,ID2,YWHAH,LRP4,ULK2,HES5,PROX1
10	GO:0051961	negative regulation of nervous system development		9.73e-14	5.14e-11	4.71e-10	5.14e-10	203	21	DNAJB11,MAP2,MCF2,RGMA,BMP4,SEMA6D,SEMA5B,PTPRS,HES1,DLX1,SEMA6B,SEMA4D,SEMA3C,WNT5A,WNT7B,ID2,YWHAH,LRP4,ULK2,HES5,PROX1
11	GO:0007420	brain development		1.47e-13	7.06e-11	6.46e-10	7.76e-10	1349	52	DISC1,LGR4,ADGRG1,MEIS1,JAG2,BMP4,BTG2,NEUROD1,SEMA6D,PTPRO,PTPRS,PCDH19,FGF3,SLBP,FGF10,HES1,DLX1,DLX5,SEC61A1,HSPA5,HSPA8,CXCL12,SEMA6B,SEMA4D,SFRP2,PHLDA1,WNT5A,WNT7B,BAG3,ID2,PELI1,SIM1,LMO4,DLL1,LDHA,AQP1,YWHAH,SLC16A2,LMX1B,MACO1,RBPJ,PAK1,TMEM108,HAS2,ULK2,HES5,ATP2B4,RBFOX2,PCNT,PROX1,CDK6,NIN
12	GO:0050767	regulation of neurogenesis		1.66e-13	7.33e-11	6.71e-10	8.8e-10	535	32	DNAJB11,BTBD6,ZBTB16,SWAP70,MAP2,DISC1,MCF2,RGMA,BMP4,SEMA6D,PTPRF,SEMA5B,PTPRS,FGF3,HES1,DLX1,CXCL12,SEMA6B,SEMA4D,SEMA3C,WNT5A,WNT7B,ID2,DLL1,YWHAH,HEY1,PAK1,LRP4,ULK2,HES5,PROX1,NIN
13	GO:0007423	sensory organ development		2.93e-13	1.19e-10	1.09e-09	1.55e-09	1190	48	SOX4,CERKL,CPAMD8,HSP90B1,USP45,GJB6,MCM2,MCM3,CCND1,MEIS1,JAG2,TYMS,FZD7,BMP4,GJB2,NEUROD1,FGF20,AHR,ADAMTS18,FGF3,SLBP,FGF10,HES1,DLX1,DLX5,SDC4,WNT5A,WNT7B,ID2,CLDN3,LMO4,DLL1,AQP1,SLC12A2,LRIG1,IGFBP7,TENM3,HEY1,LMX1B,RBPJ,OTOP1,RBM24,HES5,CDH6,ATP2B4,CDH11,PCNT,PROX1
14	GO:0007417	central nervous system development		3.28e-13	1.24e-10	1.14e-09	1.74e-09	1766	60	SOX4,ZBTB16,SWAP70,MAP2,DISC1,LGR4,ADGRG1,MEIS1,JAG2,BMP4,BTG2,NEUROD1,SEMA6D,PTPRO,PTPRS,PCDH19,FGF3,SLBP,FGF10,HES1,DLX1,DLX5,SEC61A1,HSPA5,HSPA8,CXCL12,SEMA6B,SEMA4D,SFRP2,PHLDA1,WNT5A,WNT7B,BAG3,ID2,ID3,PELI1,CLDN3,SIM1,LMO4,DLL1,LDHA,AQP1,YWHAH,SLC16A2,LMX1B,MACO1,RBPJ,PAK1,SMARCD1,TMEM108,HAS2,ULK2,HES5,ATP2B4,CDH11,RBFOX2,PCNT,PROX1,CDK6,NIN
15	GO:0009887	animal organ morphogenesis		4.54e-13	1.6e-10	1.46e-09	2.4e-09	1729	59	TPM1,SOX4,CERKL,DISC1,GJB6,LGR4,ETV4,CCND1,HMGCR,DCN,MEIS1,GREB1L,JAG2,FZD7,BMP4,NEUROD1,FGF20,PCDH19,AHR,FGF3,SLBP,MLLT3,FGF10,HES1,DLX1,DLX5,FGFR4,CXCL12,SEMA3C,SFRP2,WNT5A,NTN3,WNT7B,ID2,XBP1,LAMA4,ID3,DLL1,AQP1,AKAP12,MSX2,THBS1,SLC12A2,LRIG1,TENM3,HEY1,LMX1B,RBPJ,PAK1,OTOP1,LRP4,SETD7,HAS2,RBM24,MMD,HES5,CDH6,PCNT,PROX1
16	GO:0030900	forebrain development		5.59e-13	1.84e-10	1.68e-09	2.96e-09	632	34	DISC1,LGR4,ADGRG1,BMP4,BTG2,NEUROD1,PTPRS,FGF3,FGF10,HES1,DLX1,DLX5,SEC61A1,HSPA8,CXCL12,SEMA6B,PHLDA1,WNT5A,WNT7B,ID2,SIM1,LMO4,DLL1,AQP1,RBPJ,PAK1,TMEM108,ULK2,HES5,ATP2B4,PCNT,PROX1,CDK6,NIN
17	GO:0048589	developmental growth		5.91e-13	1.84e-10	1.68e-09	3.13e-09	1168	47	SWAP70,MAP2,DISC1,CHD4,DCN,GINS1,MEIS1,TYMS,RGMA,FZD7,FZD9,BMP4,SEMA6D,SEMA5B,FGF20,PTPRS,AHR,FGF10,HSPA8,CXCL12,SEMA6B,COL4A6,SEMA4D,SEMA3C,SFRP2,KRT19,WNT5A,WNT7B,CLDN3,MAP7,DLL1,AKAP12,ORC1,MSX2,THBS1,SLC12A2,LMX1B,RBPJ,PAK1,LRP4,TMEM108,HAS2,CTSB,ULK2,PCNT,PROX1,NIN
18	GO:0030855	epithelial cell differentiation		9.67e-13	2.84e-10	2.6e-09	5.11e-09	1051	44	SOX4,DACT2,ETV4,CCND1,MEIS1,JAG2,TYMS,FZD7,BMP4,NEUROD1,PTPRO,FGF20,PTPRS,UPK1B,BTG1,FGF3,FGF10,HES1,DLX5,WDR77,FNDC3B,KRT19,PODXL,WNT5A,WNT7B,ID2,XBP1,LAMA4,ID3,CLDN3,MAP7,DLL1,CCDC88C,MSX2,HEY1,LMX1B,CBFA2T2,RBPJ,RBM24,CTSB,HES5,PCNA,PROX1,CDK6
19	GO:0060322	head development		1.07e-12	2.97e-10	2.72e-09	5.65e-09	1420	52	DISC1,LGR4,ADGRG1,MEIS1,JAG2,BMP4,BTG2,NEUROD1,SEMA6D,PTPRO,PTPRS,PCDH19,FGF3,SLBP,FGF10,HES1,DLX1,DLX5,SEC61A1,HSPA5,HSPA8,CXCL12,SEMA6B,SEMA4D,SFRP2,PHLDA1,WNT5A,WNT7B,BAG3,ID2,PELI1,SIM1,LMO4,DLL1,LDHA,AQP1,YWHAH,SLC16A2,LMX1B,MACO1,RBPJ,PAK1,TMEM108,HAS2,ULK2,HES5,ATP2B4,RBFOX2,PCNT,PROX1,CDK6,NIN
20	GO:0045596	negative regulation of cell differentiation		1.12e-12	2.97e-10	2.72e-09	5.95e-09	927	41	DNAJB11,ZBTB16,MAP2,MCF2,CCND1,MEIS1,RGMA,FZD7,BMP4,SEMA6D,SEMA5B,PTPRS,AHR,FGF10,HES1,DLX1,SEMA6B,FNDC3B,SEMA4D,SEMA3C,SFRP2,LIMD1,WNT5A,WNT7B,ID2,XBP1,ID3,DLL1,YWHAH,MSX2,ADAMTS7,HEY1,RBPJ,PAK1,LRP4,SMARCD1,UBASH3B,ULK2,HES5,PROX1,CDK6
21	GO:0048666	neuron development		1.24e-12	3.13e-10	2.86e-09	6.56e-09	1670	57	BOC,CERKL,MAP2,LYPLA2,DISC1,LGR4,ETV4,MCF2,ZNF804A,RGMA,BMP4,ANOS1,BTG2,NEUROD1,SEMA6D,PTPRF,SEMA5B,PTPRO,PTPRS,FGF3,SLBP,HES1,DLX5,HSPA5,SDC4,CXCL12,SEMA6B,COL4A6,SEMA4D,LRP12,SEMA3C,SFRP2,TCF12,WNT5A,NTN3,WNT7B,ID2,XBP1,SIM1,DLL1,PIP5K1C,YWHAH,CCDC88A,TENM3,HEY1,LMX1B,CBFA2T2,SIPA1L1,PAK1,LRP4,TMEM108,ULK2,HES5,CDH11,RBFOX2,PROX1,NIN
22	GO:0048839	inner ear development		1.31e-12	3.16e-10	2.89e-09	6.95e-09	375	26	HSP90B1,GJB6,MCM2,JAG2,BMP4,GJB2,NEUROD1,FGF20,FGF3,FGF10,HES1,DLX5,SDC4,WNT5A,DLL1,SLC12A2,LRIG1,IGFBP7,HEY1,LMX1B,RBPJ,OTOP1,RBM24,HES5,CDH11,PROX1
23	GO:0060562	epithelial tube morphogenesis		2.02e-12	4.63e-10	4.24e-09	1.07e-08	587	32	SOX4,LGR4,ETV4,MEIS1,GREB1L,RGMA,BMP4,PCDH19,AHR,FGF3,FGF10,HES1,DLX5,SDC4,CXCL12,SFRP2,PODXL,WNT5A,LMO4,DLL1,CCDC88C,MSX2,SLC12A2,IGFBP7,HEY1,RBPJ,PAK1,HAS2,RBM24,HES5,PROX1,NIN
24	GO:0040007	growth		5e-12	1.1e-09	1.01e-08	2.65e-08	1528	53	SWAP70,MAP2,DISC1,CHD4,DCN,GINS1,MEIS1,TYMS,RGMA,FZD7,FZD9,BMP4,SEMA6D,SEMA5B,FGF20,PTPRS,BTG1,AHR,FGF10,SEC61A1,HSPA8,CXCL12,SEMA6B,COL4A6,SEMA4D,LRP12,SEMA3C,SFRP2,KRT19,WNT5A,WNT7B,XBP1,WFDC1,CLDN3,MAP7,DLL1,AKAP12,ORC1,MSX2,THBS1,SLC12A2,IGFBP7,LMX1B,RBPJ,PAK1,LRP4,TMEM108,HAS2,CTSB,ULK2,PCNT,PROX1,NIN
25	GO:0010721	negative regulation of cell development		5.67e-12	1.2e-09	1.1e-08	3e-08	250	21	DNAJB11,MAP2,MCF2,RGMA,BMP4,SEMA6D,SEMA5B,PTPRS,HES1,DLX1,SEMA6B,SEMA4D,SEMA3C,WNT5A,WNT7B,ID2,YWHAH,LRP4,ULK2,HES5,PROX1
26	GO:2000026	regulation of multicellular organismal development		8.66e-12	1.73e-09	1.59e-08	4.58e-08	1908	60	SOX4,DNAJB11,BTBD6,ZBTB16,SWAP70,MAP2,DISC1,ETV4,MCF2,CCND1,DCN,MEIS1,ELMO1,RGMA,FZD9,BMP4,SEMA6D,PTPRF,SEMA5B,FGF20,PTPRS,BTG1,AHR,FGF3,FGF10,HES1,DLX1,BRD1,HSPA5,CXCL12,SEMA6B,SEMA4D,SEMA3C,SFRP2,WNT5A,WNT7B,ID2,XBP1,LAMA4,DLL1,AQP1,YWHAH,MSX2,THBS1,SLC12A2,ADAMTS7,HEY1,FAM210B,RBPJ,PAK1,LRP4,SMARCD1,UBASH3B,ULK2,HES5,ATP2B4,RBFOX2,PROX1,CDK6,NIN
27	GO:0043583	ear development		8.85e-12	1.73e-09	1.59e-08	4.68e-08	408	26	HSP90B1,GJB6,MCM2,JAG2,BMP4,GJB2,NEUROD1,FGF20,FGF3,FGF10,HES1,DLX5,SDC4,WNT5A,DLL1,SLC12A2,LRIG1,IGFBP7,HEY1,LMX1B,RBPJ,OTOP1,RBM24,HES5,CDH11,PROX1
28	GO:0007409	axonogenesis		1.16e-11	2.18e-09	2e-08	6.12e-08	705	34	BOC,MAP2,LYPLA2,DISC1,LGR4,ETV4,MCF2,RGMA,ANOS1,SEMA6D,PTPRF,SEMA5B,PTPRO,PTPRS,SLBP,DLX5,CXCL12,SEMA6B,COL4A6,SEMA4D,SEMA3C,WNT5A,NTN3,WNT7B,SIM1,PIP5K1C,TENM3,SIPA1L1,PAK1,LRP4,ULK2,HES5,CDH11,NIN
29	GO:0048667	cell morphogenesis involved in neuron differentiation		1.82e-11	3.23e-09	2.95e-08	9.62e-08	882	38	BOC,MAP2,LYPLA2,DISC1,LGR4,ETV4,MCF2,RGMA,ANOS1,SEMA6D,PTPRF,SEMA5B,PTPRO,PTPRS,SLBP,HES1,DLX5,CXCL12,SEMA6B,COL4A6,SEMA4D,SEMA3C,WNT5A,NTN3,WNT7B,ID2,SIM1,PIP5K1C,YWHAH,TENM3,SIPA1L1,PAK1,LRP4,ULK2,HES5,CDH11,RBFOX2,NIN
30	GO:0060284	regulation of cell development		1.83e-11	3.23e-09	2.95e-08	9.67e-08	717	34	DNAJB11,BTBD6,ZBTB16,SWAP70,MAP2,DISC1,MCF2,RGMA,DOCK5,BMP4,SEMA6D,PTPRF,SEMA5B,PTPRS,FGF3,HES1,DLX1,CXCL12,SEMA6B,SEMA4D,SEMA3C,WNT5A,WNT7B,ID2,DLL1,YWHAH,HEY1,PAK1,LRP4,HAS2,ULK2,HES5,PROX1,NIN
31	GO:0051960	regulation of nervous system development		2.38e-11	4.04e-09	3.69e-08	1.26e-07	645	32	DNAJB11,BTBD6,ZBTB16,SWAP70,MAP2,DISC1,MCF2,RGMA,BMP4,SEMA6D,PTPRF,SEMA5B,PTPRS,FGF3,HES1,DLX1,CXCL12,SEMA6B,SEMA4D,SEMA3C,WNT5A,WNT7B,ID2,DLL1,YWHAH,HEY1,PAK1,LRP4,ULK2,HES5,PROX1,NIN
32	GO:0051093	negative regulation of developmental process		2.44e-11	4.04e-09	3.69e-08	1.29e-07	1299	47	DNAJB11,ZBTB16,MAP2,MCF2,CCND1,DCN,MEIS1,RGMA,FZD7,BMP4,SEMA6D,SEMA5B,PTPRS,AHR,FGF3,FGF10,HES1,DLX1,WDR77,SEMA6B,FNDC3B,SEMA4D,SEMA3C,SFRP2,LIMD1,WNT5A,WNT7B,ID2,XBP1,ID3,DLL1,YWHAH,MSX2,THBS1,SLC12A2,ADAMTS7,HEY1,RBPJ,PAK1,LRP4,SMARCD1,UBASH3B,ULK2,HES5,ATP2B4,PROX1,CDK6
33	GO:0031175	neuron projection development		3.27e-11	5.24e-09	4.8e-08	1.73e-07	1407	49	BOC,MAP2,LYPLA2,DISC1,LGR4,ETV4,MCF2,ZNF804A,RGMA,BMP4,ANOS1,BTG2,SEMA6D,PTPRF,SEMA5B,PTPRO,PTPRS,SLBP,HES1,DLX5,HSPA5,SDC4,CXCL12,SEMA6B,COL4A6,SEMA4D,LRP12,SEMA3C,SFRP2,TCF12,WNT5A,NTN3,WNT7B,SIM1,PIP5K1C,YWHAH,CCDC88A,TENM3,HEY1,CBFA2T2,SIPA1L1,PAK1,LRP4,TMEM108,ULK2,HES5,CDH11,RBFOX2,NIN
34	GO:0048880	sensory system development		3.46e-11	5.38e-09	4.93e-08	1.83e-07	945	39	SOX4,CERKL,CPAMD8,USP45,ADGRG1,MCM2,MCM3,CCND1,MEIS1,TYMS,FZD7,BMP4,NEUROD1,AHR,ADAMTS18,FGF3,SLBP,FGF10,HES1,DLX1,CXCL12,WNT5A,WNT7B,CANX,ID2,CLDN3,LMO4,DLL1,AQP1,TENM3,LMX1B,RBPJ,RBM24,HES5,CDH6,ATP2B4,CDH11,PCNT,PROX1
35	GO:0060560	developmental growth involved in morphogenesis		4.75e-11	7.07e-09	6.47e-08	2.51e-07	406	25	SWAP70,MAP2,DISC1,DCN,RGMA,BMP4,SEMA6D,SEMA5B,PTPRS,AHR,FGF10,CXCL12,SEMA6B,COL4A6,SEMA4D,SEMA3C,SFRP2,WNT5A,WNT7B,AKAP12,SLC12A2,PAK1,TMEM108,ULK2,NIN
36	GO:0051241	negative regulation of multicellular organismal process		4.81e-11	7.07e-09	6.47e-08	2.55e-07	1472	50	DNAJB11,MAP2,LGR4,ETV4,MCF2,IP6K1,HMGCR,DCN,MEIS1,RGMA,FZD7,DOCK5,BMP4,ADRA2A,SEMA6D,SEMA5B,PTPRO,PTPRS,AHR,ADAMTS18,FGF3,HES1,DLX1,FGFR4,WDR77,SEMA6B,SEMA4D,SEMA3C,SFRP2,WNT5A,WNT7B,ID2,LAMA4,DLL1,YWHAH,CRHBP,MSX2,THBS1,SLC12A2,ADAMTS7,HEY1,RBPJ,PAK1,LRP4,UBASH3B,ULK2,HES5,ATP2B4,PROX1,CDK6
37	GO:0022603	regulation of anatomical structure morphogenesis		5.76e-11	8.23e-09	7.53e-08	3.04e-07	1284	46	TPM1,MAP2,DISC1,LGR4,MCF2,DCN,MEIS1,ELMO1,RGMA,FZD7,DOCK5,BMP4,SEMA6D,PTPRF,SEMA5B,PTPRS,BTG1,FGF3,MLLT3,FGF10,HES1,FGFR4,CXCL12,SEMA6B,SEMA4D,SEMA3C,SFRP2,LIMD1,WNT5A,WNT7B,XBP1,CLDN3,DLL1,AQP1,YWHAH,RND3,THBS1,SLC12A2,SIPA1L1,RBPJ,PAK1,LRP4,HAS2,ULK2,ATP2B4,NIN
38	GO:0051094	positive regulation of developmental process		1.31e-10	1.82e-08	1.67e-07	6.93e-07	1772	55	SOX4,BOC,ZBTB16,SWAP70,METRNL,DISC1,LGR4,ETV4,CCND1,HMGCR,DCN,MEIS1,ELMO1,DOCK5,FZD9,BMP4,NEUROD1,PTPRF,FGF20,BTG1,FGF3,NID1,FGF10,HES1,DLX1,DLX5,FGFR4,BRD1,HSPA5,CXCL12,FNDC3B,SEMA4D,TCF3,SFRP2,TCF12,WNT5A,WNT7B,ID2,XBP1,DLL1,AQP1,SLC6A6,MSX2,THBS1,HEY1,FAM210B,LPL,RBPJ,PAK1,SMARCD1,HAS2,RBM24,MMD,PROX1,NIN
39	GO:0040011	locomotion		1.59e-10	2.15e-08	1.97e-07	8.39e-07	1834	56	TPM1,BOC,SWAP70,LYPLA2,DACH1,LGR4,ETV4,ADGRG1,ITGA9,DCN,DOCK5,BMP4,ANOS1,ADRA2A,SEMA6D,PTPRF,SEMA5B,PTPRO,FGF20,FGF3,SLBP,FGF10,DLX5,HSPA5,SDC4,CXCL12,SEMA6B,COL4A6,SEMA4D,LRP12,SEMA3C,SFRP2,PODXL,WNT5A,NTN3,WNT7B,XBP1,LAMA4,CLDN3,SIM1,LMO4,PIP5K1C,AQP1,AKAP12,THBS1,SLC12A2,TENM3,SLC16A2,MACO1,PAK1,LIMCH1,HAS2,ATP2B4,CDH11,PROX1,CDK6
40	GO:0061564	axon development		1.74e-10	2.26e-08	2.07e-07	9.19e-07	780	34	BOC,MAP2,LYPLA2,DISC1,LGR4,ETV4,MCF2,RGMA,ANOS1,SEMA6D,PTPRF,SEMA5B,PTPRO,PTPRS,SLBP,DLX5,CXCL12,SEMA6B,COL4A6,SEMA4D,SEMA3C,WNT5A,NTN3,WNT7B,SIM1,PIP5K1C,TENM3,SIPA1L1,PAK1,LRP4,ULK2,HES5,CDH11,NIN
41	GO:0061061	muscle structure development		1.75e-10	2.26e-08	2.07e-07	9.26e-07	1044	40	TPM1,SOX4,BOC,HMGCR,DCN,FZD7,DOCK5,BMP4,BTG2,BTG1,FGF3,NID1,FGF10,HES1,HSPA8,SDC4,CXCL12,TCF3,TCF12,KRT19,WNT5A,NTN3,WNT7B,BAG3,ID2,XBP1,LAMA4,ID3,DLL1,AKAP12,CITED4,HEY1,CSRP2,RBPJ,PAK1,SMARCD1,RBM24,CTSB,RBFOX2,PROX1
42	GO:0048598	embryonic morphogenesis		1.82e-10	2.29e-08	2.09e-07	9.6e-07	1185	43	SOX4,ZBTB16,SWAP70,DISC1,GJB6,HMGCR,MEIS1,JAG2,RGMA,FZD7,BMP4,NEUROD1,FGF20,PCDH19,FGF3,FGF10,HES1,DLX1,DLX5,SDC4,CXCL12,TCF3,SFRP2,WNT5A,WNT7B,ID2,LMO4,DLL1,CCDC88C,MSX2,SLC12A2,LRIG1,LMX1B,RBPJ,PAK1,OTOP1,LRP4,HAS2,RBM24,HES5,PCDH8,PROX1,NIN
43	GO:0032989	cellular component morphogenesis		1.97e-10	2.43e-08	2.22e-07	1.04e-06	1141	42	TPM1,BOC,MAP2,LYPLA2,DISC1,LGR4,ETV4,MCF2,RGMA,ANOS1,SEMA6D,PTPRF,SEMA5B,PTPRO,PTPRS,SLBP,DLX5,CXCL12,SEMA6B,COL4A6,SEMA4D,SEMA3C,KRT19,WNT5A,NTN3,WNT7B,SIM1,PIP5K1C,YWHAH,TENM3,SIPA1L1,CSRP2,PAK1,LRP4,TMEM108,RBM24,ULK2,HES5,CDH11,RBFOX2,PROX1,NIN
44	GO:0007155	cell adhesion		2.11e-10	2.49e-08	2.28e-07	1.12e-06	1742	54	TPM1,SOX4,BOC,ZBTB16,SWAP70,DISC1,DACT2,ADGRG1,ITGA9,JAG2,FZD7,DOCK5,BMP4,ANOS1,TMEM47,FBLN2,PTPRF,PTPRO,PTPRS,PCDH19,ADAMTS18,NID1,ASTN2,HES1,SDC4,CXCL12,COL4A6,FNDC3B,SEMA4D,SFRP2,PODXL,WNT5A,WNT7B,XBP1,LAMA4,PELI1,CLDN3,DLL1,PIP5K1C,RND3,THBS1,PDIA6,IGFBP7,TENM3,RBPJ,SMARCD1,LIMCH1,HAS2,UBASH3B,HES5,PCDH8,CDH6,CDH11,CDK6
45	GO:0043010	camera-type eye development		2.12e-10	2.49e-08	2.28e-07	1.12e-06	744	33	SOX4,CERKL,USP45,MCM2,MCM3,CCND1,MEIS1,TYMS,BMP4,NEUROD1,AHR,FGF3,SLBP,FGF10,HES1,DLX1,WNT5A,WNT7B,ID2,CLDN3,LMO4,DLL1,AQP1,TENM3,LMX1B,RBPJ,RBM24,HES5,CDH6,ATP2B4,CDH11,PCNT,PROX1
46	GO:0050771	negative regulation of axonogenesis		2.8e-10	3.22e-08	2.95e-07	1.48e-06	80	12	MAP2,MCF2,RGMA,SEMA6D,SEMA5B,PTPRS,SEMA6B,SEMA4D,SEMA3C,WNT5A,LRP4,ULK2
47	GO:0048812	neuron projection morphogenesis		3.48e-10	3.91e-08	3.58e-07	1.84e-06	932	37	BOC,MAP2,LYPLA2,DISC1,LGR4,ETV4,MCF2,RGMA,ANOS1,SEMA6D,PTPRF,SEMA5B,PTPRO,PTPRS,SLBP,DLX5,CXCL12,SEMA6B,COL4A6,SEMA4D,SEMA3C,WNT5A,NTN3,WNT7B,SIM1,PIP5K1C,YWHAH,TENM3,SIPA1L1,PAK1,LRP4,TMEM108,ULK2,HES5,CDH11,RBFOX2,NIN
48	GO:0035295	tube development		4.03e-10	4.44e-08	4.06e-07	2.13e-06	1880	56	SOX4,DACT2,LGR4,ETV4,ADGRG1,DCN,MEIS1,ELMO1,GREB1L,JAG2,TYMS,RGMA,COLEC12,BMP4,GJB2,BTG1,PCDH19,AHR,ADAMTS18,FGF3,FGF10,HES1,DLX5,FGFR4,SDC4,CXCL12,FNDC3B,SEMA3C,SFRP2,PODXL,WNT5A,WNT7B,ID2,XBP1,LAMA4,SIM1,LMO4,DLL1,AQP1,CCDC88C,MSX2,THBS1,SLC12A2,IGFBP7,HEY1,LMX1B,CBFA2T2,RBPJ,PAK1,HAS2,RBM24,HES5,ATP2B4,PCNT,PROX1,NIN
49	GO:0001654	eye development		4.2e-10	4.53e-08	4.15e-07	2.22e-06	850	35	SOX4,CERKL,CPAMD8,USP45,MCM2,MCM3,CCND1,MEIS1,TYMS,BMP4,NEUROD1,AHR,ADAMTS18,FGF3,SLBP,FGF10,HES1,DLX1,WNT5A,WNT7B,ID2,CLDN3,LMO4,DLL1,AQP1,TENM3,LMX1B,RBPJ,RBM24,HES5,CDH6,ATP2B4,CDH11,PCNT,PROX1
50	GO:0150063	visual system development		4.61e-10	4.88e-08	4.46e-07	2.44e-06	853	35	SOX4,CERKL,CPAMD8,USP45,MCM2,MCM3,CCND1,MEIS1,TYMS,BMP4,NEUROD1,AHR,ADAMTS18,FGF3,SLBP,FGF10,HES1,DLX1,WNT5A,WNT7B,ID2,CLDN3,LMO4,DLL1,AQP1,TENM3,LMX1B,RBPJ,RBM24,HES5,CDH6,ATP2B4,CDH11,PCNT,PROX1
51	GO:0120039	plasma membrane bounded cell projection morphogenesis		5.9e-10	6.11e-08	5.59e-07	3.12e-06	950	37	BOC,MAP2,LYPLA2,DISC1,LGR4,ETV4,MCF2,RGMA,ANOS1,SEMA6D,PTPRF,SEMA5B,PTPRO,PTPRS,SLBP,DLX5,CXCL12,SEMA6B,COL4A6,SEMA4D,SEMA3C,WNT5A,NTN3,WNT7B,SIM1,PIP5K1C,YWHAH,TENM3,SIPA1L1,PAK1,LRP4,TMEM108,ULK2,HES5,CDH11,RBFOX2,NIN
52	GO:0048858	cell projection morphogenesis		7.42e-10	7.55e-08	6.91e-07	3.93e-06	958	37	BOC,MAP2,LYPLA2,DISC1,LGR4,ETV4,MCF2,RGMA,ANOS1,SEMA6D,PTPRF,SEMA5B,PTPRO,PTPRS,SLBP,DLX5,CXCL12,SEMA6B,COL4A6,SEMA4D,SEMA3C,WNT5A,NTN3,WNT7B,SIM1,PIP5K1C,YWHAH,TENM3,SIPA1L1,PAK1,LRP4,TMEM108,ULK2,HES5,CDH11,RBFOX2,NIN
53	GO:0072006	nephron development		1.22e-09	1.22e-07	1.12e-06	6.46e-06	240	18	LGR4,ETV4,GREB1L,BMP4,PTPRO,AHR,NID1,HES1,SEC61A1,PODXL,WNT7B,SIM1,DLL1,AQP1,HEY1,LMX1B,RBPJ,HES5
54	GO:0048863	stem cell differentiation		1.26e-09	1.24e-07	1.13e-06	6.69e-06	475	25	DISC1,ETV4,CHD4,HMGCR,BMP4,SEMA6D,SEMA5B,FGF3,MLLT3,FGF10,HES1,FGFR4,SEMA6B,SEMA4D,SEMA3C,SFRP2,WNT7B,DLL1,MSX2,CDCA7,RBPJ,PAK1,RBM24,HES5,CDK6
55	GO:0003002	regionalization		1.34e-09	1.29e-07	1.18e-06	7.09e-06	632	29	ZBTB16,ADGRG1,BMP4,BTG2,NEUROD1,FGF3,MLLT3,FGF10,HES1,DLX1,FGFR4,SEMA3C,SFRP2,WNT5A,WNT7B,DLL1,MSX2,HEY1,LMX1B,RBPJ,PAK1,LRP4,HES4,HAS2,RBM24,CTSB,HES5,PCDH8,NIN
56	GO:0032990	cell part morphogenesis		1.5e-09	1.42e-07	1.3e-06	7.93e-06	983	37	BOC,MAP2,LYPLA2,DISC1,LGR4,ETV4,MCF2,RGMA,ANOS1,SEMA6D,PTPRF,SEMA5B,PTPRO,PTPRS,SLBP,DLX5,CXCL12,SEMA6B,COL4A6,SEMA4D,SEMA3C,WNT5A,NTN3,WNT7B,SIM1,PIP5K1C,YWHAH,TENM3,SIPA1L1,PAK1,LRP4,TMEM108,ULK2,HES5,CDH11,RBFOX2,NIN
57	GO:0035315	hair cell differentiation		1.84e-09	1.71e-07	1.56e-06	9.74e-06	115	13	JAG2,BMP4,NEUROD1,FGF20,FGF3,HES1,DLL1,HEY1,LMX1B,RBPJ,RBM24,HES5,PROX1
58	GO:0050770	regulation of axonogenesis		2.12e-09	1.93e-07	1.77e-06	1.12e-05	219	17	MAP2,DISC1,MCF2,RGMA,SEMA6D,SEMA5B,PTPRS,CXCL12,SEMA6B,SEMA4D,SEMA3C,WNT5A,SIPA1L1,PAK1,LRP4,ULK2,NIN
59	GO:0045664	regulation of neuron differentiation		2.51e-09	2.25e-07	2.06e-06	1.33e-05	282	19	MEIS1,BMP4,NEUROD1,FGF20,FGF3,HES1,DLX1,CXCL12,TCF3,SFRP2,TCF12,ID2,DLL1,YWHAH,HEY1,MMD,HES5,PROX1,NIN
60	GO:0007411	axon guidance		2.92e-09	2.57e-07	2.35e-06	1.54e-05	385	22	BOC,LYPLA2,LGR4,ETV4,ANOS1,SEMA6D,PTPRF,SEMA5B,PTPRO,SLBP,DLX5,CXCL12,SEMA6B,COL4A6,SEMA4D,SEMA3C,WNT5A,NTN3,WNT7B,SIM1,TENM3,CDH11
61	GO:0097485	neuron projection guidance		3.06e-09	2.65e-07	2.43e-06	1.62e-05	386	22	BOC,LYPLA2,LGR4,ETV4,ANOS1,SEMA6D,PTPRF,SEMA5B,PTPRO,SLBP,DLX5,CXCL12,SEMA6B,COL4A6,SEMA4D,SEMA3C,WNT5A,NTN3,WNT7B,SIM1,TENM3,CDH11
62	GO:0035239	tube morphogenesis		4.24e-09	3.61e-07	3.31e-06	2.24e-05	1467	46	SOX4,LGR4,ETV4,ADGRG1,DCN,MEIS1,ELMO1,GREB1L,RGMA,COLEC12,BMP4,BTG1,PCDH19,AHR,ADAMTS18,FGF3,FGF10,HES1,DLX5,SDC4,CXCL12,SFRP2,PODXL,WNT5A,WNT7B,ID2,XBP1,LAMA4,LMO4,DLL1,AQP1,CCDC88C,MSX2,THBS1,SLC12A2,IGFBP7,HEY1,LMX1B,RBPJ,PAK1,HAS2,RBM24,HES5,ATP2B4,PROX1,NIN
63	GO:0072009	nephron epithelium development		4.98e-09	4.18e-07	3.82e-06	2.63e-05	175	15	LGR4,ETV4,GREB1L,BMP4,PTPRO,HES1,PODXL,WNT7B,SIM1,DLL1,AQP1,HEY1,LMX1B,RBPJ,HES5
64	GO:0010975	regulation of neuron projection development		6.08e-09	5.01e-07	4.58e-06	3.21e-05	634	28	MAP2,DISC1,MCF2,ZNF804A,RGMA,BMP4,SEMA6D,PTPRF,SEMA5B,PTPRO,PTPRS,HES1,HSPA5,CXCL12,SEMA6B,SEMA4D,SEMA3C,SFRP2,WNT5A,YWHAH,CCDC88A,TENM3,CBFA2T2,SIPA1L1,PAK1,LRP4,ULK2,NIN
65	GO:0016331	morphogenesis of embryonic epithelium		6.16e-09	5.01e-07	4.58e-06	3.26e-05	235	17	SOX4,JAG2,RGMA,BMP4,PCDH19,FGF10,DLX5,SDC4,SFRP2,WNT5A,WNT7B,LMO4,CCDC88C,LMX1B,HES5,PCDH8,NIN
66	GO:0072359	circulatory system development		6.98e-09	5.52e-07	5.05e-06	3.69e-05	1977	55	TPM1,SOX4,GJB6,ADGRG1,HMGCR,ITGA9,DCN,MEIS1,ELMO1,GREB1L,FZD7,COLEC12,BMP4,FGF20,BTG1,AHR,ADAMTS18,FGF3,FGF10,HES1,SDC4,CXCL12,BICC1,SEMA3C,SFRP2,WNT5A,WNT7B,ID2,XBP1,LAMA4,NUP43,ID3,MUC13,LMO4,DLL1,AQP1,CRIP2,MSX2,THBS1,SLC12A2,IGFBP7,HEY1,GALNT11,RBPJ,PAK1,TCF25,SETD7,HAS2,RBM24,MMD,ATP2B4,RBFOX2,PCNA,PCNT,PROX1
67	GO:0008284	positive regulation of cell population proliferation		6.99e-09	5.52e-07	5.05e-06	3.7e-05	1236	41	SOX4,DISC1,ADGRG1,CCND1,HMGCR,RRM2,MEIS1,FZD7,FZD9,BMP4,ADRA2A,FGF20,FGF3,FGF10,HES1,DLX5,FGFR4,WDR77,CXCL12,FNDC3B,TCF3,SFRP2,WNT5A,WNT7B,ID2,XBP1,ID3,PELI1,DLL1,AQP1,CRIP2,ORC1,THBS1,RBPJ,PAK1,SMARCD1,HAS2,HES5,TPD52,PROX1,CDK6
68	GO:0007507	heart development		7.52e-09	5.85e-07	5.35e-06	3.98e-05	1092	38	TPM1,SOX4,GJB6,HMGCR,MEIS1,GREB1L,FZD7,BMP4,FGF20,AHR,FGF3,HES1,BICC1,SEMA3C,SFRP2,WNT5A,ID2,NUP43,ID3,MUC13,LMO4,DLL1,CRIP2,MSX2,THBS1,HEY1,GALNT11,RBPJ,PAK1,TCF25,SETD7,HAS2,RBM24,MMD,RBFOX2,PCNA,PCNT,PROX1
69	GO:0045597	positive regulation of cell differentiation		9.37e-09	7.18e-07	6.57e-06	4.96e-05	1199	40	SOX4,BOC,ZBTB16,SWAP70,METRNL,DISC1,ETV4,DOCK5,BMP4,NEUROD1,PTPRF,FGF20,BTG1,FGF3,NID1,HES1,DLX1,DLX5,BRD1,CXCL12,FNDC3B,SEMA4D,TCF3,SFRP2,TCF12,WNT7B,ID2,XBP1,SLC6A6,MSX2,HEY1,FAM210B,LPL,PAK1,SMARCD1,HAS2,RBM24,MMD,PROX1,NIN
70	GO:0048646	anatomical structure formation involved in morphogenesis		1.08e-08	8.12e-07	7.43e-06	5.69e-05	1890	53	TPM1,SOX4,CERKL,DISC1,ADGRG1,ITGA9,DCN,MEIS1,ELMO1,RGMA,FZD7,DOCK5,BMP4,BTG1,PCDH19,AHR,ADAMTS18,FGF3,FGF10,HES1,DLX5,FGFR4,SDC4,CXCL12,SEMA3C,SFRP2,KRT19,PODXL,WNT5A,NTN3,WNT7B,XBP1,LMO4,DLL1,AQP1,CCDC88C,MSX2,THBS1,SLC12A2,IGFBP7,HEY1,LMX1B,CSRP2,RBPJ,OTOP1,HAS2,RBM24,MMD,HES5,PCDH8,ATP2B4,PROX1,NIN
71	GO:0072175	epithelial tube formation		1.24e-08	9.26e-07	8.47e-06	6.57e-05	216	16	SOX4,RGMA,BMP4,PCDH19,FGF3,FGF10,DLX5,SDC4,SFRP2,PODXL,WNT5A,LMO4,CCDC88C,HES5,PROX1,NIN
72	GO:0030155	regulation of cell adhesion		1.31e-08	9.52e-07	8.71e-06	6.95e-05	971	35	TPM1,SOX4,ZBTB16,SWAP70,DISC1,DACT2,ADGRG1,JAG2,FZD7,DOCK5,BMP4,FBLN2,PTPRO,ADAMTS18,NID1,HES1,SDC4,CXCL12,SEMA4D,SFRP2,PODXL,WNT5A,XBP1,LAMA4,PELI1,DLL1,THBS1,TENM3,RBPJ,SMARCD1,LIMCH1,HAS2,UBASH3B,PCDH8,CDK6
73	GO:0010977	negative regulation of neuron projection development		1.32e-08	9.52e-07	8.71e-06	6.99e-05	188	15	MAP2,MCF2,RGMA,SEMA6D,SEMA5B,PTPRO,PTPRS,HES1,SEMA6B,SEMA4D,SEMA3C,WNT5A,CBFA2T2,LRP4,ULK2
74	GO:0009952	anterior/posterior pattern specification		1.33e-08	9.52e-07	8.71e-06	7.04e-05	382	21	ZBTB16,BMP4,BTG2,NEUROD1,FGF3,MLLT3,HES1,SEMA3C,SFRP2,WNT5A,DLL1,MSX2,HEY1,LMX1B,RBPJ,HES4,HAS2,RBM24,HES5,PCDH8,NIN
75	GO:0031345	negative regulation of cell projection organization		1.46e-08	1.03e-06	9.43e-06	7.73e-05	249	17	MAP2,MCF2,RGMA,SEMA6D,PTPRF,SEMA5B,PTPRO,PTPRS,HES1,SEMA6B,SEMA4D,SEMA3C,WNT5A,YWHAH,CBFA2T2,LRP4,ULK2
76	GO:0072073	kidney epithelium development		1.61e-08	1.12e-06	1.03e-05	8.53e-05	220	16	LGR4,ETV4,GREB1L,BMP4,PTPRO,HES1,SDC4,PODXL,WNT7B,SIM1,DLL1,AQP1,HEY1,LMX1B,RBPJ,HES5
77	GO:0021537	telencephalon development		2.18e-08	1.5e-06	1.37e-05	0.000115	393	21	DISC1,ADGRG1,BMP4,BTG2,NEUROD1,PTPRS,HES1,DLX1,DLX5,CXCL12,SEMA6B,WNT5A,ID2,AQP1,TMEM108,HES5,ATP2B4,PCNT,PROX1,CDK6,NIN
78	GO:0045165	cell fate commitment		2.48e-08	1.68e-06	1.54e-05	0.000131	396	21	DISC1,CHD4,JAG2,FZD7,BMP4,NEUROD1,FGF3,FGF10,HES1,DLX1,TCF3,SFRP2,WNT5A,WNT7B,ID2,LMO4,DLL1,HEY1,RBPJ,HES5,PROX1
79	GO:0007389	pattern specification process		2.58e-08	1.72e-06	1.58e-05	0.000136	903	33	ZBTB16,ADGRG1,MEIS1,BMP4,BTG2,NEUROD1,FGF3,MLLT3,FGF10,HES1,DLX1,FGFR4,WDR77,BICC1,SEMA3C,SFRP2,WNT5A,WNT7B,DLL1,MSX2,HEY1,LMX1B,GALNT11,RBPJ,PAK1,LRP4,HES4,HAS2,RBM24,CTSB,HES5,PCDH8,NIN
80	GO:0042490	mechanoreceptor differentiation		2.66e-08	1.76e-06	1.61e-05	0.00014	143	13	JAG2,BMP4,NEUROD1,FGF20,FGF3,HES1,SDC4,DLL1,HEY1,LMX1B,RBPJ,HES5,PROX1
81	GO:0060113	inner ear receptor cell differentiation		2.88e-08	1.88e-06	1.72e-05	0.000152	119	12	JAG2,BMP4,NEUROD1,FGF20,FGF3,HES1,SDC4,DLL1,HEY1,LMX1B,RBPJ,HES5
82	GO:0043009	chordate embryonic development		3.43e-08	2.21e-06	2.03e-05	0.000181	1257	40	TPM1,SOX4,DISC1,HMGCR,RRM2,GINS1,MEIS1,JAG2,RGMA,BMP4,FGF20,PCDH19,FGF3,HES1,DLX1,DLX5,SDC4,AMD1,SEMA3C,SFRP2,KRT19,RBBP8,WNT5A,WNT7B,LMO4,DLL1,ORC1,CCDC88C,HEY1,SLC16A2,LMX1B,RBPJ,PAK1,HAS2,RBM24,HES5,PCDH8,PCNT,PROX1,NIN
83	GO:0060485	mesenchyme development		4.13e-08	2.63e-06	2.41e-05	0.000219	485	23	DISC1,HMGCR,BMP4,SEMA6D,SEMA5B,FGF3,FGF10,HES1,SEMA6B,SEMA4D,SEMA3C,SFRP2,WNT5A,WNT7B,DLL1,MSX2,THBS1,HEY1,RBPJ,PAK1,HAS2,RBM24,MMD
84	GO:0003231	cardiac ventricle development		4.22e-08	2.66e-06	2.43e-05	0.000223	176	14	TPM1,SOX4,GREB1L,BMP4,AHR,HES1,SEMA3C,SFRP2,WNT5A,ID2,LMO4,HEY1,RBPJ,PROX1
85	GO:0048640	negative regulation of developmental growth		4.34e-08	2.7e-06	2.47e-05	0.00023	149	13	MAP2,MEIS1,RGMA,BMP4,SEMA6D,SEMA5B,PTPRS,SEMA6B,SEMA4D,SEMA3C,WNT5A,PAK1,ULK2
86	GO:0060041	retina development in camera-type eye		4.47e-08	2.75e-06	2.52e-05	0.000237	448	22	CERKL,USP45,MCM2,MCM3,CCND1,MEIS1,TYMS,BMP4,NEUROD1,FGF3,SLBP,HES1,DLX1,ID2,CLDN3,DLL1,LMX1B,RBPJ,CDH6,ATP2B4,CDH11,PROX1
87	GO:0035148	tube formation		4.86e-08	2.96e-06	2.71e-05	0.000257	238	16	SOX4,RGMA,BMP4,PCDH19,FGF3,FGF10,DLX5,SDC4,SFRP2,PODXL,WNT5A,LMO4,CCDC88C,HES5,PROX1,NIN
88	GO:0034976	response to endoplasmic reticulum stress		5.16e-08	3.1e-06	2.84e-05	0.000273	305	18	HSP90B1,MBTPS1,CCND1,DNAJB9,DERL3,SDF2L1,SERINC3,HSPA5,SEL1L,USP13,HYOU1,CANX,XBP1,PDIA4,FICD,THBS1,PDIA6,HERPUD1
89	GO:0009792	embryo development ending in birth or egg hatching		5.72e-08	3.4e-06	3.11e-05	0.000302	1281	40	TPM1,SOX4,DISC1,HMGCR,RRM2,GINS1,MEIS1,JAG2,RGMA,BMP4,FGF20,PCDH19,FGF3,HES1,DLX1,DLX5,SDC4,AMD1,SEMA3C,SFRP2,KRT19,RBBP8,WNT5A,WNT7B,LMO4,DLL1,ORC1,CCDC88C,HEY1,SLC16A2,LMX1B,RBPJ,PAK1,HAS2,RBM24,HES5,PCDH8,PCNT,PROX1,NIN
90	GO:0003205	cardiac chamber development		6.49e-08	3.82e-06	3.49e-05	0.000343	243	16	TPM1,SOX4,GREB1L,BMP4,AHR,HES1,SEMA3C,SFRP2,WNT5A,ID2,LMO4,MSX2,HEY1,RBPJ,PAK1,PROX1
91	GO:0007219	Notch signaling pathway		7.27e-08	4.23e-06	3.87e-05	0.000385	245	16	JAG2,NEUROD1,FGF10,HES1,DLX1,SEL1L,KRT19,ID2,DLL1,HEY1,GALNT11,CBFA2T2,RBPJ,HES5,CDH6,CDK6
92	GO:0021915	neural tube development		7.73e-08	4.44e-06	4.07e-05	0.000409	279	17	SOX4,RGMA,BMP4,PCDH19,HES1,DLX5,SDC4,SEMA3C,SFRP2,WNT5A,LMO4,DLL1,CCDC88C,LMX1B,HES5,PROX1,NIN
93	GO:0035108	limb morphogenesis		8.45e-08	4.76e-06	4.35e-05	0.000447	186	14	SOX4,ZBTB16,ETV4,JAG2,BMP4,FGF10,DLX5,SEMA3C,SFRP2,WNT5A,MSX2,LMX1B,LRP4,PCNT
94	GO:0035967	cellular response to topologically incorrect protein		8.45e-08	4.76e-06	4.35e-05	0.000447	131	12	MBTPS1,CCND1,DNAJB9,DERL3,SDF2L1,HSPA5,HSPA8,BAG3,XBP1,FICD,PDIA6,HERPUD1
95	GO:0003007	heart morphogenesis		1.07e-07	5.98e-06	5.47e-05	0.000568	471	22	TPM1,SOX4,HMGCR,MEIS1,BMP4,AHR,HES1,SEMA3C,SFRP2,WNT5A,ID2,DLL1,MSX2,THBS1,HEY1,RBPJ,PAK1,SETD7,HAS2,RBM24,MMD,PROX1
96	GO:0061387	regulation of extent of cell growth		1.09e-07	5.99e-06	5.48e-05	0.000575	161	13	MAP2,DISC1,RGMA,SEMA6D,SEMA5B,PTPRS,CXCL12,SEMA6B,SEMA4D,SEMA3C,WNT5A,PAK1,ULK2
97	GO:0021761	limbic system development		1.1e-07	6.01e-06	5.5e-05	0.000583	190	14	DISC1,LGR4,BTG2,NEUROD1,PTPRS,FGF3,DLX1,SEMA6B,SIM1,PAK1,TMEM108,ATP2B4,PROX1,CDK6
98	GO:0034620	cellular response to unfolded protein		1.2e-07	6.47e-06	5.92e-05	0.000634	110	11	MBTPS1,CCND1,DNAJB9,DERL3,HSPA5,HSPA8,BAG3,XBP1,FICD,PDIA6,HERPUD1
99	GO:0009611	response to wounding		1.31e-07	6.99e-06	6.39e-05	0.000692	825	30	TPM1,HMGCR,DCN,JAG2,RGMA,FZD7,BMP4,ADRA2A,PTPRF,PTPRS,ADAMTS18,FGF10,SDC4,CXCL12,SEMA4D,WNT5A,XBP1,ID3,WFDC1,CLDN3,PIP5K1C,AQP1,MSX2,THBS1,PDIA6,SLC12A2,PAK1,LRP4,UBASH3B,CTSB
100	GO:0008593	regulation of Notch signaling pathway		1.5e-07	7.95e-06	7.27e-05	0.000795	138	12	JAG2,NEUROD1,FGF10,HES1,DLX1,ID2,DLL1,HEY1,GALNT11,CBFA2T2,RBPJ,HES5
101	GO:0060411	cardiac septum morphogenesis		1.67e-07	8.71e-06	7.97e-05	0.000884	90	10	SOX4,BMP4,HES1,SEMA3C,WNT5A,ID2,MSX2,HEY1,RBPJ,PROX1
102	GO:0060537	muscle tissue development		1.68e-07	8.71e-06	7.97e-05	0.000889	697	27	TPM1,BOC,GJB6,HMGCR,DCN,MEIS1,FZD7,BMP4,BTG2,FGF20,AHR,FGF3,HSPA8,SEMA3C,WNT5A,BAG3,ID2,DLL1,MSX2,HEY1,CSRP2,RBPJ,PAK1,RBM24,CTSB,RBFOX2,PROX1
103	GO:0008361	regulation of cell size		1.73e-07	8.89e-06	8.14e-05	0.000916	261	16	MAP2,DISC1,RGMA,SEMA6D,SEMA5B,PTPRS,AHR,CXCL12,SEMA6B,SEMA4D,SEMA3C,WNT5A,AQP1,SLC12A2,PAK1,ULK2
104	GO:0090287	regulation of cellular response to growth factor stimulus		1.92e-07	9.7e-06	8.87e-05	0.00102	447	21	DCN,RGMA,BMP4,PTPRF,PTPRO,FGF10,HES1,DLX1,HSPA5,HSPA8,SFRP2,WNT5A,XBP1,DLL1,MSX2,THBS1,RBPJ,TMEM108,HAS2,HES5,ATP2B4
105	GO:0006935	chemotaxis		1.93e-07	9.7e-06	8.87e-05	0.00102	840	30	BOC,SWAP70,LYPLA2,LGR4,ETV4,ITGA9,BMP4,ANOS1,SEMA6D,PTPRF,SEMA5B,PTPRO,SLBP,FGF10,DLX5,CXCL12,SEMA6B,COL4A6,SEMA4D,SEMA3C,WNT5A,NTN3,WNT7B,SIM1,PIP5K1C,THBS1,SLC12A2,TENM3,MACO1,CDH11
106	GO:0042330	taxis		2.03e-07	1.01e-05	9.25e-05	0.00107	842	30	BOC,SWAP70,LYPLA2,LGR4,ETV4,ITGA9,BMP4,ANOS1,SEMA6D,PTPRF,SEMA5B,PTPRO,SLBP,FGF10,DLX5,CXCL12,SEMA6B,COL4A6,SEMA4D,SEMA3C,WNT5A,NTN3,WNT7B,SIM1,PIP5K1C,THBS1,SLC12A2,TENM3,MACO1,CDH11
107	GO:1902284	neuron projection extension involved in neuron projection guidance		2.29e-07	1.12e-05	0.000103	0.00121	52	8	SEMA6D,SEMA5B,CXCL12,SEMA6B,COL4A6,SEMA4D,SEMA3C,WNT5A
108	GO:0048846	axon extension involved in axon guidance		2.29e-07	1.12e-05	0.000103	0.00121	52	8	SEMA6D,SEMA5B,CXCL12,SEMA6B,COL4A6,SEMA4D,SEMA3C,WNT5A
109	GO:0048762	mesenchymal cell differentiation		2.48e-07	1.2e-05	0.00011	0.00131	376	19	DISC1,HMGCR,BMP4,SEMA6D,SEMA5B,FGF3,FGF10,HES1,SEMA6B,SEMA4D,SEMA3C,SFRP2,WNT5A,DLL1,MSX2,HEY1,RBPJ,PAK1,HAS2
110	GO:0035966	response to topologically incorrect protein		2.69e-07	1.29e-05	0.000118	0.00142	174	13	MBTPS1,CCND1,DNAJB9,DERL3,SDF2L1,HSPA5,HSPA8,BAG3,XBP1,FICD,THBS1,PDIA6,HERPUD1
111	GO:0120035	regulation of plasma membrane bounded cell projection organization		2.95e-07	1.41e-05	0.000129	0.00156	905	31	MAP2,DISC1,MCF2,MCM2,ZNF804A,RGMA,BMP4,SEMA6D,PTPRF,SEMA5B,PTPRO,PTPRS,HES1,HSPA5,CXCL12,SEMA6B,SEMA4D,SEMA3C,SFRP2,PODXL,WNT5A,AQP1,YWHAH,CCDC88A,TENM3,CBFA2T2,SIPA1L1,PAK1,LRP4,ULK2,NIN
112	GO:0003206	cardiac chamber morphogenesis		3.07e-07	1.45e-05	0.000132	0.00162	176	13	TPM1,SOX4,BMP4,AHR,HES1,SEMA3C,SFRP2,WNT5A,ID2,MSX2,HEY1,RBPJ,PROX1
113	GO:0048568	embryonic organ development		3.09e-07	1.45e-05	0.000132	0.00164	1005	33	SOX4,DISC1,GJB6,HMGCR,MEIS1,BMP4,NEUROD1,FGF20,AHR,FGF3,FGF10,HES1,DLX1,DLX5,KRT19,WNT5A,WNT7B,ID2,LAMA4,ID3,LMO4,DLL1,SLC12A2,LRIG1,HEY1,LMX1B,RBPJ,PAK1,OTOP1,HAS2,RBM24,PCNT,PROX1
114	GO:0060412	ventricular septum morphogenesis		3.59e-07	1.67e-05	0.000152	0.0019	55	8	SOX4,BMP4,HES1,WNT5A,ID2,HEY1,RBPJ,PROX1
115	GO:0006986	response to unfolded protein		4.01e-07	1.85e-05	0.000169	0.00212	151	12	MBTPS1,CCND1,DNAJB9,DERL3,HSPA5,HSPA8,BAG3,XBP1,FICD,THBS1,PDIA6,HERPUD1
116	GO:0030517	negative regulation of axon extension		4.14e-07	1.89e-05	0.000173	0.00219	56	8	MAP2,SEMA6D,SEMA5B,PTPRS,SEMA6B,SEMA4D,SEMA3C,WNT5A
117	GO:0048864	stem cell development		4.23e-07	1.91e-05	0.000175	0.00224	181	13	DISC1,HMGCR,BMP4,SEMA6D,SEMA5B,FGF3,HES1,SEMA6B,SEMA4D,SEMA3C,WNT7B,DLL1,PAK1
118	GO:0072080	nephron tubule development		4.43e-07	1.98e-05	0.000181	0.00234	125	11	LGR4,ETV4,GREB1L,BMP4,HES1,WNT7B,SIM1,DLL1,AQP1,HEY1,HES5
119	GO:0048841	regulation of axon extension involved in axon guidance		4.44e-07	1.98e-05	0.000181	0.00235	39	7	SEMA6D,SEMA5B,CXCL12,SEMA6B,SEMA4D,SEMA3C,WNT5A
120	GO:0050922	negative regulation of chemotaxis		4.52e-07	1.99e-05	0.000182	0.00239	77	9	SEMA6D,SEMA5B,PTPRO,CXCL12,SEMA6B,SEMA4D,SEMA3C,WNT5A,THBS1
121	GO:0031344	regulation of cell projection organization		4.72e-07	2.06e-05	0.000189	0.0025	925	31	MAP2,DISC1,MCF2,MCM2,ZNF804A,RGMA,BMP4,SEMA6D,PTPRF,SEMA5B,PTPRO,PTPRS,HES1,HSPA5,CXCL12,SEMA6B,SEMA4D,SEMA3C,SFRP2,PODXL,WNT5A,AQP1,YWHAH,CCDC88A,TENM3,CBFA2T2,SIPA1L1,PAK1,LRP4,ULK2,NIN
122	GO:0045667	regulation of osteoblast differentiation		5.44e-07	2.35e-05	0.000215	0.00288	185	13	BMP4,AHR,DLX5,FNDC3B,SEMA4D,SFRP2,LIMD1,WNT7B,ID2,ID3,MSX2,HEY1,CDK6
123	GO:0061311	cell surface receptor signaling pathway involved in heart development		5.47e-07	2.35e-05	0.000215	0.00289	58	8	BMP4,WNT5A,DLL1,MSX2,HEY1,GALNT11,RBPJ,HAS2
124	GO:0042491	inner ear auditory receptor cell differentiation		5.65e-07	2.41e-05	0.00022	0.00299	79	9	JAG2,BMP4,FGF20,HES1,DLL1,HEY1,LMX1B,RBPJ,HES5
125	GO:0048638	regulation of developmental growth		5.77e-07	2.44e-05	0.000223	0.00305	478	21	MAP2,DISC1,MEIS1,RGMA,BMP4,SEMA6D,SEMA5B,FGF20,PTPRS,AHR,CXCL12,SEMA6B,SEMA4D,SEMA3C,WNT5A,DLL1,ORC1,RBPJ,PAK1,ULK2,PROX1
126	GO:0001656	metanephros development		5.99e-07	2.51e-05	0.000229	0.00317	103	10	LGR4,GREB1L,BMP4,FGF10,HES1,WNT7B,ID2,ID3,AQP1,HES5
127	GO:0002064	epithelial cell development		6.04e-07	2.51e-05	0.000229	0.00319	360	18	DACT2,MEIS1,TYMS,BMP4,PTPRS,PODXL,WNT5A,WNT7B,XBP1,LAMA4,CLDN3,MAP7,DLL1,CCDC88C,LMX1B,RBPJ,PROX1,CDK6
128	GO:0014706	striated muscle tissue development		6.11e-07	2.51e-05	0.000229	0.00323	399	19	TPM1,BOC,GJB6,MEIS1,FZD7,BMP4,FGF20,FGF3,SEMA3C,WNT5A,ID2,DLL1,MSX2,HEY1,RBPJ,PAK1,RBM24,RBFOX2,PROX1
129	GO:0006260	DNA replication		6.16e-07	2.51e-05	0.000229	0.00326	323	17	DACH1,MCM2,MCM3,MCM4,MCM6,RRM2,GINS1,ADRA2A,DSCC1,RBBP8,DTL,ID3,ORC1,CCDC88A,CCNE2,RPA3,PCNA
130	GO:0061138	morphogenesis of a branching epithelium		6.16e-07	2.51e-05	0.000229	0.00326	252	15	LGR4,ETV4,GREB1L,BMP4,AHR,FGF10,CXCL12,SEMA3C,SFRP2,WNT5A,MSX2,SLC12A2,IGFBP7,PAK1,PROX1
131	GO:0008285	negative regulation of cell population proliferation		6.55e-07	2.64e-05	0.000241	0.00347	989	32	TPM1,SOX4,ZBTB16,GJB6,DACH1,ETV4,ADGRG1,MEIS1,BMP4,BTG2,PTPRF,BTG1,AHR,FGF10,HES1,WDR77,SDC4,CXCL12,SFRP2,WNT5A,PELI1,WFDC1,CLDN3,DLL1,MSX2,THBS1,IGFBP7,SLC16A2,RBPJ,PAK1,PROX1,CDK6
132	GO:0061326	renal tubule development		6.58e-07	2.64e-05	0.000241	0.00348	130	11	LGR4,ETV4,GREB1L,BMP4,HES1,WNT7B,SIM1,DLL1,AQP1,HEY1,HES5
133	GO:0001503	ossification		6.81e-07	2.71e-05	0.000248	0.0036	568	23	ZBTB16,PENK,LGR4,FZD9,BMP4,AHR,DLX5,FNDC3B,SEMA4D,MYBBP1A,SFRP2,LIMD1,WNT5A,WNT7B,ID2,ID3,MSX2,ADAMTS7,HEY1,RBPJ,LRP4,CDH11,CDK6
134	GO:0048562	embryonic organ morphogenesis		7.06e-07	2.77e-05	0.000253	0.00374	658	25	SOX4,DISC1,GJB6,HMGCR,MEIS1,BMP4,NEUROD1,FGF20,FGF3,FGF10,HES1,DLX1,DLX5,WNT5A,ID2,DLL1,SLC12A2,LRIG1,LMX1B,RBPJ,PAK1,OTOP1,HAS2,RBM24,PROX1
135	GO:0042692	muscle cell differentiation		7.06e-07	2.77e-05	0.000253	0.00374	658	25	TPM1,FZD7,DOCK5,BMP4,NID1,FGF10,HES1,SDC4,CXCL12,TCF3,KRT19,NTN3,WNT7B,ID2,XBP1,DLL1,AKAP12,CITED4,HEY1,CSRP2,RBPJ,PAK1,RBM24,RBFOX2,PROX1
136	GO:0021953	central nervous system neuron differentiation		7.13e-07	2.77e-05	0.000254	0.00377	290	16	SOX4,MAP2,DISC1,LGR4,JAG2,BTG2,HES1,DLX1,PHLDA1,LMO4,DLL1,LMX1B,HES5,CDH11,PROX1,NIN
137	GO:1902969	mitotic DNA replication		7.52e-07	2.9e-05	0.000265	0.00398	15	5	MCM2,MCM3,MCM4,MCM6,GINS1
138	GO:0033260	nuclear DNA replication		7.55e-07	2.9e-05	0.000265	0.004	42	7	DACH1,MCM2,MCM3,MCM4,MCM6,GINS1,PCNA
139	GO:0016055	Wnt signaling pathway		7.68e-07	2.92e-05	0.000267	0.00406	572	23	SOX4,DISC1,DACT2,LGR4,CCND1,FZD7,FZD9,PTPRO,FGF3,MLLT3,FGF10,DLX5,BICC1,SFRP2,LIMD1,WNT5A,WNT7B,RGS3,CCDC88C,CCDC88A,RBPJ,PAK1,LRP4
140	GO:0030111	regulation of Wnt signaling pathway		7.94e-07	3e-05	0.000274	0.0042	406	19	SOX4,DISC1,DACT2,LGR4,FZD7,FZD9,PTPRO,FGF3,MLLT3,FGF10,DLX5,BICC1,SFRP2,LIMD1,WNT5A,RGS3,CCDC88C,RBPJ,LRP4
141	GO:0198738	cell-cell signaling by wnt		8.15e-07	3.06e-05	0.00028	0.00431	574	23	SOX4,DISC1,DACT2,LGR4,CCND1,FZD7,FZD9,PTPRO,FGF3,MLLT3,FGF10,DLX5,BICC1,SFRP2,LIMD1,WNT5A,WNT7B,RGS3,CCDC88C,CCDC88A,RBPJ,PAK1,LRP4
142	GO:0035107	appendage morphogenesis		8.21e-07	3.06e-05	0.00028	0.00434	224	14	SOX4,ZBTB16,ETV4,JAG2,BMP4,FGF10,DLX5,SEMA3C,SFRP2,WNT5A,MSX2,LMX1B,LRP4,PCNT
143	GO:0080134	regulation of response to stress		8.56e-07	3.17e-05	0.00029	0.00453	1756	46	SOX4,CERKL,METRNL,PENK,HMGCR,DNAJB9,RGMA,FZD7,BMP4,ADRA2A,GADD45G,PTPRF,PTPRS,ADAMTS18,SERINC3,FGF10,HSPA5,HSPA8,CXCL12,USP13,SFRP2,HYOU1,UACA,RBBP8,WNT5A,WNT7B,AOAH,XBP1,BIRC2,BIRC3,WFDC1,ZNFX1,CLDN3,CRHBP,FICD,THBS1,PDIA6,SLC12A2,LPL,PAK1,OTOP1,SMARCD1,UBASH3B,HERPUD1,ATP2B4,PCNA
144	GO:0003279	cardiac septum development		8.91e-07	3.27e-05	0.000299	0.00471	134	11	SOX4,BMP4,HES1,SEMA3C,WNT5A,ID2,LMO4,MSX2,HEY1,RBPJ,PROX1
145	GO:0060070	canonical Wnt signaling pathway		9.68e-07	3.53e-05	0.000323	0.00512	372	18	SOX4,DISC1,LGR4,FZD7,FZD9,PTPRO,MLLT3,FGF10,DLX5,BICC1,SFRP2,LIMD1,WNT5A,WNT7B,CCDC88C,RBPJ,PAK1,LRP4
146	GO:0051129	negative regulation of cellular component organization		9.85e-07	3.57e-05	0.000326	0.00521	859	29	TPM1,SWAP70,MAP2,MCF2,MCM2,RGMA,FZD9,BMP4,SEMA6D,PTPRF,SEMA5B,PTPRO,PTPRS,HES1,HSPA5,HSPA8,TOM1L2,SEMA6B,SEMA4D,SEMA3C,WNT5A,BIRC2,LMO4,YWHAH,THBS1,CBFA2T2,NAT10,LRP4,ULK2
147	GO:0048843	negative regulation of axon extension involved in axon guidance		1.01e-06	3.62e-05	0.000331	0.00532	28	6	SEMA6D,SEMA5B,SEMA6B,SEMA4D,SEMA3C,WNT5A
148	GO:0045666	positive regulation of neuron differentiation		1.03e-06	3.66e-05	0.000335	0.00546	136	11	BMP4,NEUROD1,FGF20,FGF3,DLX1,CXCL12,TCF3,TCF12,MMD,PROX1,NIN
149	GO:0048793	pronephros development		1.03e-06	3.66e-05	0.000335	0.00546	136	11	ETV4,GREB1L,JAG2,BMP4,SEC61A1,PODXL,WNT5A,SIM1,LMX1B,RBPJ,CDH6
150	GO:0071542	dopaminergic neuron differentiation		1.05e-06	3.67e-05	0.000336	0.00555	63	8	FGF20,CXCL12,SFRP2,WNT5A,ID2,ID3,SIM1,LMX1B
151	GO:0090329	regulation of DNA-templated DNA replication		1.05e-06	3.67e-05	0.000336	0.00555	63	8	DACH1,MCM2,MCM3,MCM4,MCM6,GINS1,DSCC1,PCNA
152	GO:0030968	endoplasmic reticulum unfolded protein response		1.17e-06	4.07e-05	0.000373	0.00619	86	9	MBTPS1,CCND1,DNAJB9,DERL3,HSPA5,XBP1,FICD,PDIA6,HERPUD1
153	GO:0030516	regulation of axon extension		1.19e-06	4.13e-05	0.000378	0.00631	138	11	MAP2,DISC1,SEMA6D,SEMA5B,PTPRS,CXCL12,SEMA6B,SEMA4D,SEMA3C,WNT5A,PAK1
154	GO:0030308	negative regulation of cell growth		1.25e-06	4.28e-05	0.000392	0.0066	232	14	MAP2,RGMA,SEMA6D,SEMA5B,PTPRS,BTG1,SEMA6B,SEMA4D,SEMA3C,SFRP2,WNT5A,WFDC1,PAK1,ULK2
155	GO:0021536	diencephalon development		1.26e-06	4.29e-05	0.000392	0.00665	168	12	DISC1,LGR4,BMP4,FGF3,FGF10,HES1,SEC61A1,WNT5A,SIM1,DLL1,RBPJ,ULK2
156	GO:0048675	axon extension		1.32e-06	4.46e-05	0.000408	0.00695	200	13	MAP2,DISC1,SEMA6D,SEMA5B,PTPRS,CXCL12,SEMA6B,COL4A6,SEMA4D,SEMA3C,WNT5A,PAK1,ULK2
157	GO:0009628	response to abiotic stimulus		1.37e-06	4.6e-05	0.000421	0.00723	1786	46	HSP90B1,METRNL,DISC1,GJB6,PENK,CCND1,HMGCR,DCN,JAG2,BMP4,BTG2,SEMA5B,KCNJ2,DLX5,BRD1,HSPA5,HSPA8,CXCL12,CA9,SEMA4D,SFRP2,HYOU1,LIMD1,UACA,WNT5A,DTL,BAG3,ID2,XBP1,BIRC2,CLDN3,MAP7,LDHA,AQP1,AKAP12,MSH6,THBS1,SLC12A2,IGFBP7,LPL,RBPJ,PAK1,OTOP1,CTSB,ATP2B4,PCNA
158	GO:0014032	neural crest cell development		1.42e-06	4.77e-05	0.000436	0.00753	170	12	DISC1,HMGCR,BMP4,SEMA6D,SEMA5B,FGF3,HES1,SEMA6B,SEMA4D,SEMA3C,DLL1,PAK1
159	GO:0072049	comma-shaped body morphogenesis		1.53e-06	5.1e-05	0.000467	0.00811	8	4	BMP4,HES1,HEY1,HES5
160	GO:0045926	negative regulation of growth		1.64e-06	5.43e-05	0.000496	0.00868	309	16	MAP2,MEIS1,RGMA,BMP4,SEMA6D,SEMA5B,PTPRS,BTG1,SEMA6B,SEMA4D,SEMA3C,SFRP2,WNT5A,WFDC1,PAK1,ULK2
161	GO:0044786	cell cycle DNA replication		1.67e-06	5.49e-05	0.000502	0.00884	47	7	DACH1,MCM2,MCM3,MCM4,MCM6,GINS1,PCNA
162	GO:0060828	regulation of canonical Wnt signaling pathway		1.71e-06	5.59e-05	0.000511	0.00905	310	16	SOX4,DISC1,LGR4,FZD7,FZD9,PTPRO,MLLT3,FGF10,DLX5,BICC1,SFRP2,LIMD1,WNT5A,CCDC88C,RBPJ,LRP4
163	GO:0003281	ventricular septum development		1.72e-06	5.59e-05	0.000511	0.00911	90	9	SOX4,BMP4,HES1,WNT5A,ID2,LMO4,HEY1,RBPJ,PROX1
164	GO:0032355	response to estradiol		1.84e-06	5.93e-05	0.000543	0.00973	275	15	MAP2,PENK,CCND1,BMP4,GJB2,AHR,FGF10,HSPA8,RBBP8,WNT5A,WFDC1,CRHBP,MSX2,FAM210B,PCNA
165	GO:0001759	organ induction		1.91e-06	6.08e-05	0.000556	0.0101	31	6	BMP4,FGF3,FGF10,FGFR4,WNT5A,RBPJ
166	GO:0002520	immune system development		1.91e-06	6.08e-05	0.000556	0.0101	1636	43	TPM1,SOX4,ZBTB16,SWAP70,DACT2,MCM2,DNAJB9,MEIS1,JAG2,FZD7,FZD9,BMP4,GADD45G,PRRC2C,AHR,FGF3,MLLT3,UNG,FGF10,HES1,FGFR4,BRD1,CXCL12,TCF3,SFRP2,WNT5A,ID2,XBP1,LMO4,DLL1,CRIP2,MSH6,CDCA7,FAM210B,LPL,RBPJ,PAK1,SMARCD1,UBASH3B,HES5,RBFOX2,TPD52,CDK6
167	GO:0001763	morphogenesis of a branching structure		1.92e-06	6.09e-05	0.000558	0.0102	276	15	LGR4,ETV4,GREB1L,BMP4,AHR,FGF10,CXCL12,SEMA3C,SFRP2,WNT5A,MSX2,SLC12A2,IGFBP7,PAK1,PROX1
168	GO:0045445	myoblast differentiation		1.95e-06	6.09e-05	0.000558	0.0103	145	11	SOX4,BOC,HMGCR,BMP4,BTG1,ID3,DLL1,CSRP2,RBPJ,SMARCD1,RBM24
169	GO:0036503	ERAD pathway		1.95e-06	6.09e-05	0.000558	0.0103	117	10	HSP90B1,DNAJB9,DERL3,SDF2L1,HSPA5,SEL1L,USP13,CANX,XBP1,HERPUD1
170	GO:0048715	negative regulation of oligodendrocyte differentiation		2.08e-06	6.47e-05	0.000592	0.011	18	5	BMP4,HES1,DLX1,ID2,HES5
171	GO:0001649	osteoblast differentiation		2.11e-06	6.52e-05	0.000596	0.0111	315	16	PENK,LGR4,BMP4,AHR,DLX5,FNDC3B,SEMA4D,MYBBP1A,SFRP2,LIMD1,WNT7B,ID2,ID3,MSX2,HEY1,CDK6
172	GO:0043067	regulation of programmed cell death		2.53e-06	7.77e-05	0.000711	0.0134	1944	48	SOX4,CERKL,HSP90B1,ZBTB16,ADGRG1,CCND1,HMGCR,FZD9,BMP4,BTG2,NEUROD1,GADD45G,PTPRF,FGF20,BTG1,FGF3,SDF2L1,SERINC3,UNG,FGF10,DLX1,HSPA5,HSPA8,CXCL12,SEMA4D,MYBBP1A,SFRP2,HYOU1,UACA,PHLDA1,WNT5A,BAG3,XBP1,ID3,BIRC2,PELI1,BIRC3,DLL1,LDHA,AQP1,YWHAH,AKAP12,MSX2,THBS1,CIDEC,CTSB,HERPUD1,PCNT
173	GO:0000278	mitotic cell cycle		2.7e-06	8.26e-05	0.000755	0.0143	1109	33	SWAP70,MCM2,MCM3,MCM4,MCM6,CCND1,RRM2,GINS1,MEIS1,CKS2,BMP4,RINT1,BTG2,KIF15,BTG1,FGF10,HES1,DSCC1,HSPA8,TOM1L2,TCF3,RBBP8,DTL,ID2,YWHAH,ORC1,CCNE2,SMARCD1,RPA3,PCNA,PCNT,CDK6,NIN
174	GO:0001708	cell fate specification		2.75e-06	8.35e-05	0.000764	0.0145	181	12	DISC1,CHD4,FZD7,BMP4,FGF3,SFRP2,WNT5A,LMO4,DLL1,HEY1,RBPJ,HES5
175	GO:0048754	branching morphogenesis of an epithelial tube		2.79e-06	8.44e-05	0.000772	0.0148	214	13	LGR4,ETV4,GREB1L,BMP4,AHR,FGF10,CXCL12,SFRP2,WNT5A,MSX2,SLC12A2,IGFBP7,PAK1
176	GO:0003338	metanephros morphogenesis		2.81e-06	8.44e-05	0.000772	0.0149	33	6	LGR4,BMP4,FGF10,HES1,WNT7B,HES5
177	GO:0003208	cardiac ventricle morphogenesis		2.97e-06	8.86e-05	0.000811	0.0157	96	9	TPM1,SOX4,BMP4,AHR,SEMA3C,SFRP2,HEY1,RBPJ,PROX1
178	GO:0042060	wound healing		3.03e-06	8.99e-05	0.000823	0.016	575	22	TPM1,HMGCR,DCN,JAG2,FZD7,BMP4,ADRA2A,ADAMTS18,FGF10,SDC4,WNT5A,XBP1,WFDC1,CLDN3,PIP5K1C,AQP1,MSX2,THBS1,PDIA6,SLC12A2,PAK1,UBASH3B
179	GO:0042981	regulation of apoptotic process		3.08e-06	9.1e-05	0.000833	0.0163	1899	47	SOX4,CERKL,HSP90B1,ZBTB16,ADGRG1,CCND1,HMGCR,FZD9,BMP4,BTG2,NEUROD1,GADD45G,PTPRF,FGF20,BTG1,FGF3,SDF2L1,SERINC3,UNG,FGF10,DLX1,HSPA5,HSPA8,CXCL12,SEMA4D,MYBBP1A,SFRP2,HYOU1,UACA,PHLDA1,WNT5A,BAG3,XBP1,ID3,BIRC2,BIRC3,DLL1,LDHA,AQP1,YWHAH,AKAP12,MSX2,THBS1,CIDEC,CTSB,HERPUD1,PCNT
180	GO:0098609	cell-cell adhesion		3.21e-06	9.43e-05	0.000863	0.017	1118	33	SOX4,BOC,ZBTB16,SWAP70,ITGA9,JAG2,BMP4,TMEM47,PTPRF,PTPRS,PCDH19,ADAMTS18,ASTN2,HES1,SDC4,CXCL12,SEMA4D,PODXL,WNT5A,WNT7B,XBP1,PELI1,CLDN3,PIP5K1C,THBS1,PDIA6,TENM3,SMARCD1,HAS2,UBASH3B,PCDH8,CDH6,CDH11
181	GO:0001838	embryonic epithelial tube formation		3.26e-06	9.53e-05	0.000872	0.0172	184	12	SOX4,RGMA,BMP4,PCDH19,DLX5,SDC4,SFRP2,WNT5A,LMO4,CCDC88C,HES5,NIN
182	GO:0032835	glomerulus development		3.55e-06	0.000103	0.000944	0.0188	125	10	LGR4,BMP4,PTPRO,AHR,NID1,HES1,PODXL,AQP1,LMX1B,RBPJ
183	GO:0050673	epithelial cell proliferation		3.61e-06	0.000104	0.000954	0.0191	627	23	DACH1,LGR4,ETV4,CCND1,FZD7,BMP4,FGF10,HES1,DLX5,WDR77,CXCL12,SFRP2,WNT5A,ID2,XBP1,WFDC1,THBS1,HEY1,RBPJ,HAS2,HES5,PROX1,CDK6
184	GO:0032102	negative regulation of response to external stimulus		3.65e-06	0.000105	0.00096	0.0193	537	21	METRNL,HMGCR,RGMA,SEMA6D,SEMA5B,PTPRO,PTPRS,ADAMTS18,CXCL12,SEMA6B,SEMA4D,SEMA3C,UACA,WNT5A,AOAH,WFDC1,CLDN3,THBS1,SLC12A2,OTOP1,UBASH3B
185	GO:0033993	response to lipid		3.85e-06	0.00011	0.00101	0.0203	1567	41	MAP2,GJB6,PENK,CCND1,HMGCR,DCN,TYMS,FZD7,BMP4,GJB2,SCD,AHR,FGF10,HES1,FGFR4,HSPA8,CA9,TCF3,RBBP8,WNT5A,WNT7B,XBP1,ID3,PELI1,WFDC1,MAP7,AQP1,YWHAH,CRHBP,AKAP12,MSX2,THBS1,SLC12A2,IGFBP7,FAM210B,LPL,PAK1,SMARCD1,CTSB,RBFOX2,PCNA
186	GO:1903047	mitotic cell cycle process		3.98e-06	0.000113	0.00103	0.021	922	29	SWAP70,MCM2,MCM3,MCM4,MCM6,CCND1,RRM2,GINS1,MEIS1,CKS2,BMP4,RINT1,KIF15,FGF10,DSCC1,HSPA8,TOM1L2,TCF3,RBBP8,DTL,ID2,YWHAH,ORC1,CCNE2,SMARCD1,PCNA,PCNT,CDK6,NIN
187	GO:0009913	epidermal cell differentiation		3.98e-06	0.000113	0.00103	0.0211	331	16	ETV4,JAG2,BMP4,NEUROD1,FGF20,FGF3,HES1,WNT5A,DLL1,MSX2,HEY1,LMX1B,RBPJ,RBM24,HES5,PROX1
188	GO:0003151	outflow tract morphogenesis		4.17e-06	0.000117	0.00107	0.022	100	9	BMP4,HES1,SEMA3C,SFRP2,WNT5A,MSX2,THBS1,HEY1,RBPJ
189	GO:0001841	neural tube formation		4.22e-06	0.000118	0.00108	0.0223	157	11	SOX4,RGMA,BMP4,PCDH19,DLX5,SDC4,SFRP2,WNT5A,LMO4,CCDC88C,NIN
190	GO:1905114	cell surface receptor signaling pathway involved in cell-cell signaling		4.5e-06	0.000125	0.00114	0.0238	730	25	SOX4,DISC1,DACT2,LGR4,CCND1,FZD7,FZD9,BMP4,PTPRO,FGF3,MLLT3,FGF10,DLX5,BICC1,SFRP2,LIMD1,WNT5A,WNT7B,RGS3,CCDC88C,CCDC88A,RBPJ,PAK1,LRP4,TMEM108
191	GO:0072050	S-shaped body morphogenesis		4.51e-06	0.000125	0.00114	0.0239	10	4	BMP4,HES1,HEY1,HES5
192	GO:0080135	regulation of cellular response to stress		4.56e-06	0.000126	0.00115	0.0241	878	28	SOX4,CERKL,HMGCR,DNAJB9,RGMA,FZD7,BMP4,GADD45G,PTPRF,PTPRS,SERINC3,FGF10,HSPA5,HSPA8,CXCL12,USP13,SFRP2,HYOU1,RBBP8,WNT5A,WNT7B,XBP1,CRHBP,FICD,PDIA6,SMARCD1,HERPUD1,PCNA
193	GO:0003156	regulation of animal organ formation		4.79e-06	0.000129	0.00118	0.0253	36	6	BMP4,FGF3,FGF10,FGFR4,WNT5A,RBPJ
194	GO:0036498	IRE1-mediated unfolded protein response		4.79e-06	0.000129	0.00118	0.0254	21	5	DNAJB9,HSPA5,XBP1,FICD,PDIA6
195	GO:0072234	metanephric nephron tubule development		4.79e-06	0.000129	0.00118	0.0254	21	5	LGR4,HES1,WNT7B,AQP1,HES5
196	GO:0021542	dentate gyrus development		4.79e-06	0.000129	0.00118	0.0254	21	5	BTG2,NEUROD1,TMEM108,PROX1,CDK6
197	GO:0045444	fat cell differentiation		4.92e-06	0.000132	0.00121	0.026	298	15	ZBTB16,METRNL,CCND1,SCD,FGF10,HES1,FNDC3B,SFRP2,WNT5A,ID2,XBP1,LAMA4,MSX2,ARL4A,LPL
198	GO:0050919	negative chemotaxis		4.96e-06	0.000132	0.00121	0.0262	55	7	LGR4,SEMA6D,SEMA5B,SEMA6B,SEMA4D,SEMA3C,WNT5A
199	GO:0048738	cardiac muscle tissue development		5.02e-06	0.000133	0.00122	0.0265	377	17	TPM1,GJB6,MEIS1,FZD7,BMP4,FGF20,FGF3,WNT5A,ID2,DLL1,MSX2,HEY1,RBPJ,PAK1,RBM24,RBFOX2,PROX1
200	GO:0060173	limb development		5.17e-06	0.000137	0.00125	0.0273	262	14	SOX4,ZBTB16,ETV4,JAG2,BMP4,FGF10,DLX5,SEMA3C,SFRP2,WNT5A,MSX2,LMX1B,LRP4,PCNT

## Sheet: TF Binding Site
	ID	Name	Source	pValue	FDR B&H	FDR B&Y	Bonferroni	Genes in Annotation	Genes from Input	List of genes from Input
1	AACTTT UNKNOWN	AACTTT UNKNOWN	TFBS	3.1e-15	1.447e-12	1.08e-11	3.023e-12	1529	51	SOX4,FILIP1,KCTD9,DACH1,ETV4,MCF2,DCN,MEIS1,ELMO1,RGMA,FZD7,COLEC12,NEUROD1,SEMA6D,PTPRF,KCNJ2,BTG1,MLLT3,FGF10,HES1,DLX1,SDC4,SEL1L,TOM1L2,AMD1,COL4A6,USP13,ADAMTSL1,TCF12,ID2,XBP1,LAMA4,ID3,SIM1,DLL1,AQP1,RGS3,CRHBP,MSX2,ARL4A,THBS1,SLC12A2,NSG2,CDCA7,STK38L,MMD,PCDH8,ATP2B4,CDH11,PROX1,CDK6
2	TTGTTT V$FOXO4 01	TTGTTT V$FOXO4 01	TFBS	4.376e-15	1.447e-12	1.08e-11	4.267e-12	1599	52	FILIP1,C2orf69,PENK,ETV4,MCF2,IP6K1,ZNF217,DCN,RTN1,MEIS1,FZD7,COLEC12,BMP4,BTG2,SEMA6D,SEMA5B,FGF20,BTG1,MLLT3,UNG,DLX1,CXCL12,TOM1L2,COL4A6,WNT5A,ID2,LAMA4,ID3,SIM1,MAP7,LMO4,DLL1,RGS3,CRIP2,STARD5,ORC1,MSX2,ARL4A,NSG2,HEY1,SLC16A2,CBFA2T2,SIPA1L1,HAS2,STK38L,ULK2,PCDH8,CDH6,CDH11,C12orf73,PROX1,CDK6
3	CTTTGT V$LEF1 Q2	CTTTGT V$LEF1 Q2	TFBS	4.453e-15	1.447e-12	1.08e-11	4.341e-12	1543	51	TPM1,MAP2,SUSD6,GJB6,DACH1,ETV4,MCF2,CCND1,RTN1,MEIS1,GREB1L,RGMA,FZD7,BTG2,NEUROD1,SEMA6D,SEMA5B,PTPRO,SCD,ASTN2,FGF10,DLX1,MCF2L,SEC61A1,CA9,ADAMTSL1,TCF12,BZW2,LAMA4,LMO4,DLL1,AQP1,YWHAH,RGS3,CRIP2,AKAP12,ARL4A,HEY1,CCNE2,SEC62,RBPJ,PAK1,RBM24,STK38L,MMD,HERPUD1,CDH11,RBFOX2,PROX1,CDK6,NIN
4	CAGGTG V$E12 Q6	CAGGTG V$E12 Q6	TFBS	1.042e-10	2.54e-08	1.895e-07	1.016e-07	1950	50	SOX4,LYPD6B,SWAP70,GJB6,DACH1,ETV4,DCN,RTN1,ELMO1,RGMA,DOCK5,COLEC12,BMP4,GJB2,NEUROD1,GADD45G,PTPRO,KCNJ2,AHR,MLLT3,USP48,SDC4,CXCL12,CA9,AMD1,HYOU1,LIMD1,UACA,KRT19,BZW2,PODXL,WNT7B,CANX,LAMA4,ID3,CLDN3,SIM1,MAP7,DLL1,AQP1,RGS3,AKAP12,ARL4A,NSG2,LRIG1,LPL,RBPJ,PAK1,RPA3,PROX1
5	TGGAAA V$NFAT Q4 01	TGGAAA V$NFAT Q4 01	TFBS	8.815e-10	1.719e-07	1.282e-06	8.595e-07	1491	41	TPM1,MCF2,HMGCR,DCN,MEIS1,ELMO1,FZD7,COLEC12,BMP4,SEMA6D,PTPRO,KCNJ2,BTG1,MLLT3,FGF10,DLX1,SDC4,AMD1,COL4A6,SEMA4D,ADAMTSL1,TCF12,BZW2,WNT5A,ID2,XBP1,MAP7,LMO4,RGS3,GPR107,NSG2,IGFBP7,LPL,HAS2,RPA3,PCDH8,CDH6,ATP2B4,RBFOX2,CDK6,NIN
6	TTANTCA UNKNOWN	TTANTCA UNKNOWN	TFBS	7.949e-08	1.292e-05	9.636e-05	7.75e-05	758	25	SOX4,MAP2,MCF2,DNAJB9,RTN1,BMP4,SEMA5B,PTPRO,SDF2L1,FGF10,DLX1,SDC4,SEL1L,COL4A6,ADAMTSL1,BZW2,LMO4,CRHBP,GPR107,NSG2,CBFA2T2,PAK1,RPA3,PROX1,CDK6
7	GGGAGGRR V$MAZ Q6	GGGAGGRR V$MAZ Q6	TFBS	1.056e-07	1.472e-05	0.0001098	0.000103	1836	42	SOX4,C2orf69,LYPLA2,PENK,DACH1,ETV4,ADGRG1,CCND1,CHD4,MEIS1,RGMA,FZD7,BMP4,GADD45G,PTPRF,SCD,FGF3,HES1,DLX1,HSPA8,CA9,COL4A6,H1-10,SFRP2,TCF12,WNT5A,NTN3,ID3,LMO4,AQP1,RGS3,AKAP12,SLC16A2,CCNE2,RBPJ,MMD,CDH6,HERPUD1,RBFOX2,PROX1,CDK6,NIN
8	V$E2F Q6 01	V$E2F Q6 01	TFBS	2.174e-07	2.247e-05	0.0001677	0.0002119	184	12	ETV4,MCM2,MCM3,MCM4,MCM6,RRM2,UNG,ID3,ORC1,CDCA7,SLC16A2,RBPJ
9	CTTTGA V$LEF1 Q2	CTTTGA V$LEF1 Q2	TFBS	2.278e-07	2.247e-05	0.0001677	0.0002221	976	28	FILIP1,DACH1,DCN,RTN1,MEIS1,ELMO1,RGMA,FZD7,NEUROD1,SEMA6D,PTPRO,FGF20,KCNJ2,FGF10,DLX1,DLX5,ADAMTSL1,SFRP2,TCF12,CDC42BPB,RGS3,HEY1,CBFA2T2,HAS2,PCDH8,CDH6,C12orf73,PROX1
10	V$E2F Q4 01	V$E2F Q4 01	TFBS	2.305e-07	2.247e-05	0.0001677	0.0002247	185	12	ETV4,MCM2,MCM3,MCM4,MCM6,SLBP,UNG,ID3,ORC1,CDCA7,SLC16A2,RBPJ
11	CAGCTG V$AP4 Q5	CAGCTG V$AP4 Q5	TFBS	3.614e-07	3.046e-05	0.0002272	0.0003524	1184	31	SOX4,FILIP1,MCF2,CHD4,GREB1L,FZD9,COLEC12,BTG2,SEMA6D,GADD45G,KCNJ2,BTG1,DLX1,HSPA5,USP13,TCF12,KRT19,WNT7B,XBP1,ID3,LMO4,DLL1,CRHBP,CRIP2,SLC12A2,NSG2,CCNE2,CBFA2T2,RPA3,CDH6,RBFOX2
12	TAATTA V$CHX10 01	TAATTA V$CHX10 01	TFBS	3.749e-07	3.046e-05	0.0002272	0.0003655	656	22	FILIP1,GJB6,PENK,DACH1,DCN,ELMO1,FZD7,BMP4,NEUROD1,SEMA5B,PTPRO,DLX1,AMD1,WNT5A,CANX,ID2,LMO4,MSX2,RPA3,CDH6,ATP2B4,RBFOX2
13	V$TAL1ALPHAE47 01	V$TAL1ALPHAE47 01	TFBS	7.297e-07	5.349e-05	0.0003991	0.0007114	206	12	SWAP70,MAP2,ELMO1,GJB2,SEMA6D,KCNJ2,TCF12,SIM1,MAP7,ARL4A,NSG2,CDH6
14	V$TAL1BETAE47 01	V$TAL1BETAE47 01	TFBS	7.681e-07	5.349e-05	0.0003991	0.0007489	207	12	SWAP70,ELMO1,SEMA6D,KCNJ2,FGF10,SEL1L,TCF12,SIM1,MAP7,ARL4A,RBPJ,CDH6
15	RTAAACA V$FREAC2 01	RTAAACA V$FREAC2 01	TFBS	8.451e-07	5.493e-05	0.0004098	0.000824	745	23	MBTPS1,CCND1,DCN,MEIS1,ELMO1,DOCK5,COLEC12,BMP4,NEUROD1,SEMA6D,FGF20,KCNJ2,FGF10,DLX1,TCF12,ID2,SIM1,LMO4,NSG2,CBFA2T2,C12orf73,PROX1,NIN
16	YATGNWAAT V$OCT C	YATGNWAAT V$OCT C	TFBS	1.357e-06	8.268e-05	0.0006168	0.001323	302	14	CCND1,DCN,FGF20,LIPG,DLX1,SFRP2,BZW2,ID2,LMO4,DLL1,CBFA2T2,LPL,PCDH8,NIN
17	V$HEN1 01	V$HEN1 01	TFBS	3.313e-06	0.00019	0.001417	0.00323	160	10	MAP2,CHD4,BMP4,PTPRS,DLX5,TCF12,DLL1,ARL4A,NSG2,CDK6
18	MCAATNNNNNGCG UNKNOWN	MCAATNNNNNGCG UNKNOWN	TFBS	3.834e-06	0.0002077	0.001549	0.003738	68	7	CHD4,NEUROD1,HES1,DLX1,AMD1,MSX2,FICD
19	V$COMP1 01	V$COMP1 01	TFBS	4.179e-06	0.0002102	0.001568	0.004075	97	8	FGF10,DLX1,DLX5,COL4A6,TCF12,NSG2,PROX1,CDK6
20	V$AFP1 Q6	V$AFP1 Q6	TFBS	4.483e-06	0.0002102	0.001568	0.004371	204	11	SOX4,FBLN2,DLX1,SEMA3C,ID2,LMO4,MSX2,HAS2,C12orf73,RBFOX2,PROX1
21	TGGNNNNNNKCCAR UNKNOWN	TGGNNNNNNKCCAR UNKNOWN	TFBS	4.527e-06	0.0002102	0.001568	0.004414	335	14	SWAP70,LYPLA2,RTN1,ELMO1,SCD,MLLT3,H1-10,SEMA3C,SFRP2,WNT5A,ADAMTS7,HEY1,CBFA2T2,RBPJ
22	GCTNWTTGK UNKNOWN	GCTNWTTGK UNKNOWN	TFBS	4.831e-06	0.0002141	0.001597	0.00471	247	12	SOX4,ETV4,MEIS1,FGF20,FGF10,DLX1,SEL1L,AMD1,LMO4,DLL1,CCNE2,RBFOX2
23	WGGAATGY V$TEF1 Q6	WGGAATGY V$TEF1 Q6	TFBS	6.283e-06	0.0002523	0.001883	0.006126	298	13	TPM1,MCF2,CHD4,BMP4,UPK1B,MLLT3,FGFR4,COL4A6,NTN3,ID2,RGS3,MSX2,CDK6
24	CTGCAGY UNKNOWN	CTGCAGY UNKNOWN	TFBS	6.31e-06	0.0002523	0.001883	0.006152	606	19	SOX4,DACT2,ETV4,MCF2,MEIS1,ELMO1,SEMA5B,KCNJ2,FGFR4,USP13,NTN3,LMO4,CRIP2,HEY1,CCNE2,CDH6,ATP2B4,RBFOX2,CDK6
25	V$OCT1 05	V$OCT1 05	TFBS	6.47e-06	0.0002523	0.001883	0.006309	212	11	GALNT1,DCN,GADD45G,FGF20,DLX1,TCF12,RGS3,CDCA7,LPL,PCDH8,NIN
26	V$OCT1 01	V$OCT1 01	TFBS	8.071e-06	0.0002828	0.00211	0.007869	217	11	CCND1,FGF20,LIPG,DLX1,SFRP2,TCF12,ID3,LMO4,LPL,PCDH8,NIN
27	V$TST1 01	V$TST1 01	TFBS	8.071e-06	0.0002828	0.00211	0.007869	217	11	MAP2,RTN1,SEMA5B,MLLT3,USP13,LAMA4,ARL4A,HEY1,SIPA1L1,HAS2,PCDH8
28	V$E2F Q3	V$E2F Q3	TFBS	8.123e-06	0.0002828	0.00211	0.00792	177	10	MCM2,MCM3,MCM4,MCM6,MEIS1,UNG,ID3,ORC1,CDCA7,RBPJ
29	V$OCT1 Q5 01	V$OCT1 Q5 01	TFBS	9.188e-06	0.0003089	0.002304	0.008958	220	11	GALNT1,FGF20,LIPG,DLX1,SFRP2,TCF12,CBFA2T2,LPL,PCDH8,TPD52,NIN
30	V$MSX1 01	V$MSX1 01	TFBS	1.284e-05	0.0004174	0.003114	0.01252	148	9	SOX4,ELMO1,KCNJ2,DLX1,DLX5,ADAMTSL1,SIM1,DLL1,CBFA2T2
31	V$E2F1 Q6 01	V$E2F1 Q6 01	TFBS	1.376e-05	0.0004328	0.003229	0.01342	188	10	MCM2,MCM3,MCM4,MCM6,CHD4,UNG,AMD1,ID3,ORC1,CDCA7
32	V$FOXJ2 02	V$FOXJ2 02	TFBS	1.509e-05	0.0004596	0.003429	0.01471	190	10	MAP2,DNAJB9,PTPRO,ADAMTSL1,GPR107,IGFBP7,SMARCD1,HAS2,ATP2B4,CDK6
33	V$E2F 03	V$E2F 03	TFBS	1.579e-05	0.0004665	0.00348	0.01539	191	10	MCM2,MCM3,MCM4,MCM6,SLBP,UNG,ID3,ORC1,CDCA7,SLC16A2
34	M40786	KDM7A TARGET GENES	MSigDB	1.771e-05	0.000508	0.00379	0.01727	1866	37	TPM1,KCTD9,BTBD6,ZBTB16,METRNL,CHD4,DCTD,TMEM200A,MEIS1,CLK1,ADAMTS18,SLBP,BRD1,HSPA8,AMD1,FNDC3B,LRP12,TCF3,TCF12,TMEM248,RBBP8,ID2,ZNFX1,LMO4,DLL1,YWHAH,CRIP2,CCDC88C,MSH6,THBS1,IGFBP7,NAT10,RBPJ,PAK1,SLTM,TCF25,NIN
35	M40770	ATXN7L3 TARGET GENES	MSigDB	1.895e-05	0.000528	0.003939	0.01848	283	12	BMP4,CLK1,SLBP,HES1,HSPA8,FNDC3B,SEMA3C,CANX,LDHA,ARL4A,SIPA1L1,NUDCD1
36	M30120	PHF21A TARGET GENES	MSigDB	2.032e-05	0.0005503	0.004105	0.01981	285	12	RRM2,MEIS1,FGFR4,LRP12,GPR107,CCDC88C,CCDC88A,HEY1,CDCA7,MACO1,RBPJ,HERPUD1
37	GATTGGY V$NFY Q6 01	GATTGGY V$NFY Q6 01	TFBS	2.114e-05	0.0005526	0.004123	0.02061	907	23	SOX4,DNAJB11,ETV4,MCM4,MEIS1,ELMO1,CKS2,BMP4,KCNJ2,DLX1,HSPA5,SEL1L,ADAMTSL1,UACA,XBP1,LMO4,RGS3,MSX2,FICD,CBFA2T2,RBPJ,MMD,CDH6
38	V$TCF4 Q5	V$TCF4 Q5	TFBS	2.154e-05	0.0005526	0.004123	0.021	198	10	DACH1,ELMO1,FGF10,DLX1,CDC42BPB,CBFA2T2,HAS2,PCDH8,C12orf73,PROX1
39	V$FOXO1 01	V$FOXO1 01	TFBS	2.451e-05	0.0006127	0.004571	0.02389	201	10	C2orf69,CCND1,SEMA6D,DLX1,LMO4,ORC1,NSG2,CBFA2T2,C12orf73,PROX1
40	V$TAL1BETAITF2 01	V$TAL1BETAITF2 01	TFBS	3.023e-05	0.0007369	0.005497	0.02948	206	10	SWAP70,ELMO1,SEMA6D,KCNJ2,TCF12,SIM1,MAP7,RGS3,ARL4A,CDK6
41	V$POU3F2 02	V$POU3F2 02	TFBS	3.15e-05	0.0007492	0.005589	0.03072	207	10	DCN,ELMO1,FGF20,LIPG,DLX1,SFRP2,LMO4,RBPJ,PCDH8,C12orf73
42	SGCGSSAAA V$E2F1DP2 01	SGCGSSAAA V$E2F1DP2 01	TFBS	3.588e-05	0.0008213	0.006127	0.03499	130	8	MCM2,MCM3,MCM4,MCM6,RRM2,UNG,ID3,CDCA7
43	V$OSF2 Q6	V$OSF2 Q6	TFBS	3.707e-05	0.0008213	0.006127	0.03614	211	10	GREB1L,RGMA,NEUROD1,SDF2L1,FGF10,AMD1,TCF12,WNT7B,ID2,HEY1
44	V$AMEF2 Q6	V$AMEF2 Q6	TFBS	3.707e-05	0.0008213	0.006127	0.03614	211	10	FILIP1,GJB6,PENK,RTN1,USP13,BZW2,BIRC2,RGS3,CRHBP,HAS2
45	V$PAX4 04	V$PAX4 04	TFBS	4.035e-05	0.0008743	0.006522	0.03934	171	9	SOX4,CHD4,MEIS1,SEMA3C,TCF12,SIM1,LMO4,RGS3,AKAP12
46	V$E2F1 Q6	V$E2F1 Q6	TFBS	6.274e-05	0.001302	0.00971	0.06118	181	9	MCM2,MCM3,MCM4,MCM6,RRM2,UNG,ID3,ORC1,CDCA7
47	V$E2F1 Q4 01	V$E2F1 Q4 01	TFBS	6.274e-05	0.001302	0.00971	0.06118	181	9	MCM2,MCM3,MCM4,MCM6,UNG,ID3,CDCA7,SLC16A2,RBPJ
48	TGANTCA V$AP1 C	TGANTCA V$AP1 C	TFBS	7.381e-05	0.001477	0.01102	0.07196	918	22	MAP2,ETV4,ADGRG1,RTN1,GADD45G,FGF10,DLX1,MCF2L,CA9,SEMA6B,USP13,ADAMTSL1,TCF12,KRT19,WNT7B,LMO4,DLL1,RGS3,THBS1,CBFA2T2,SIPA1L1,RBPJ
49	SYATTGTG UNKNOWN	SYATTGTG UNKNOWN	TFBS	7.425e-05	0.001477	0.01102	0.07239	185	9	SOX4,ETV4,CHD4,ZNF217,RTN1,MEIS1,DLX1,DLL1,PCDH8
50	V$CHOP 01	V$CHOP 01	TFBS	9.48e-05	0.001849	0.01379	0.09243	191	9	SOX4,DACH1,MEIS1,SEMA5B,SFRP2,ID2,LMO4,HERPUD1,CDK6

## Sheet: TF targets
Foxo4 (TTGTTT, V$FOXO4 01)
target_id	ens_gene	ext_gene	hs_homolog	hs_homolog_gname	pval	qval_lrt	qval_wt	fold_change	se_fold_change	mean_obs	var_obs	tech_var	sigma_sq	smooth_sigma_sq	final_sigma_sq
ENSGALT00000024871.5	ENSGALG00000015419	PENK	ENSG00000181195	PENK	1.44673e-87	0.00032924	1.43812e-83	1.48143	0.0746829	6.38865	0.691997	0.00208257	0.00532134	0.00628373	0.00628373
ENSGALT00000079911.3	ENSGALG00000035016	ID2	ENSG00000115738	ID2	6.46133e-40	0.00112236	1.83511e-36	-0.718002	0.0542994	7.60795	0.29112	0.000574573	0.00384807	0.00306061	0.00384807
ENSGALT00000015927.6	ENSGALG00000009791	PROX1	ENSG00000117707	PROX1	3.9756e-22	0.00471102	6.07991e-19	0.689802	0.0713214	6.9074	0.148268	0.00111169	0.00651842	0.0044421	0.00651842
ENSGALT00000048505.2	ENSGALG00000036258	PCDH8	ENSG00000136099	PCDH8	2.42146e-19	0.00634331	3.43864e-16	0.939588	0.104488	5.74044	0.296967	0.00420333	0.0121734	0.0100857	0.0121734
ENSGALT00000051109.2	ENSGALG00000039001	FILIP1	ENSG00000118407	FILIP1	6.40378e-14	0.00840176	6.36568e-11	0.440374	0.05872	7.0588	0.0726729	0.00111434	0.00207041	0.00405772	0.00405772
ENSGALT00000015428.5	ENSGALG00000009476	CDK6	ENSG00000105810	CDK6	3.29613e-13	0.00840176	2.97865e-10	-0.392768	0.0539389	7.24138	0.055388	0.000700579	0.000995915	0.00366353	0.00366353
ENSGALT00000015428.5	ENSGALG00000009476	CDK6	ENSG00000105810	CDK6	3.29613e-13	0.00840176	2.97865e-10	-0.392768	0.0539389	7.24138	0.055388	0.000700579	0.000995915	0.00366353	0.00366353
ENSGALT00000037704.4	ENSGALG00000011182	DLL1	ENSG00000198719	DLL1	4.69304e-13	0.0116124	3.8876e-10	1.10628	0.15293	6.54312	0.424088	0.0163631	0.0187182	0.00563457	0.0187182
ENSGALT00000004374.6	ENSGALG00000026471	CRIP2	ENSG00000182809	CRIP2	1.26152e-12	0.00840176	8.95722e-10	0.485672	0.0684193	6.54551	0.0760004	0.00139653	-0.000457178	0.00562528	0.00562528
ENSGALT00000097967.1	ENSGALG00000014094	STK38L	ENSG00000211455	STK38L	1.59764e-10	0.0116124	7.94065e-08	0.399053	0.0623934	6.93838	0.0560731	0.00148057	-0.000613444	0.00435884	0.00435884
ENSGALT00000091726.1	ENSGALG00000035031	HEY1	ENSG00000164683	HEY1	3.77952e-09	0.0212561	1.50281e-06	-1.87166	0.317577	6.30204	1.11519	0.0133623	0.13792	0.00668996	0.13792
ENSGALT00000104993.1	ENSGALG00000006252	LMO4	ENSG00000143013	LMO4	1.2183e-08	0.0219179	4.57001e-06	-0.468428	0.0822216	6.12061	0.0784892	0.00249871	0.00670939	0.00764187	0.00764187
ENSGALT00000004893.6	ENSGALG00000003096	CBFA2T2	ENSG00000078699	CBFA2T2	1.5052e-08	0.0156378	5.54166e-06	0.496145	0.087643	5.9281	0.0836618	0.00274143	-0.00148528	0.00878052	0.00878052
ENSGALT00000019105.6	ENSGALG00000011686	SEMA5B	ENSG00000082684	SEMA5B	2.71322e-08	0.0240746	9.46343e-06	0.285066	0.05128	8.17249	0.028986	0.00106314	0.00288133	0.00248453	0.00288133
ENSGALT00000108300.1	ENSGALG00000030542	SEMA6D	ENSG00000137872	SEMA6D	4.02241e-08	0.0212561	1.35542e-05	0.432864	0.0788478	7.07608	0.0593676	0.00530817	-0.000332143	0.0040173	0.0040173
ENSGALT00000019593.6	ENSGALG00000012006	RTN1	ENSG00000139970	RTN1	4.15222e-08	0.0248053	1.37584e-05	-1.30469	0.237898	4.22512	0.638178	0.035629	0.0492639	0.0440051	0.0492639
ENSGALT00000022223.6	ENSGALG00000013663	FGF20	ENSG00000078579	FGF20	4.52265e-08	0.0225592	1.42826e-05	-0.996335	0.182175	4.38189	0.335754	0.0142779	0.0244872	0.0355034	0.0355034
ENSGALT00000043011.3	ENSGALG00000027757	ARL4A	ENSG00000122644	ARL4A	6.75439e-08	0.0189329	2.00424e-05	-0.383204	0.0709955	6.49659	0.0680412	0.00174023	-0.000575916	0.0058203	0.0058203
ENSGALT00000076894.2	ENSGALG00000041626	MEIS1	ENSG00000143995	MEIS1	2.8917e-07	0.0295917	7.01097e-05	0.405911	0.0791191	7.85732	0.0565798	0.000795763	0.00859399	0.00276131	0.00859399
ENSGALT00000095852.1	ENSGALG00000052763	BTG2	ENSG00000159388	BTG2	3.22715e-07	0.0295917	7.63797e-05	0.287209	0.0562088	7.42842	0.0391693	0.000620364	0.00411878	0.00332821	0.00411878
ENSGALT00000044478.4	ENSGALG00000028602	HMP19	ENSG00000170091	NSG2	3.93815e-07	0.0303005	8.99936e-05	0.331253	0.0653111	8.38033	0.125103	0.000278202	0.00612012	0.00235483	0.00612012
ENSGALT00000048401.2	ENSGALG00000034973	FZD7	ENSG00000155760	FZD7	2.39852e-06	0.0394351	0.000450268	-0.366041	0.0776074	7.72134	0.0463349	0.000485053	0.0085493	0.0029148	0.0085493
ENSGALT00000024939.5	ENSGALG00000015466	SIM1	ENSG00000112246	SIM1	2.42335e-06	0.0284795	0.000450268	1.53115	0.324777	3.65896	0.767592	0.0620238	-0.0145242	0.0961962	0.0961962
ENSGALT00000007838.6	ENSGALG00000004902	TOM1L2	ENSG00000175662	TOM1L2	4.1815e-06	0.0422272	0.000742253	0.249603	0.0542362	7.38413	0.0212396	0.000778214	0.00363414	0.00340188	0.00363414
ENSGALT00000010594.6	ENSGALG00000006562	MCF2	ENSG00000101977	MCF2	5.37576e-06	0.0284795	0.000923623	0.301863	0.0663499	6.75205	0.0739517	0.001705	-0.00166707	0.00489847	0.00489847
ENSGALT00000074165.2	ENSGALG00000029596	HAS2	ENSG00000170961	HAS2	6.03872e-06	0.0424732	0.00100887	-0.755831	0.167033	6.08823	0.198828	0.00214641	0.0397038	0.00782333	0.0397038
ENSGALT00000024193.6	ENSGALG00000015001	LAMA4	ENSG00000112769	LAMA4	6.43656e-06	0.0424732	0.0010489	0.257204	0.0570105	7.08877	0.0227754	0.000887246	0.00393997	0.00398805	0.00398805
ENSGALT00000065242.2	ENSGALG00000038848	MSX2	ENSG00000120149	MSX2	7.89012e-06	0.0438647	0.00125491	-0.443298	0.099213	5.71951	0.0730918	0.00347568	0.0112891	0.010248	0.0112891
ENSGALT00000066398.2	ENSGALG00000041346	CXCL12	ENSG00000107562	CXCL12	8.26061e-06	0.0422272	0.00129314	0.238426	0.053479	7.27607	0.0204981	0.00069361	0.00266171	0.00359639	0.00359639
ENSGALT00000017286.4	ENSGALG00000010623	ORC1	ENSG00000085840	ORC1	1.26834e-05	0.0424732	0.00193127	-0.366973	0.0840622	6.02104	0.0600457	0.00238814	0.00521062	0.00821154	0.00821154
ENSGALT00000024324.6	ENSGALG00000015078	MLLT3	ENSG00000171843	MLLT3	1.93271e-05	0.0397632	0.0028253	0.264249	0.0618484	6.8966	0.050186	0.00126612	0.000203119	0.00447171	0.00447171
ENSGALT00000034132.5	ENSGALG00000021193	STARD5	ENSG00000172345	STARD5	2.46024e-05	0.0424732	0.00344452	0.258256	0.0612211	6.88904	0.036078	0.00112941	0.00151787	0.00449262	0.00449262
ENSGALT00000034317.5	ENSGALG00000021285	UNG	ENSG00000076248	UNG	3.05677e-05	0.0560549	0.00412401	-0.301547	0.0723274	6.68378	0.0344483	0.00125638	0.00659051	0.00512204	0.00659051
ENSGALT00000007525.6	ENSGALG00000004727	ULK2	ENSG00000083290	ULK2	3.27582e-05	0.0564177	0.00437091	0.24445	0.0588556	7.21568	0.0278962	0.000861677	0.00433429	0.00371479	0.00433429
ENSGALT00000088736.2	ENSGALG00000011276	BTG1	ENSG00000133639	BTG1	5.2141e-05	0.0619731	0.00628251	0.263213	0.0650581	8.36701	0.0254265	0.000238787	0.00611004	0.00236199	0.00611004
ENSGALT00000088217.2	ENSGALG00000054209		ENSG00000138835	RGS3	6.93677e-05	0.0563889	0.00816035	-0.374672	0.0941756	5.75701	0.0558018	0.00334353	0.00510086	0.00996004	0.00996004
ENSGALT00000020316.7	ENSGALG00000012429	BMP4	ENSG00000125378	BMP4	0.000114914	0.0590524	0.0122829	-0.391272	0.101452	5.58922	0.0519385	0.0040832	0.00323932	0.0113555	0.0113555
ENSGALT00000031019.6	ENSGALG00000012917	CDH6	ENSG00000113361	CDH6	0.000143905	0.0564177	0.0147449	-0.819236	0.215511	4.10651	0.252769	0.0177663	-0.000530204	0.0519015	0.0519015
ENSGALT00000067966.2	ENSGALG00000036678	ETV4	ENSG00000175832	ETV4	0.000184038	0.0676192	0.0175065	-0.236993	0.0633675	6.76326	0.0338723	0.00115993	0.0026602	0.00486323	0.00486323
ENSGALT00000094882.1	ENSGALG00000013900	MAP7	ENSG00000135525	MAP7	0.000276517	0.0619731	0.0241116	-4.27603	1.17591	2.01548	5.83119	1.3868	-1.32974	0.687342	0.687342
ENSGALT00000013202.6	ENSGALG00000008136	C7H2ORF69	ENSG00000178074	C2orf69	0.000344448	0.0847887	0.0291403	-0.255551	0.071396	6.70209	0.0236944	0.00113396	0.00651213	0.0050605	0.00651213
ENSGALT00000092964.1	ENSGALG00000048179		ENSG00000197565	COL4A6	0.000385185	0.0780643	0.0319078	0.180692	0.0508987	7.47364	0.0130431	0.000629706	0.00195219	0.00325631	0.00325631
ENSGALT00000092964.1	ENSGALG00000048179		ENSG00000197565	COL4A6	0.000385185	0.0780643	0.0319078	0.180692	0.0508987	7.47364	0.0130431	0.000629706	0.00195219	0.00325631	0.00325631
ENSGALT00000012561.7	ENSGALG00000007748	SLC16A2	ENSG00000147100	SLC16A2	0.000469526	0.0834424	0.0369781	0.303488	0.0867711	5.95663	0.0470553	0.00269246	0.00558145	0.00860137	0.00860137
ENSGALT00000049612.2	ENSGALG00000039985	CDH11	ENSG00000140937	CDH11	0.000501774	0.0803139	0.0385165	0.220819	0.0634573	6.96381	0.0628915	0.00174791	0.0016105	0.00429233	0.00429233
ENSGALT00000062681.2	ENSGALG00000035317	ID3	ENSG00000117318	ID3	0.000515612	0.0909088	0.0388932	-0.670088	0.192969	4.67905	0.190461	0.0100344	0.0458212	0.0242479	0.0458212
ENSGALT00000100510.1	ENSGALG00000002510	IP6K1	ENSG00000176095	IP6K1	0.000521031	0.082239	0.0390891	0.200436	0.0577674	7.30206	0.0134312	0.00145797	0.00151308	0.00354763	0.00354763
ENSGALT00000006647.6	ENSGALG00000018439	DLX1	ENSG00000144355	DLX1	0.000577276	0.0923848	0.0423499	-0.839574	0.243915	3.92059	0.286213	0.0205934	0.0686486	0.0672607	0.0686486
ENSGALT00000068252.2	ENSGALG00000030933	C1H12ORF73	ENSG00000204954	C12orf73	0.00059312	0.0893024	0.0430106	-0.260675	0.0758937	6.31019	0.033183	0.00198939	0.00490505	0.00665039	0.00665039
ENSGALT00000030930.4	ENSGALG00000014910	COLEC12	ENSG00000158270	COLEC12	0.000600833	0.0928735	0.0430106	-0.187645	0.0546871	7.84879	0.0172095	0.000384636	0.00410139	0.00277029	0.00410139
ENSGALT00000100479.1	ENSGALG00000009381	SIPA1L1	ENSG00000197555	SIPA1L1	0.000634638	0.0880626	0.044742	0.35396	0.103607	5.85272	0.043869	0.0068258	0.00434346	0.00927587	0.00927587
ENSGALT00000084682.2	ENSGALG00000011274	DCN	ENSG00000011465	DCN	0.000648512	0.0930802	0.0452389	0.631175	0.18507	6.02887	0.155268	0.00532054	0.0460558	0.00816541	0.0460558
ENSGALT00000074130.2	ENSGALG00000040546		ENSG00000171940	ZNF217	0.000696185	0.0946175	0.0480585	0.195045	0.0575172	7.79634	0.0137185	0.00042536	0.00453699	0.00282739	0.00453699
E12 (CAGGTG, V$E12 Q6)
target_id	ens_gene	ext_gene	hs_homolog	hs_homolog_gname	pval	qval_lrt	qval_wt	fold_change	se_fold_change	mean_obs	var_obs	tech_var	sigma_sq	smooth_sigma_sq	final_sigma_sq
ENSGALT00000045592.3	ENSGALG00000028005	GADD45G	ENSG00000130222	GADD45G	3.72392e-41	0.00101659	1.23392e-37	0.847437	0.0630725	7.14954	0.469706	0.00211428	0.00162283	0.00385292	0.00385292
ENSGALT00000015927.6	ENSGALG00000009791	PROX1	ENSG00000117707	PROX1	3.9756e-22	0.00471102	6.07991e-19	0.689802	0.0713214	6.9074	0.148268	0.00111169	0.00651842	0.0044421	0.00651842
ENSGALT00000063821.2	ENSGALG00000034100	UACA	ENSG00000137831	UACA	4.00841e-15	0.00634331	4.68772e-12	-6.53977	0.832597	2.57851	12.9888	0.664728	-0.466594	0.375099	0.375099
ENSGALT00000037704.4	ENSGALG00000011182	DLL1	ENSG00000198719	DLL1	4.69304e-13	0.0116124	3.8876e-10	1.10628	0.15293	6.54312	0.424088	0.0163631	0.0187182	0.00563457	0.0187182
ENSGALT00000093835.1	ENSGALG00000006409	PODXL	ENSG00000128567	PODXL	2.82737e-08	0.0220042	9.69153e-06	-0.475803	0.0857023	6.31529	0.0765713	0.00439154	0.00428504	0.0066258	0.0066258
ENSGALT00000019593.6	ENSGALG00000012006	RTN1	ENSG00000139970	RTN1	4.15222e-08	0.0248053	1.37584e-05	-1.30469	0.237898	4.22512	0.638178	0.035629	0.0492639	0.0440051	0.0492639
ENSGALT00000036134.4	ENSGALG00000022557	CLDN3	ENSG00000165215	CLDN3	4.27205e-08	0.0248053	1.39234e-05	0.379107	0.0691899	7.25907	0.0723624	0.000833081	0.00634779	0.003629	0.00634779
ENSGALT00000043011.3	ENSGALG00000027757	ARL4A	ENSG00000122644	ARL4A	6.75439e-08	0.0189329	2.00424e-05	-0.383204	0.0709955	6.49659	0.0680412	0.00174023	-0.000575916	0.0058203	0.0058203
ENSGALT00000102219.1	ENSGALG00000000681	PAK1	ENSG00000149269	PAK1	1.11602e-07	0.0202045	3.03939e-05	-1.10054	0.207385	5.44021	0.392954	0.0516956	-0.0435023	0.0128172	0.0128172
ENSGALT00000044478.4	ENSGALG00000028602	HMP19	ENSG00000170091	NSG2	3.93815e-07	0.0303005	8.99936e-05	0.331253	0.0653111	8.38033	0.125103	0.000278202	0.00612012	0.00235483	0.00612012
ENSGALT00000061163.2	ENSGALG00000030857	USP48	ENSG00000090686	USP48	4.79933e-07	0.0305181	0.000107208	0.273274	0.0542838	7.24035	0.0259293	0.000754532	0.00362581	0.00366556	0.00366556
ENSGALT00000036226.4	ENSGALG00000007483	LRIG1	ENSG00000144749	LRIG1	5.83976e-07	0.0225592	0.000125662	0.289661	0.0579734	7.00939	0.0358544	0.000864303	-0.000431806	0.00417707	0.00417707
ENSGALT00000062281.2	ENSGALG00000010809	BZW2	ENSG00000136261	BZW2	6.94773e-07	0.0253604	0.000145398	-5.91909	1.19269	2.26759	11.1451	1.60331	-0.807848	0.53044	0.53044
ENSGALT00000024939.5	ENSGALG00000015466	SIM1	ENSG00000112246	SIM1	2.42335e-06	0.0284795	0.000450268	1.53115	0.324777	3.65896	0.767592	0.0620238	-0.0145242	0.0961962	0.0961962
ENSGALT00000017616.7	ENSGALG00000010836	AHR	ENSG00000106546	AHR	2.578e-06	0.0397632	0.000474566	-0.626866	0.133323	5.33845	0.129656	0.0113119	0.0153506	0.0138184	0.0153506
ENSGALT00000079692.3	ENSGALG00000036497	SOX4	ENSG00000124766	SOX4	5.38908e-06	0.0424732	0.000923623	0.457671	0.100608	8.68285	0.0807678	0.00017785	0.0150052	0.00223127	0.0150052
ENSGALT00000067565.2	ENSGALG00000039173	RGMA	ENSG00000182175	RGMA	5.58168e-06	0.0356566	0.000948456	0.684731	0.150767	5.28343	0.172039	0.019727	-0.00086942	0.0143691	0.0143691
ENSGALT00000060264.2	ENSGALG00000007659	HYOU1	ENSG00000149428	HYOU1	6.32342e-06	0.0424732	0.00103897	0.573384	0.126988	8.1149	0.11294	0.000325454	0.0238633	0.00252753	0.0238633
ENSGALT00000024193.6	ENSGALG00000015001	LAMA4	ENSG00000112769	LAMA4	6.43656e-06	0.0424732	0.0010489	0.257204	0.0570105	7.08877	0.0227754	0.000887246	0.00393997	0.00398805	0.00398805
ENSGALT00000066398.2	ENSGALG00000041346	CXCL12	ENSG00000107562	CXCL12	8.26061e-06	0.0422272	0.00129314	0.238426	0.053479	7.27607	0.0204981	0.00069361	0.00266171	0.00359639	0.00359639
ENSGALT00000050637.2	ENSGALG00000036255	WNT7B	ENSG00000188064	WNT7B	1.25595e-05	0.0355831	0.00193127	-0.790046	0.180886	4.35323	0.229991	0.0121719	-0.00228477	0.0369078	0.0369078
ENSGALT00000006978.2	ENSGALG00000004376	KCNJ2	ENSG00000123700	KCNJ2	1.51791e-05	0.0499738	0.002269	0.361013	0.0834504	6.33501	0.0611317	0.00181408	0.00863188	0.00653164	0.00863188
ENSGALT00000024324.6	ENSGALG00000015078	MLLT3	ENSG00000171843	MLLT3	1.93271e-05	0.0397632	0.0028253	0.264249	0.0618484	6.8966	0.050186	0.00126612	0.000203119	0.00447171	0.00447171
ENSGALT00000037455.4	ENSGALG00000013085	PTPRO	ENSG00000151490	PTPRO	2.05796e-05	0.0422272	0.00296812	0.329784	0.0774413	6.20627	0.0520246	0.00181902	0.00185642	0.0071767	0.0071767
ENSGALT00000078423.2	ENSGALG00000032148	CANX	ENSG00000127022	CANX	2.51359e-05	0.0537037	0.00347572	0.244356	0.0579925	8.40084	0.0539501	0.000219313	0.00482539	0.00234409	0.00482539
ENSGALT00000048524.2	ENSGALG00000035623	LIMD1	ENSG00000144791	LIMD1	2.5175e-05	0.0537037	0.00347572	-0.287113	0.0681457	7.01625	0.0305661	0.000946234	0.00601952	0.00416015	0.00601952
ENSGALT00000034416.5	ENSGALG00000021340	CA9	ENSG00000107159	CA9	5.10203e-05	0.0543394	0.00626132	-0.199494	0.0492467	7.54209	0.0278923	0.000484529	0.0020957	0.00315333	0.00315333
ENSGALT00000088217.2	ENSGALG00000054209		ENSG00000138835	RGS3	6.93677e-05	0.0563889	0.00816035	-0.374672	0.0941756	5.75701	0.0558018	0.00334353	0.00510086	0.00996004	0.00996004
ENSGALT00000009233.6	ENSGALG00000005750	SWAP70	ENSG00000133789	SWAP70	7.99242e-05	0.0507575	0.00907984	0.291929	0.0740068	6.35811	0.0273204	0.00179211	0.00043276	0.0064234	0.0064234
ENSGALT00000000413.5	ENSGALG00000000311	DOCK5	ENSG00000147459	DOCK5	9.18155e-05	0.0673943	0.010255	0.492412	0.125896	5.31145	0.082425	0.00590343	0.0178712	0.0140871	0.0178712
ENSGALT00000079945.2	ENSGALG00000039575	AMD1	ENSG00000123505	AMD1	9.25757e-05	0.0522814	0.0102821	-0.217102	0.0555352	7.14285	0.0267923	0.000758837	0.000492514	0.00386741	0.00386741
ENSGALT00000020316.7	ENSGALG00000012429	BMP4	ENSG00000125378	BMP4	0.000114914	0.0590524	0.0122829	-0.391272	0.101452	5.58922	0.0519385	0.0040832	0.00323932	0.0113555	0.0113555
ENSGALT00000103505.1	ENSGALG00000017136	GJB6	ENSG00000121742	GJB6	0.00012469	0.0713586	0.0131162	-0.368566	0.0960629	6.19354	0.0964584	0.00302237	0.0108198	0.00724446	0.0108198
ENSGALT00000103505.1	ENSGALG00000017136	GJB6	ENSG00000165474	GJB2	0.00012469	0.0713586	0.0131162	-0.368566	0.0960629	6.19354	0.0964584	0.00302237	0.0108198	0.00724446	0.0108198
ENSGALT00000045072.3	ENSGALG00000028759	LYPD6B	ENSG00000150556	LYPD6B	0.000141349	0.0537037	0.0145604	0.408643	0.107374	5.43593	0.0849047	0.00443431	-0.00249518	0.0128594	0.0128594
ENSGALT00000008364.5	ENSGALG00000005209	AQP1	ENSG00000240583	AQP1	0.000151916	0.0733849	0.0153312	0.695085	0.183501	4.363	0.190276	0.0140869	0.0344708	0.0364219	0.0364219
ENSGALT00000014484.6	ENSGALG00000008908	NEUROD1	ENSG00000162992	NEUROD1	0.000164066	0.0747683	0.0160766	0.687659	0.182463	7.56392	0.162906	0.000680052	0.0492593	0.00312191	0.0492593
ENSGALT00000067966.2	ENSGALG00000036678	ETV4	ENSG00000175832	ETV4	0.000184038	0.0676192	0.0175065	-0.236993	0.0633675	6.76326	0.0338723	0.00115993	0.0026602	0.00486323	0.00486323
ENSGALT00000093118.1	ENSGALG00000003932	SDC4	ENSG00000124145	SDC4	0.000235559	0.0781637	0.0215704	0.300772	0.0817877	6.96449	0.0337154	0.00142887	0.00860498	0.00429056	0.00860498
ENSGALT00000090167.2	ENSGALG00000019719	KRT24	ENSG00000171345	KRT19	0.000269939	0.0804175	0.0237463	-0.432942	0.118857	7.31084	0.0917411	0.000697105	0.0204932	0.00353144	0.0204932
ENSGALT00000094882.1	ENSGALG00000013900	MAP7	ENSG00000135525	MAP7	0.000276517	0.0619731	0.0241116	-4.27603	1.17591	2.01548	5.83119	1.3868	-1.32974	0.687342	0.687342
ENSGALT00000017404.6	ENSGALG00000010700	RPA3	ENSG00000106399	RPA3	0.000429556	0.0739719	0.0347944	-0.187627	0.0532845	7.30639	0.0262179	0.000719227	0.000587386	0.00353963	0.00353963
ENSGALT00000037774.5	ENSGALG00000015425	LPL	ENSG00000175445	LPL	0.000430362	0.071895	0.0347944	0.356976	0.101393	5.631	0.052991	0.0044403	-0.00107206	0.0109804	0.0109804
ENSGALT00000100430.1	ENSGALG00000014365	RBPJ	ENSG00000168214	RBPJ	0.000452286	0.0868754	0.0359324	0.507966	0.144822	4.97068	0.108127	0.01333	0.0143958	0.01813	0.01813
ENSGALT00000058752.2	ENSGALG00000037015	DACH1	ENSG00000276644	DACH1	0.000511677	0.0909088	0.0388269	0.182336	0.0524773	7.68336	0.0185752	0.000518529	0.00361227	0.00296176	0.00361227
ENSGALT00000062681.2	ENSGALG00000035317	ID3	ENSG00000117318	ID3	0.000515612	0.0909088	0.0388932	-0.670088	0.192969	4.67905	0.190461	0.0100344	0.0458212	0.0242479	0.0458212
ENSGALT00000064941.2	ENSGALG00000035492	ELMO1	ENSG00000155849	ELMO1	0.000558601	0.0747683	0.0412846	-0.260185	0.075395	6.31625	0.0308183	0.00190545	-0.000375525	0.00662117	0.00662117
ENSGALT00000030930.4	ENSGALG00000014910	COLEC12	ENSG00000158270	COLEC12	0.000600833	0.0928735	0.0430106	-0.187645	0.0546871	7.84879	0.0172095	0.000384636	0.00410139	0.00277029	0.00410139
ENSGALT00000057936.2	ENSGALG00000036240	AKAP12	ENSG00000131016	AKAP12	0.000601426	0.0928735	0.0430106	0.223932	0.0652678	8.1443	0.0189176	0.000376845	0.00601299	0.00250518	0.00601299
ENSGALT00000084682.2	ENSGALG00000011274	DCN	ENSG00000011465	DCN	0.000648512	0.0930802	0.0452389	0.631175	0.18507	6.02887	0.155268	0.00532054	0.0460558	0.00816541	0.0460558
Maz (GGGAGGRR, V$MAZ Q6)
target_id	ens_gene	ext_gene	hs_homolog	hs_homolog_gname	pval	qval_lrt	qval_wt	fold_change	se_fold_change	mean_obs	var_obs	tech_var	sigma_sq	smooth_sigma_sq	final_sigma_sq
ENSGALT00000024871.5	ENSGALG00000015419	PENK	ENSG00000181195	PENK	1.44673e-87	0.00032924	1.43812e-83	1.48143	0.0746829	6.38865	0.691997	0.00208257	0.00532134	0.00628373	0.00628373
ENSGALT00000045592.3	ENSGALG00000028005	GADD45G	ENSG00000130222	GADD45G	3.72392e-41	0.00101659	1.23392e-37	0.847437	0.0630725	7.14954	0.469706	0.00211428	0.00162283	0.00385292	0.00385292
ENSGALT00000015927.6	ENSGALG00000009791	PROX1	ENSG00000117707	PROX1	3.9756e-22	0.00471102	6.07991e-19	0.689802	0.0713214	6.9074	0.148268	0.00111169	0.00651842	0.0044421	0.00651842
ENSGALT00000015428.5	ENSGALG00000009476	CDK6	ENSG00000105810	CDK6	3.29613e-13	0.00840176	2.97865e-10	-0.392768	0.0539389	7.24138	0.055388	0.000700579	0.000995915	0.00366353	0.00366353
ENSGALT00000107185.1	ENSGALG00000001220	HERPUD1	ENSG00000051108	HERPUD1	5.10488e-11	0.0104134	2.74297e-08	0.603458	0.0918807	5.93108	0.110384	0.00390151	-0.00336688	0.00876158	0.00876158
ENSGALT00000045108.3	ENSGALG00000029072	NTN3	ENSG00000162068	NTN3	1.31245e-09	0.0131762	5.79842e-07	0.560866	0.0924627	5.84232	0.139402	0.00347694	-0.00331277	0.00934707	0.00934707
ENSGALT00000104993.1	ENSGALG00000006252	LMO4	ENSG00000143013	LMO4	1.2183e-08	0.0219179	4.57001e-06	-0.468428	0.0822216	6.12061	0.0784892	0.00249871	0.00670939	0.00764187	0.00764187
ENSGALT00000012217.5	ENSGALG00000007555	CCND1	ENSG00000110092	CCND1	6.51089e-08	0.0253604	1.96126e-05	-0.289329	0.0535381	7.72653	0.0307111	0.000501275	0.00379822	0.00290853	0.00379822
ENSGALT00000015038.5	ENSGALG00000009241	SFRP2	ENSG00000145423	SFRP2	1.14267e-07	0.0202045	3.06992e-05	-0.249214	0.047	7.73954	0.0201967	0.000420541	4.9699e-05	0.00289295	0.00289295
ENSGALT00000044381.4	ENSGALG00000028015	HES1	ENSG00000114315	HES1	1.63185e-07	0.0258212	4.26879e-05	-0.534526	0.102067	5.56673	0.0994739	0.00406039	0.00974956	0.011566	0.011566
ENSGALT00000004865.7	ENSGALG00000003078	MMD	ENSG00000108960	MMD	2.87583e-07	0.0219179	7.01097e-05	0.211223	0.0411628	8.44621	0.021124	0.000219969	0.000217584	0.00232159	0.00232159
ENSGALT00000076894.2	ENSGALG00000041626	MEIS1	ENSG00000143995	MEIS1	2.8917e-07	0.0295917	7.01097e-05	0.405911	0.0791191	7.85732	0.0565798	0.000795763	0.00859399	0.00276131	0.00859399
ENSGALT00000091047.1	ENSGALG00000010053	PTPRF	ENSG00000142949	PTPRF	4.9372e-07	0.0220042	0.000109063	0.221754	0.0440973	8.52987	0.0158598	0.000632295	-0.000470729	0.00228456	0.00228456
ENSGALT00000020190.6	ENSGALG00000012361	NIN	ENSG00000100503	NIN	1.67078e-06	0.0295917	0.000328879	0.485097	0.10128	6.57182	0.0738307	0.00986242	-0.0019833	0.00552414	0.00552414
ENSGALT00000048401.2	ENSGALG00000034973	FZD7	ENSG00000155760	FZD7	2.39852e-06	0.0394351	0.000450268	-0.366041	0.0776074	7.72134	0.0463349	0.000485053	0.0085493	0.0029148	0.0085493
ENSGALT00000079692.3	ENSGALG00000036497	SOX4	ENSG00000124766	SOX4	5.38908e-06	0.0424732	0.000923623	0.457671	0.100608	8.68285	0.0807678	0.00017785	0.0150052	0.00223127	0.0150052
ENSGALT00000067565.2	ENSGALG00000039173	RGMA	ENSG00000182175	RGMA	5.58168e-06	0.0356566	0.000948456	0.684731	0.150767	5.28343	0.172039	0.019727	-0.00086942	0.0143691	0.0143691
ENSGALT00000091688.1	ENSGALG00000004304	TCF12	ENSG00000140262	TCF12	1.83486e-05	0.0515411	0.00270214	0.423653	0.0988897	9.56912	0.060664	0.000625027	0.0140437	0.00226569	0.0140437
ENSGALT00000063505.2	ENSGALG00000037991	H1-10	ENSG00000184897	H1-10	4.12611e-05	0.0422272	0.00536151	-0.200353	0.048863	7.58864	0.0259393	0.000494215	-9.21964e-05	0.00308717	0.00308717
ENSGALT00000020480.6	ENSGALG00000012540	RBFOX2	ENSG00000100320	RBFOX2	4.64749e-05	0.0605847	0.00581111	0.262425	0.0644354	7.62764	0.0611841	0.000527873	0.00570001	0.00303407	0.00570001
ENSGALT00000034416.5	ENSGALG00000021340	CA9	ENSG00000107159	CA9	5.10203e-05	0.0543394	0.00626132	-0.199494	0.0492467	7.54209	0.0278923	0.000484529	0.0020957	0.00315333	0.00315333
ENSGALT00000088217.2	ENSGALG00000054209		ENSG00000138835	RGS3	6.93677e-05	0.0563889	0.00816035	-0.374672	0.0941756	5.75701	0.0558018	0.00334353	0.00510086	0.00996004	0.00996004
ENSGALT00000020316.7	ENSGALG00000012429	BMP4	ENSG00000125378	BMP4	0.000114914	0.0590524	0.0122829	-0.391272	0.101452	5.58922	0.0519385	0.0040832	0.00323932	0.0113555	0.0113555
ENSGALT00000031019.6	ENSGALG00000012917	CDH6	ENSG00000113361	CDH6	0.000143905	0.0564177	0.0147449	-0.819236	0.215511	4.10651	0.252769	0.0177663	-0.000530204	0.0519015	0.0519015
ENSGALT00000008364.5	ENSGALG00000005209	AQP1	ENSG00000240583	AQP1	0.000151916	0.0733849	0.0153312	0.695085	0.183501	4.363	0.190276	0.0140869	0.0344708	0.0364219	0.0364219
ENSGALT00000053723.2	ENSGALG00000040794	CCNE2	ENSG00000175305	CCNE2	0.000161123	0.0747683	0.0160164	-0.488326	0.129417	5.12343	0.0917013	0.0057824	0.0193409	0.0161017	0.0193409
ENSGALT00000046197.3	ENSGALG00000026853	FGF3	ENSG00000186895	FGF3	0.000162462	0.071895	0.0160692	0.74249	0.196884	4.27417	0.186286	0.0170221	0.0341497	0.0411229	0.0411229
ENSGALT00000067966.2	ENSGALG00000036678	ETV4	ENSG00000175832	ETV4	0.000184038	0.0676192	0.0175065	-0.236993	0.0633675	6.76326	0.0338723	0.00115993	0.0026602	0.00486323	0.00486323
ENSGALT00000006375.5	ENSGALG00000004002	LYPLA2	ENSG00000011009	LYPLA2	0.000258253	0.0684957	0.0230239	-0.213511	0.0584333	6.98393	0.0150312	0.000880854	0.00151798	0.00424083	0.00424083
ENSGALT00000056909.2	ENSGALG00000037939	ADGRG1	ENSG00000205336	ADGRG1	0.00026926	0.0804175	0.0237463	-0.363348	0.0997331	6.30807	0.0501644	0.00184459	0.0130754	0.00666066	0.0130754
ENSGALT00000013202.6	ENSGALG00000008136	C7H2ORF69	ENSG00000178074	C2orf69	0.000344448	0.0847887	0.0291403	-0.255551	0.071396	6.70209	0.0236944	0.00113396	0.00651213	0.0050605	0.00651213
ENSGALT00000092964.1	ENSGALG00000048179		ENSG00000197565	COL4A6	0.000385185	0.0780643	0.0319078	0.180692	0.0508987	7.47364	0.0130431	0.000629706	0.00195219	0.00325631	0.00325631
ENSGALT00000078478.2	ENSGALG00000040582	WNT5A	ENSG00000136944	LMX1B	0.000413646	0.0880626	0.0338423	0.191278	0.0541677	7.40758	0.0128067	0.000634583	0.00376662	0.00336246	0.00376662
ENSGALT00000100465.1	ENSGALG00000046776		ENSG00000111642	CHD4	0.000440438	0.0880626	0.0353078	0.257139	0.0731633	6.36099	0.0329021	0.00161923	0.00613358	0.00641006	0.00641006
ENSGALT00000100430.1	ENSGALG00000014365	RBPJ	ENSG00000168214	RBPJ	0.000452286	0.0868754	0.0359324	0.507966	0.144822	4.97068	0.108127	0.01333	0.0143958	0.01813	0.01813
ENSGALT00000079625.2	ENSGALG00000005739	SCD	ENSG00000099194	SCD	0.000452375	0.0893024	0.0359324	0.208567	0.0594636	8.39071	0.0221898	0.000228205	0.00507567	0.00234935	0.00507567
ENSGALT00000012561.7	ENSGALG00000007748	SLC16A2	ENSG00000147100	SLC16A2	0.000469526	0.0834424	0.0369781	0.303488	0.0867711	5.95663	0.0470553	0.00269246	0.00558145	0.00860137	0.00860137
ENSGALT00000058752.2	ENSGALG00000037015	DACH1	ENSG00000276644	DACH1	0.000511677	0.0909088	0.0388269	0.182336	0.0524773	7.68336	0.0185752	0.000518529	0.00361227	0.00296176	0.00361227
ENSGALT00000062681.2	ENSGALG00000035317	ID3	ENSG00000117318	ID3	0.000515612	0.0909088	0.0388932	-0.670088	0.192969	4.67905	0.190461	0.0100344	0.0458212	0.0242479	0.0458212
ENSGALT00000006647.6	ENSGALG00000018439	DLX1	ENSG00000144355	DLX1	0.000577276	0.0923848	0.0423499	-0.839574	0.243915	3.92059	0.286213	0.0205934	0.0686486	0.0672607	0.0686486
ENSGALT00000057936.2	ENSGALG00000036240	AKAP12	ENSG00000131016	AKAP12	0.000601426	0.0928735	0.0430106	0.223932	0.0652678	8.1443	0.0189176	0.000376845	0.00601299	0.00250518	0.00601299
ENSGALT00000010524.4	ENSGALG00000006512	HSPA8	ENSG00000109971	HSPA8	0.000699368	0.0946175	0.0481112	-0.141934	0.0418704	9.15438	0.00786864	0.000355489	0.00227421	0.00217752	0.00227421
AACTTT UNKNOWN
target_id	ens_gene	ext_gene	hs_homolog	hs_homolog_gname	pval	qval_lrt	qval_wt	fold_change	se_fold_change	mean_obs	var_obs	tech_var	sigma_sq	smooth_sigma_sq	final_sigma_sq
ENSGALT00000079911.3	ENSGALG00000035016	ID2	ENSG00000115738	ID2	6.46133e-40	0.00112236	1.83511e-36	-0.718002	0.0542994	7.60795	0.29112	0.000574573	0.00384807	0.00306061	0.00384807
ENSGALT00000009310.5	ENSGALG00000005796	XBP1	ENSG00000100219	XBP1	6.96625e-30	0.00133883	1.53884e-26	0.594234	0.0523302	7.39821	0.106997	0.00072958	0.0019113	0.00337809	0.00337809
ENSGALT00000037717.3	ENSGALG00000014690	SLC12A2	ENSG00000064651	SLC12A2	3.32433e-28	0.00124428	5.50759e-25	0.44787	0.0406691	8.55839	0.0767504	0.000207728	0.000395298	0.00227323	0.00227323
ENSGALT00000015927.6	ENSGALG00000009791	PROX1	ENSG00000117707	PROX1	3.9756e-22	0.00471102	6.07991e-19	0.689802	0.0713214	6.9074	0.148268	0.00111169	0.00651842	0.0044421	0.00651842
ENSGALT00000048505.2	ENSGALG00000036258	PCDH8	ENSG00000136099	PCDH8	2.42146e-19	0.00634331	3.43864e-16	0.939588	0.104488	5.74044	0.296967	0.00420333	0.0121734	0.0100857	0.0121734
ENSGALT00000051109.2	ENSGALG00000039001	FILIP1	ENSG00000118407	FILIP1	6.40378e-14	0.00840176	6.36568e-11	0.440374	0.05872	7.0588	0.0726729	0.00111434	0.00207041	0.00405772	0.00405772
ENSGALT00000015428.5	ENSGALG00000009476	CDK6	ENSG00000105810	CDK6	3.29613e-13	0.00840176	2.97865e-10	-0.392768	0.0539389	7.24138	0.055388	0.000700579	0.000995915	0.00366353	0.00366353
ENSGALT00000037704.4	ENSGALG00000011182	DLL1	ENSG00000198719	DLL1	4.69304e-13	0.0116124	3.8876e-10	1.10628	0.15293	6.54312	0.424088	0.0163631	0.0187182	0.00563457	0.0187182
ENSGALT00000017221.6	ENSGALG00000010581	SEL1L	ENSG00000071537	SEL1L	5.37972e-13	0.00840176	4.27817e-10	0.387951	0.0537675	7.26333	0.0499826	0.00071564	-5.46951e-05	0.00362077	0.00362077
ENSGALT00000015678.7	ENSGALG00000009626	THBS1	ENSG00000137801	THBS1	7.37583e-13	0.0118486	5.63996e-10	-1	0.139426	6.79949	0.378224	0.00125886	0.0279005	0.00475196	0.0279005
ENSGALT00000097967.1	ENSGALG00000014094	STK38L	ENSG00000211455	STK38L	1.59764e-10	0.0116124	7.94065e-08	0.399053	0.0623934	6.93838	0.0560731	0.00148057	-0.000613444	0.00435884	0.00435884
ENSGALT00000085064.2	ENSGALG00000040833		ENSG00000144354	CDCA7	6.88967e-09	0.0148227	2.63411e-06	-0.494654	0.0853795	6.01938	0.0878084	0.00271313	-0.00231195	0.00822136	0.00822136
ENSGALT00000108300.1	ENSGALG00000030542	SEMA6D	ENSG00000137872	SEMA6D	4.02241e-08	0.0212561	1.35542e-05	0.432864	0.0788478	7.07608	0.0593676	0.00530817	-0.000332143	0.0040173	0.0040173
ENSGALT00000043011.3	ENSGALG00000027757	ARL4A	ENSG00000122644	ARL4A	6.75439e-08	0.0189329	2.00424e-05	-0.383204	0.0709955	6.49659	0.0680412	0.00174023	-0.000575916	0.0058203	0.0058203
ENSGALT00000090684.1	ENSGALG00000014872	FGF10	ENSG00000070193	FGF10	7.95329e-08	0.0255464	2.29159e-05	-0.761247	0.141807	7.06763	0.187083	0.00095387	0.02921	0.00403697	0.02921
ENSGALT00000044381.4	ENSGALG00000028015	HES1	ENSG00000114315	HES1	1.63185e-07	0.0258212	4.26879e-05	-0.534526	0.102067	5.56673	0.0994739	0.00406039	0.00974956	0.011566	0.011566
ENSGALT00000004865.7	ENSGALG00000003078	MMD	ENSG00000108960	MMD	2.87583e-07	0.0219179	7.01097e-05	0.211223	0.0411628	8.44621	0.021124	0.000219969	0.000217584	0.00232159	0.00232159
ENSGALT00000076894.2	ENSGALG00000041626	MEIS1	ENSG00000143995	MEIS1	2.8917e-07	0.0295917	7.01097e-05	0.405911	0.0791191	7.85732	0.0565798	0.000795763	0.00859399	0.00276131	0.00859399
ENSGALT00000044478.4	ENSGALG00000028602	HMP19	ENSG00000170091	NSG2	3.93815e-07	0.0303005	8.99936e-05	0.331253	0.0653111	8.38033	0.125103	0.000278202	0.00612012	0.00235483	0.00612012
ENSGALT00000091047.1	ENSGALG00000010053	PTPRF	ENSG00000142949	PTPRF	4.9372e-07	0.0220042	0.000109063	0.221754	0.0440973	8.52987	0.0158598	0.000632295	-0.000470729	0.00228456	0.00228456
ENSGALT00000048401.2	ENSGALG00000034973	FZD7	ENSG00000155760	FZD7	2.39852e-06	0.0394351	0.000450268	-0.366041	0.0776074	7.72134	0.0463349	0.000485053	0.0085493	0.0029148	0.0085493
ENSGALT00000024939.5	ENSGALG00000015466	SIM1	ENSG00000112246	SIM1	2.42335e-06	0.0284795	0.000450268	1.53115	0.324777	3.65896	0.767592	0.0620238	-0.0145242	0.0961962	0.0961962
ENSGALT00000007838.6	ENSGALG00000004902	TOM1L2	ENSG00000175662	TOM1L2	4.1815e-06	0.0422272	0.000742253	0.249603	0.0542362	7.38413	0.0212396	0.000778214	0.00363414	0.00340188	0.00363414
ENSGALT00000010594.6	ENSGALG00000006562	MCF2	ENSG00000101977	MCF2	5.37576e-06	0.0284795	0.000923623	0.301863	0.0663499	6.75205	0.0739517	0.001705	-0.00166707	0.00489847	0.00489847
ENSGALT00000079692.3	ENSGALG00000036497	SOX4	ENSG00000124766	SOX4	5.38908e-06	0.0424732	0.000923623	0.457671	0.100608	8.68285	0.0807678	0.00017785	0.0150052	0.00223127	0.0150052
ENSGALT00000067565.2	ENSGALG00000039173	RGMA	ENSG00000182175	RGMA	5.58168e-06	0.0356566	0.000948456	0.684731	0.150767	5.28343	0.172039	0.019727	-0.00086942	0.0143691	0.0143691
ENSGALT00000024193.6	ENSGALG00000015001	LAMA4	ENSG00000112769	LAMA4	6.43656e-06	0.0424732	0.0010489	0.257204	0.0570105	7.08877	0.0227754	0.000887246	0.00393997	0.00398805	0.00398805
ENSGALT00000065242.2	ENSGALG00000038848	MSX2	ENSG00000120149	MSX2	7.89012e-06	0.0438647	0.00125491	-0.443298	0.099213	5.71951	0.0730918	0.00347568	0.0112891	0.010248	0.0112891
ENSGALT00000006978.2	ENSGALG00000004376	KCNJ2	ENSG00000123700	KCNJ2	1.51791e-05	0.0499738	0.002269	0.361013	0.0834504	6.33501	0.0611317	0.00181408	0.00863188	0.00653164	0.00863188
ENSGALT00000091688.1	ENSGALG00000004304	TCF12	ENSG00000140262	TCF12	1.83486e-05	0.0515411	0.00270214	0.423653	0.0988897	9.56912	0.060664	0.000625027	0.0140437	0.00226569	0.0140437
ENSGALT00000024324.6	ENSGALG00000015078	MLLT3	ENSG00000171843	MLLT3	1.93271e-05	0.0397632	0.0028253	0.264249	0.0618484	6.8966	0.050186	0.00126612	0.000203119	0.00447171	0.00447171
ENSGALT00000053804.2	ENSGALG00000003601	ATP2B4	ENSG00000058668	ATP2B4	4.6133e-05	0.0424732	0.00580487	0.342361	0.0840272	7.02538	0.141428	0.00645305	-0.00521813	0.00413782	0.00413782
ENSGALT00000088736.2	ENSGALG00000011276	BTG1	ENSG00000133639	BTG1	5.2141e-05	0.0619731	0.00628251	0.263213	0.0650581	8.36701	0.0254265	0.000238787	0.00611004	0.00236199	0.00611004
ENSGALT00000088217.2	ENSGALG00000054209		ENSG00000138835	RGS3	6.93677e-05	0.0563889	0.00816035	-0.374672	0.0941756	5.75701	0.0558018	0.00334353	0.00510086	0.00996004	0.00996004
ENSGALT00000079945.2	ENSGALG00000039575	AMD1	ENSG00000123505	AMD1	9.25757e-05	0.0522814	0.0102821	-0.217102	0.0555352	7.14285	0.0267923	0.000758837	0.000492514	0.00386741	0.00386741
ENSGALT00000024182.6	ENSGALG00000014994	CRHBP	ENSG00000145708	CRHBP	9.96508e-05	0.0630267	0.010826	0.285111	0.0732661	6.39557	0.0505839	0.0017993	0.00400007	0.00625259	0.00625259
ENSGALT00000000362.6	ENSGALG00000000275	KCTD9	ENSG00000104756	KCTD9	0.00012225	0.0710246	0.012928	0.196484	0.0511468	7.42086	0.0145586	0.000583426	0.0033283	0.00334056	0.00334056
ENSGALT00000008364.5	ENSGALG00000005209	AQP1	ENSG00000240583	AQP1	0.000151916	0.0733849	0.0153312	0.695085	0.183501	4.363	0.190276	0.0140869	0.0344708	0.0364219	0.0364219
ENSGALT00000014484.6	ENSGALG00000008908	NEUROD1	ENSG00000162992	NEUROD1	0.000164066	0.0747683	0.0160766	0.687659	0.182463	7.56392	0.162906	0.000680052	0.0492593	0.00312191	0.0492593
ENSGALT00000067966.2	ENSGALG00000036678	ETV4	ENSG00000175832	ETV4	0.000184038	0.0676192	0.0175065	-0.236993	0.0633675	6.76326	0.0338723	0.00115993	0.0026602	0.00486323	0.00486323
ENSGALT00000104104.1	ENSGALG00000020554	ADAMTSL1	ENSG00000178031	ADAMTSL1	0.000227138	0.0655777	0.0210034	0.670329	0.181821	6.24739	0.208433	0.0426257	-0.0216252	0.00696279	0.00696279
ENSGALT00000014487.6	ENSGALG00000008909	USP13	ENSG00000058056	USP13	0.000235155	0.0781637	0.0215704	-0.537083	0.146029	4.75197	0.106418	0.00886736	0.0231195	0.0223163	0.0231195
ENSGALT00000093118.1	ENSGALG00000003932	SDC4	ENSG00000124145	SDC4	0.00023556	0.0781637	0.0215704	0.300772	0.0817878	6.96449	0.0337154	0.00142887	0.00860498	0.00429056	0.00860498
ENSGALT00000092964.1	ENSGALG00000048179		ENSG00000197565	COL4A6	0.000385185	0.0780643	0.0319078	0.180692	0.0508987	7.47364	0.0130431	0.000629706	0.00195219	0.00325631	0.00325631
ENSGALT00000049612.2	ENSGALG00000039985	CDH11	ENSG00000140937	CDH11	0.000501774	0.0803139	0.0385165	0.220819	0.0634573	6.96381	0.0628915	0.00174791	0.0016105	0.00429233	0.00429233
ENSGALT00000058752.2	ENSGALG00000037015	DACH1	ENSG00000276644	DACH1	0.000511677	0.0909088	0.0388269	0.182336	0.0524773	7.68336	0.0185752	0.000518529	0.00361227	0.00296176	0.00361227
ENSGALT00000062681.2	ENSGALG00000035317	ID3	ENSG00000117318	ID3	0.000515612	0.0909088	0.0388932	-0.670088	0.192969	4.67905	0.190461	0.0100344	0.0458212	0.0242479	0.0458212
ENSGALT00000064941.2	ENSGALG00000035492	ELMO1	ENSG00000155849	ELMO1	0.000558601	0.0747683	0.0412846	-0.260185	0.075395	6.31625	0.0308183	0.00190545	-0.000375525	0.00662117	0.00662117
ENSGALT00000006647.6	ENSGALG00000018439	DLX1	ENSG00000144355	DLX1	0.000577276	0.0923848	0.0423499	-0.839574	0.243915	3.92059	0.286213	0.0205934	0.0686486	0.0672607	0.0686486
ENSGALT00000030930.4	ENSGALG00000014910	COLEC12	ENSG00000158270	COLEC12	0.000600833	0.0928735	0.0430106	-0.187645	0.0546871	7.84879	0.0172095	0.000384636	0.00410139	0.00277029	0.00410139
ENSGALT00000084682.2	ENSGALG00000011274	DCN	ENSG00000011465	DCN	0.000648512	0.0930802	0.0452389	0.631175	0.18507	6.02887	0.155268	0.00532054	0.0460558	0.00816541	0.0460558

## Sheet: Gene Family
	ID	Name	Source	pValue	FDR B&H	FDR B&Y	Bonferroni	Genes in Annotation	Genes from Input	List of genes from Input
1	420	Basic helix-loop-helix proteins	genenames.org	8.896e-09	1.174e-06	6.416e-06	1.174e-06	110	11	NEUROD1,AHR,HES1,TCF3,TCF12,ID2,ID3,SIM1,HEY1,HES4,HES5
2	1085	MCM family	genenames.org	1.004e-06	4.718e-05	0.0002578	0.0001325	9	4	MCM2,MCM3,MCM4,MCM6
3	736	Immunoglobulin like domain containing|Semaphorins	genenames.org	1.072e-06	4.718e-05	0.0002578	0.0001415	20	5	SEMA6D,SEMA5B,SEMA6B,SEMA4D,SEMA3C
4	593	Fibronectin type III domain containing|I-set domain containing|Immunoglobulin like domain containing	genenames.org	0.000168	0.005545	0.0303	0.02218	161	8	BOC,PTPRF,PTPRS,FGFR4,SEMA3C,ADAMTSL1,LRIG1,IGFBP7
5	1218	LIM domain containing	genenames.org	0.0002557	0.006752	0.03689	0.03376	59	5	LIMD1,LMO4,CRIP2,CSRP2,LIMCH1
6	583	Heat shock 70kDa proteins	genenames.org	0.0005386	0.01185	0.06474	0.0711	17	3	HSPA5,HSPA8,HYOU1
7	555	Receptor Tyrosine Kinases|Fibronectin type III domain containing|V-set domain containing|Immunoglobulin like domain containing	genenames.org	0.0009176	0.0169	0.09233	0.1211	160	7	BOC,ANOS1,PTPRF,PTPRO,PTPRS,ASTN2,FNDC3B
8	813	Fibronectin type III domain containing|Protein tyrosine phosphatases, receptor type	genenames.org	0.001024	0.0169	0.09233	0.1352	21	3	PTPRF,PTPRO,PTPRS
9	1309	BTG/Tob family	genenames.org	0.001345	0.01973	0.1078	0.1776	6	2	BTG2,BTG1
10	419	Ring finger proteins|Baculoviral IAP repeat containing|Caspase recruitment domain containing	genenames.org	0.00248	0.03273	0.1788	0.3273	8	2	BIRC2,BIRC3
11	1280	Super elongation complex	genenames.org	0.003168	0.03801	0.2077	0.4182	9	2	MLLT3,AFF4

## Sheet: Pathway
	ID	Name	Source	pValue	FDR B&H	FDR B&Y	Bonferroni	Genes in Annotation	Genes from Input	List of genes from Input
1	782381	pyrimidine deoxyribonucleotides biosynthesis from CTP	BioSystems: BIOCYC	0.001379	0.02538	0.2031	1	15	3	RRM2,DCTD,TYMS
1	167325	Protein processing in endoplasmic reticulum	BioSystems: KEGG	3.444e-08	1.326e-05	0.0001061	5.768e-05	166	15	DNAJB11,HSP90B1,MBTPS1,DERL3,SEC61A1,HSPA5,HSPA8,SEL1L,HYOU1,CANX,XBP1,PDIA4,PDIA6,SEC62,HERPUD1
2	1435207	Breast cancer	BioSystems: KEGG	3.96e-08	1.326e-05	0.0001061	6.632e-05	144	14	CCND1,JAG2,FZD7,FZD9,FGF20,FGF3,FGF10,HES1,WNT5A,WNT7B,DLL1,HEY1,HES5,CDK6
3	83105	Pathways in cancer	BioSystems: KEGG	2.559e-06	0.0002679	0.002143	0.004286	395	20	HSP90B1,ZBTB16,CCND1,FZD7,FZD9,CKS2,BMP4,FGF20,FGF3,FGF10,CXCL12,COL4A6,WNT5A,WNT7B,LAMA4,BIRC2,BIRC3,MSH6,CCNE2,CDK6
4	83054	Cell cycle	BioSystems: KEGG	2.915e-06	0.000272	0.002176	0.004882	124	11	MCM2,MCM3,MCM4,MCM6,CCND1,GADD45G,YWHAH,ORC1,CCNE2,PCNA,CDK6
5	1026136	Signaling pathways regulating pluripotency of stem cells	BioSystems: KEGG	8.828e-06	0.0006161	0.00493	0.01479	139	11	MEIS1,FZD7,FZD9,BMP4,DLX5,FGFR4,TCF3,WNT5A,WNT7B,ID2,ID3
6	83039	DNA replication	BioSystems: KEGG	1.533e-05	0.0009116	0.007293	0.02568	36	6	MCM2,MCM3,MCM4,MCM6,RPA3,PCNA
7	83118	Small cell lung cancer	BioSystems: KEGG	4.052e-05	0.001835	0.01468	0.06788	84	8	CCND1,CKS2,COL4A6,LAMA4,BIRC2,BIRC3,CCNE2,CDK6
8	83065	Axon guidance	BioSystems: KEGG	7.524e-05	0.003074	0.02459	0.126	175	11	BOC,SEMA6D,SEMA5B,CXCL12,SEMA6B,SEMA4D,SEMA3C,WNT5A,NTN3,RGS3,PAK1
9	749777	Hippo signaling pathway	BioSystems: KEGG	0.0001222	0.004653	0.03723	0.2047	154	10	CCND1,FZD7,FZD9,BMP4,LIMD1,WNT5A,WNT7B,ID2,BIRC2,YWHAH
10	83055	p53 signaling pathway	BioSystems: KEGG	0.0006222	0.01545	0.1236	1	69	6	CCND1,RRM2,GADD45G,THBS1,CCNE2,CDK6
11	83062	Notch signaling pathway	BioSystems: KEGG	0.0007807	0.01762	0.141	1	48	5	JAG2,HES1,DLL1,RBPJ,HES5
12	83113	Basal cell carcinoma	BioSystems: KEGG	0.001456	0.02622	0.2098	1	55	5	FZD7,FZD9,BMP4,WNT5A,WNT7B
13	692234	PI3K-Akt signaling pathway	BioSystems: KEGG	0.002242	0.03445	0.2756	1	342	13	HSP90B1,CCND1,ITGA9,FGF20,FGF3,FGF10,FGFR4,COL4A6,LAMA4,YWHAH,THBS1,CCNE2,CDK6
14	83067	Focal adhesion	BioSystems: KEGG	0.003427	0.04556	0.3645	1	199	9	CCND1,ITGA9,COL4A6,LAMA4,BIRC2,BIRC3,PIP5K1C,THBS1,PAK1
15	782000	Proteoglycans in cancer	BioSystems: KEGG	0.003907	0.04991	0.3993	1	203	9	CCND1,DCN,FZD7,FZD9,SDC4,WNT5A,WNT7B,THBS1,PAK1
16	83114	Melanoma	BioSystems: KEGG	0.003963	0.04991	0.3993	1	69	5	CCND1,FGF20,FGF3,FGF10,CDK6
1	169347	Notch-mediated HES/HEY network	BioSystems: Pathway Interaction Database	0.0007807	0.01762	0.141	1	48	5	HES1,TCF3,RBBP8,HEY1,RBPJ
2	137962	Wnt signaling network	BioSystems: Pathway Interaction Database	0.0007995	0.01762	0.141	1	28	4	FZD7,FZD9,WNT5A,WNT7B
3	137934	E2F transcription factor network	BioSystems: Pathway Interaction Database	0.0008403	0.01805	0.1444	1	73	6	MCM3,RRM2,TYMS,RBBP8,ORC1,CCNE2
4	138064	Syndecan-4-mediated signaling events	BioSystems: Pathway Interaction Database	0.001186	0.02293	0.1834	1	31	4	FZD7,SDC4,CXCL12,THBS1
5	138073	C-MYB transcription factor network	BioSystems: Pathway Interaction Database	0.001191	0.02293	0.1834	1	78	6	MCM4,CCND1,HES1,HSPA8,BIRC3,CDK6
6	169345	Notch signaling pathway	BioSystems: Pathway Interaction Database	0.001848	0.03005	0.2405	1	5	5	CCND1,JAG2,RBBP8,DLL1,RBPJ
1	1268756	Unfolded Protein Response (UPR)	BioSystems: REACTOME	1.416e-07	3.953e-05	0.0003163	0.0002372	92	11	DNAJB11,HSP90B1,MBTPS1,DNAJB9,SEC61A1,HSPA5,HYOU1,XBP1,PDIA6,SEC62,HERPUD1
2	1269784	DNA strand elongation	BioSystems: REACTOME	4.149e-07	8.686e-05	0.000695	0.0006949	32	7	MCM2,MCM3,MCM4,MCM6,GINS1,RPA3,PCNA
3	1269785	Unwinding of DNA	BioSystems: REACTOME	5.634e-07	0.0001049	0.0008389	0.0009437	12	5	MCM2,MCM3,MCM4,MCM6,GINS1
4	1269764	Mitotic G1-G1/S phases	BioSystems: REACTOME	1.85e-06	0.0002679	0.002143	0.003098	143	12	MCM2,MCM3,MCM4,MCM6,CCND1,RRM2,TYMS,ORC1,CCNE2,RPA3,PCNA,CDK6
5	1269768	G1/S Transition	BioSystems: REACTOME	1.942e-06	0.0002679	0.002143	0.003252	119	11	MCM2,MCM3,MCM4,MCM6,CCND1,RRM2,TYMS,ORC1,CCNE2,RPA3,PCNA
6	1268759	IRE1alpha activates chaperones	BioSystems: REACTOME	2.498e-06	0.0002679	0.002143	0.004184	58	8	DNAJB11,DNAJB9,SEC61A1,HSPA5,HYOU1,XBP1,PDIA6,SEC62
7	1269773	Activation of the pre-replicative complex	BioSystems: REACTOME	7.503e-06	0.0005616	0.004493	0.01257	32	6	MCM2,MCM3,MCM4,MCM6,ORC1,RPA3
8	1269757	Activation of ATR in response to replication stress	BioSystems: REACTOME	1.807e-05	0.0009458	0.007567	0.03026	37	6	MCM2,MCM3,MCM4,MCM6,ORC1,RPA3
9	1268760	XBP1(S) activates chaperone genes	BioSystems: REACTOME	2.099e-05	0.001065	0.008523	0.03515	56	7	DNAJB11,DNAJB9,SEC61A1,HYOU1,XBP1,PDIA6,SEC62
10	1269777	S Phase	BioSystems: REACTOME	2.91e-05	0.001434	0.01147	0.04874	130	10	MCM2,MCM3,MCM4,MCM6,CCND1,GINS1,ORC1,CCNE2,RPA3,PCNA
11	1268757	ATF6 (ATF6-alpha) activates chaperones	BioSystems: REACTOME	3.339e-05	0.001553	0.01243	0.05592	13	4	HSP90B1,MBTPS1,HSPA5,XBP1
12	1269010	Diseases of glycosylation	BioSystems: REACTOME	4.806e-05	0.002012	0.0161	0.0805	86	8	DCN,SEMA5B,ADAMTS18,SDC4,ADAMTSL1,MUC13,THBS1,ADAMTS7
13	1269388	FGFR1 ligand binding and activation	BioSystems: REACTOME	8.199e-05	0.003194	0.02555	0.1373	16	4	ANOS1,FGF20,FGF3,FGF10
14	1269538	Signaling by NOTCH2	BioSystems: REACTOME	0.0001302	0.004845	0.03876	0.218	33	5	JAG2,HES1,DLL1,RBPJ,HES5
15	1269772	G1/S-Specific Transcription	BioSystems: REACTOME	0.0001346	0.004901	0.03921	0.2254	18	4	RRM2,TYMS,ORC1,PCNA
16	1269779	Synthesis of DNA	BioSystems: REACTOME	0.0001507	0.005371	0.04297	0.2524	101	8	MCM2,MCM3,MCM4,MCM6,GINS1,ORC1,RPA3,PCNA
17	1383054	Defective B3GALTL causes Peters-plus syndrome (PpS)	BioSystems: REACTOME	0.0002275	0.00709	0.05673	0.3811	37	5	SEMA5B,ADAMTS18,ADAMTSL1,THBS1,ADAMTS7
18	1268891	Constitutive Signaling by NOTCH1 HD+PEST Domain Mutants	BioSystems: REACTOME	0.0002413	0.00709	0.05673	0.4041	58	6	JAG2,HES1,DLL1,HEY1,RBPJ,HES5
19	1268890	Signaling by NOTCH1 HD+PEST Domain Mutants in Cancer	BioSystems: REACTOME	0.0002413	0.00709	0.05673	0.4041	58	6	JAG2,HES1,DLL1,HEY1,RBPJ,HES5
20	1268883	Signaling by NOTCH1 in Cancer	BioSystems: REACTOME	0.0002413	0.00709	0.05673	0.4041	58	6	JAG2,HES1,DLL1,HEY1,RBPJ,HES5
21	1268888	Signaling by NOTCH1 PEST Domain Mutants in Cancer	BioSystems: REACTOME	0.0002413	0.00709	0.05673	0.4041	58	6	JAG2,HES1,DLL1,HEY1,RBPJ,HES5
22	1268889	Constitutive Signaling by NOTCH1 PEST Domain Mutants	BioSystems: REACTOME	0.0002413	0.00709	0.05673	0.4041	58	6	JAG2,HES1,DLL1,HEY1,RBPJ,HES5
23	1269875	DNA Replication	BioSystems: REACTOME	0.0002554	0.007377	0.05902	0.4279	109	8	MCM2,MCM3,MCM4,MCM6,GINS1,ORC1,RPA3,PCNA
24	1383049	Diseases associated with O-glycosylation of proteins	BioSystems: REACTOME	0.000291	0.008052	0.06443	0.4874	60	6	SEMA5B,ADAMTS18,ADAMTSL1,MUC13,THBS1,ADAMTS7
25	1268735	O-glycosylation of TSR domain-containing proteins	BioSystems: REACTOME	0.0002932	0.008052	0.06443	0.4912	39	5	SEMA5B,ADAMTS18,ADAMTSL1,THBS1,ADAMTS7
26	1269530	Signaling by NOTCH	BioSystems: REACTOME	0.0003267	0.008827	0.07063	0.5473	113	8	CCND1,JAG2,HES1,SEL1L,DLL1,HEY1,RBPJ,HES5
27	1268734	O-linked glycosylation	BioSystems: REACTOME	0.0003902	0.01037	0.08301	0.6536	116	8	GALNT1,SEMA5B,ADAMTS18,ADAMTSL1,MUC13,THBS1,ADAMTS7,GALNT11
28	1268758	ATF6 (ATF6-alpha) activates chaperone genes	BioSystems: REACTOME	0.000523	0.01348	0.1078	0.876	11	3	HSP90B1,HSPA5,XBP1
29	1270244	Extracellular matrix organization	BioSystems: REACTOME	0.0006271	0.01545	0.1236	1	297	13	ITGA9,DCN,BMP4,FBLN2,PTPRS,ADAMTS18,NID1,SDC4,COL4A6,LAMA4,THBS1,LRP4,CTSB
30	1269540	NOTCH2 intracellular domain regulates transcription	BioSystems: REACTOME	0.0008864	0.01872	0.1498	1	13	3	HES1,RBPJ,HES5
31	1269535	Signaling by NOTCH1	BioSystems: REACTOME	0.0009031	0.01872	0.1498	1	74	6	JAG2,HES1,DLL1,HEY1,RBPJ,HES5
32	1270336	CDO in myogenesis	BioSystems: REACTOME	0.0009165	0.01872	0.1498	1	29	4	BOC,TCF3,TCF12,NTN3
33	1270335	Myogenesis	BioSystems: REACTOME	0.0009165	0.01872	0.1498	1	29	4	BOC,TCF3,TCF12,NTN3
34	1270412	Mismatch repair (MMR) directed by MSH2:MSH6 (MutSalpha)	BioSystems: REACTOME	0.001116	0.02224	0.178	1	14	3	MSH6,RPA3,PCNA
35	1270411	Mismatch Repair	BioSystems: REACTOME	0.001379	0.02538	0.2031	1	15	3	MSH6,RPA3,PCNA
36	1270337	Regulation of beta-cell development	BioSystems: REACTOME	0.001506	0.02627	0.2102	1	33	4	NEUROD1,FGF10,HES1,RBPJ
37	1269397	Negative regulation of FGFR1 signaling	BioSystems: REACTOME	0.001506	0.02627	0.2102	1	33	4	ANOS1,FGF20,FGF3,FGF10
38	1269394	Phospholipase C-mediated cascade: FGFR1	BioSystems: REACTOME	0.001678	0.02825	0.226	1	16	3	FGF20,FGF3,FGF10
39	1269774	E2F mediated regulation of DNA replication	BioSystems: REACTOME	0.001686	0.02825	0.226	1	34	4	RRM2,TYMS,ORC1,PCNA
40	1270256	ECM proteoglycans	BioSystems: REACTOME	0.00171	0.02835	0.2268	1	57	5	ITGA9,DCN,PTPRS,LAMA4,LRP4
41	1269831	M/G1 Transition	BioSystems: REACTOME	0.001972	0.03146	0.2517	1	86	6	MCM2,MCM3,MCM4,MCM6,ORC1,RPA3
42	1269832	DNA Replication Pre-Initiation	BioSystems: REACTOME	0.001972	0.03146	0.2517	1	86	6	MCM2,MCM3,MCM4,MCM6,ORC1,RPA3
43	1268871	Activated point mutants of FGFR2	BioSystems: REACTOME	0.002015	0.03154	0.2524	1	17	3	FGF20,FGF3,FGF10
44	1269386	Signaling by FGFR	BioSystems: REACTOME	0.002348	0.03575	0.286	1	89	6	ANOS1,FGF20,FGF3,FGF10,FGFR4,RBFOX2
45	1269405	Phospholipase C-mediated cascade; FGFR2	BioSystems: REACTOME	0.002391	0.03576	0.2861	1	18	3	FGF20,FGF3,FGF10
46	1269570	Class B/2 (Secretin family receptors)	BioSystems: REACTOME	0.002929	0.04267	0.3414	1	93	6	FZD7,FZD9,CALCB,WNT5A,WNT7B,CRHBP
47	1269400	FGFR2 ligand binding and activation	BioSystems: REACTOME	0.003267	0.04518	0.3615	1	20	3	FGF20,FGF3,FGF10
48	1270139	Pyrimidine biosynthesis	BioSystems: REACTOME	0.003317	0.04518	0.3615	1	6	2	DCTD,TYMS
49	1269389	FGFR1b ligand binding and activation	BioSystems: REACTOME	0.003317	0.04518	0.3615	1	6	2	FGF3,FGF10
50	1269395	SHC-mediated cascade:FGFR1	BioSystems: REACTOME	0.003769	0.04873	0.3899	1	21	3	FGF20,FGF3,FGF10
1	M39678	Retinoblastoma gene in cancer	MSigDB C2 BIOCARTA (v7.5.1)	8.311e-09	1.243e-05	9.945e-05	1.392e-05	88	12	MCM3,MCM4,MCM6,CCND1,RRM2,TYMS,ORC1,MSH6,CCNE2,RPA3,PCNA,CDK6
2	M39739	Breast cancer pathway	MSigDB C2 BIOCARTA (v7.5.1)	1.484e-08	1.243e-05	9.945e-05	2.486e-05	156	15	CCND1,JAG2,FZD7,FZD9,GADD45G,FGF20,FGF3,FGF10,HES1,WNT5A,WNT7B,DLL1,HEY1,HES5,CDK6
3	M39627	G1 to S cell cycle control	MSigDB C2 BIOCARTA (v7.5.1)	3.952e-08	1.326e-05	0.0001061	6.62e-05	64	10	MCM2,MCM3,MCM4,MCM6,CCND1,ORC1,CCNE2,RPA3,PCNA,CDK6
4	M39852	Osteoblast differentiation and related diseases	MSigDB C2 BIOCARTA (v7.5.1)	2.542e-07	6.083e-05	0.0004867	0.0004258	119	12	JAG2,FZD7,FZD9,BMP4,FGF3,FGF10,FGFR4,WNT5A,WNT7B,DLL1,HEY1,RBPJ
5	M39465	Hair follicle development: cytodifferentiation - part 3 of 3	MSigDB C2 BIOCARTA (v7.5.1)	9.536e-07	0.0001597	0.001278	0.001597	89	10	ZBTB16,GJB6,BMP4,TCF3,PHLDA1,KRT19,WNT5A,MSX2,LRIG1,RBPJ
6	M12868	Pathways in cancer	MSigDB C2 BIOCARTA (v7.5.1)	2.382e-06	0.0002679	0.002143	0.003989	325	18	HSP90B1,ZBTB16,CCND1,FZD7,FZD9,BMP4,FGF20,FGF3,FGF10,COL4A6,WNT5A,WNT7B,LAMA4,BIRC2,BIRC3,MSH6,CCNE2,CDK6
7	M39650	Cell cycle	MSigDB C2 BIOCARTA (v7.5.1)	2.484e-06	0.0002679	0.002143	0.00416	122	11	MCM2,MCM3,MCM4,MCM6,CCND1,GADD45G,YWHAH,ORC1,CCNE2,PCNA,CDK6
8	M39335	DNA replication	MSigDB C2 BIOCARTA (v7.5.1)	2.923e-06	0.000272	0.002176	0.004896	42	7	MCM2,MCM3,MCM4,MCM6,ORC1,RPA3,PCNA
9	M7963	Cell cycle	MSigDB C2 BIOCARTA (v7.5.1)	3.154e-06	0.000278	0.002225	0.005283	125	11	MCM2,MCM3,MCM4,MCM6,CCND1,GADD45G,YWHAH,ORC1,CCNE2,PCNA,CDK6
10	M39618	Photodynamic therapy-induced unfolded protein response	MSigDB C2 BIOCARTA (v7.5.1)	4.086e-06	0.0003422	0.002738	0.006844	29	6	DNAJB11,HSP90B1,DNAJB9,HSPA5,XBP1,PDIA6
11	M6682	CDK Regulation of DNA Replication	MSigDB C2 BIOCARTA (v7.5.1)	5.657e-06	0.0004512	0.00361	0.009476	18	5	MCM2,MCM3,MCM4,MCM6,ORC1
12	M39770	Epithelial to mesenchymal transition in colorectal cancer	MSigDB C2 BIOCARTA (v7.5.1)	7.711e-06	0.0005616	0.004493	0.01292	164	12	JAG2,FZD7,FZD9,COL4A6,WNT5A,WNT7B,ID2,CLDN3,DLL1,RBPJ,PAK1,PROX1
13	M16853	DNA replication	MSigDB C2 BIOCARTA (v7.5.1)	1.533e-05	0.0009116	0.007293	0.02568	36	6	MCM2,MCM3,MCM4,MCM6,RPA3,PCNA
14	M42563	Malignant pleural mesothelioma	MSigDB C2 BIOCARTA (v7.5.1)	1.555e-05	0.0009116	0.007293	0.02604	446	20	CCND1,FZD7,FZD9,FGF20,FGF3,FGF10,FGFR4,CXCL12,COL4A6,SFRP2,LIMD1,PODXL,WNT5A,WNT7B,LAMA4,PAK1,STK38L,ULK2,CDH6,CDH11
15	M39548	PTF1A related regulatory pathway	MSigDB C2 BIOCARTA (v7.5.1)	1.578e-05	0.0009116	0.007293	0.02643	11	4	FGF10,HES1,RBPJ,PROX1
16	M39834	Small cell lung cancer	MSigDB C2 BIOCARTA (v7.5.1)	1.789e-05	0.0009458	0.007567	0.02997	98	9	CCND1,CKS2,GADD45G,COL4A6,LAMA4,BIRC2,BIRC3,CCNE2,CDK6
17	M5889	Ensemble of genes encoding extracellular matrix and extracellular matrix-associated proteins	MSigDB C2 BIOCARTA (v7.5.1)	3.193e-05	0.001528	0.01222	0.05348	1026	33	CPAMD8,DCN,COLEC12,BMP4,ANOS1,FBLN2,SEMA6D,SEMA5B,FGF20,ADAMTS18,FGF3,NID1,FGF10,CLEC19A,SDC4,CXCL12,SEMA6B,COL4A6,SEMA4D,SEMA3C,ADAMTSL1,SFRP2,WNT5A,NTN3,WNT7B,LAMA4,CRELD2,MUC13,CRHBP,THBS1,IGFBP7,ADAMTS7,CTSB
18	M39540	Notch signaling pathway	MSigDB C2 BIOCARTA (v7.5.1)	4.576e-05	0.002012	0.0161	0.07665	63	7	CCND1,JAG2,HES1,DLL1,HEY1,RBPJ,HES5
19	M39545	Canonical and non-canonical Notch signaling	MSigDB C2 BIOCARTA (v7.5.1)	4.768e-05	0.002012	0.0161	0.07987	27	5	JAG2,HES1,DLL1,HEY1,RBPJ
20	M39530	Embryonic stem cell pluripotency pathways	MSigDB C2 BIOCARTA (v7.5.1)	7.826e-05	0.003121	0.02497	0.1311	118	9	FZD7,FZD9,BMP4,FGF20,FGF3,FGF10,FGFR4,WNT5A,WNT7B
21	M5539	Axon guidance	MSigDB C2 BIOCARTA (v7.5.1)	0.0001554	0.005422	0.04338	0.2603	129	9	SEMA6D,SEMA5B,CXCL12,SEMA6B,SEMA4D,SEMA3C,NTN3,RGS3,PAK1
22	M39448	Neural crest differentiation	MSigDB C2 BIOCARTA (v7.5.1)	0.0001614	0.005518	0.04415	0.2704	102	8	BMP4,HES1,DLX5,DLL1,MSX2,RBPJ,HES5,CDH6
23	M39731	lncRNA in canonical Wnt signaling and colorectal cancer	MSigDB C2 BIOCARTA (v7.5.1)	0.0001728	0.005788	0.04631	0.2894	103	8	CCND1,FZD7,FZD9,TCF3,SFRP2,WNT5A,WNT7B,CDK6
24	M3228	Small cell lung cancer	MSigDB C2 BIOCARTA (v7.5.1)	0.0002862	0.008052	0.06443	0.4795	84	7	CCND1,COL4A6,LAMA4,BIRC2,BIRC3,CCNE2,CDK6
25	M22014	BTG family proteins and cell cycle regulation	MSigDB C2 BIOCARTA (v7.5.1)	0.000523	0.01348	0.1078	0.876	11	3	CCND1,BTG2,BTG1
26	M6370	p53 signaling pathway	MSigDB C2 BIOCARTA (v7.5.1)	0.0005753	0.0146	0.1168	0.9637	68	6	CCND1,RRM2,GADD45G,THBS1,CCNE2,CDK6
27	M22042	Segmentation Clock	MSigDB C2 BIOCARTA (v7.5.1)	0.0006895	0.0167	0.1336	1	12	3	HES1,DLL1,RBPJ
28	M39571	Notch signaling	MSigDB C2 BIOCARTA (v7.5.1)	0.000708	0.0167	0.1336	1	47	5	JAG2,HES1,DLL1,RBPJ,HES5
29	M7946	Notch signaling pathway	MSigDB C2 BIOCARTA (v7.5.1)	0.000708	0.0167	0.1336	1	47	5	JAG2,HES1,DLL1,RBPJ,HES5
30	M288	Notch-mediated HES/HEY network	MSigDB C2 BIOCARTA (v7.5.1)	0.0007807	0.01762	0.141	1	48	5	HES1,TCF3,RBBP8,HEY1,RBPJ
31	M77	Wnt signaling network	MSigDB C2 BIOCARTA (v7.5.1)	0.0007995	0.01762	0.141	1	28	4	FZD7,FZD9,WNT5A,WNT7B
32	M40	E2F transcription factor network	MSigDB C2 BIOCARTA (v7.5.1)	0.0008403	0.01805	0.1444	1	73	6	MCM3,RRM2,TYMS,RBBP8,ORC1,CCNE2
33	M5885	Ensemble of genes encoding ECM-associated proteins including ECM-affilaited proteins, ECM regulators and secreted factors	MSigDB C2 BIOCARTA (v7.5.1)	0.001085	0.0219	0.1752	1	751	23	CPAMD8,COLEC12,BMP4,SEMA6D,SEMA5B,FGF20,ADAMTS18,FGF3,FGF10,CLEC19A,SDC4,CXCL12,SEMA6B,SEMA4D,SEMA3C,ADAMTSL1,SFRP2,WNT5A,WNT7B,MUC13,CRHBP,ADAMTS7,CTSB
34	M5880	Genes encoding proteins affiliated structurally or functionally to extracellular matrix proteins	MSigDB C2 BIOCARTA (v7.5.1)	0.001171	0.02293	0.1834	1	170	9	COLEC12,SEMA6D,SEMA5B,CLEC19A,SDC4,SEMA6B,SEMA4D,SEMA3C,MUC13
35	M165	Syndecan-4-mediated signaling events	MSigDB C2 BIOCARTA (v7.5.1)	0.001339	0.02538	0.2031	1	32	4	FZD7,SDC4,CXCL12,THBS1
36	M17807	Basal cell carcinoma	MSigDB C2 BIOCARTA (v7.5.1)	0.001456	0.02622	0.2098	1	55	5	FZD7,FZD9,BMP4,WNT5A,WNT7B
37	M40041	Hair follicle development: organogenesis - part 2 of 3	MSigDB C2 BIOCARTA (v7.5.1)	0.001506	0.02627	0.2102	1	33	4	GJB6,CCND1,BMP4,WNT5A
38	M39575	Ectoderm differentiation	MSigDB C2 BIOCARTA (v7.5.1)	0.001611	0.02781	0.2225	1	144	8	BOC,ZBTB16,RGMA,BMP4,TCF3,PODXL,CCDC88C,CDH6
39	M39472	H19 action Rb-E2F1 signaling and CDK-Beta-catenin activity	MSigDB C2 BIOCARTA (v7.5.1)	0.001678	0.02825	0.226	1	16	3	SOX4,CCND1,CSRP2
40	M195	C-MYB transcription factor network	MSigDB C2 BIOCARTA (v7.5.1)	0.001748	0.02871	0.2297	1	84	6	MCM4,CCND1,HES1,HSPA8,BIRC3,CDK6
41	M17	Notch signaling pathway	MSigDB C2 BIOCARTA (v7.5.1)	0.001995	0.03152	0.2522	1	59	5	CCND1,JAG2,RBBP8,DLL1,RBPJ
42	M40048	Development of ureteric collection system	MSigDB C2 BIOCARTA (v7.5.1)	0.00215	0.03334	0.2667	1	60	5	ETV4,CCND1,GREB1L,BMP4,ANOS1
43	M40045	Nephrogenesis	MSigDB C2 BIOCARTA (v7.5.1)	0.002391	0.03576	0.2861	1	18	3	MEIS1,GREB1L,FGF20
44	M39563	ncRNAs involved in Wnt signaling in hepatocellular carcinoma	MSigDB C2 BIOCARTA (v7.5.1)	0.002484	0.03682	0.2946	1	90	6	CCND1,FZD7,FZD9,SFRP2,WNT5A,WNT7B
45	M39699	Wnt signaling in kidney disease	MSigDB C2 BIOCARTA (v7.5.1)	0.00256	0.03762	0.301	1	38	4	FZD7,FZD9,WNT5A,WNT7B
46	M39817	Influence of laminopathies on Wnt signaling	MSigDB C2 BIOCARTA (v7.5.1)	0.003096	0.04394	0.3516	1	40	4	CCND1,HES1,HES5,CDK6
47	M5887	Genes encoding structural components of basement membranes	MSigDB C2 BIOCARTA (v7.5.1)	0.003096	0.04394	0.3516	1	40	4	NID1,COL4A6,NTN3,LAMA4
48	M18	Beta1 integrin cell surface interactions	MSigDB C2 BIOCARTA (v7.5.1)	0.003269	0.04518	0.3615	1	66	5	ITGA9,NID1,COL4A6,LAMA4,THBS1
49	M22074	Proteolysis and Signaling Pathway of Notch	MSigDB C2 BIOCARTA (v7.5.1)	0.003317	0.04518	0.3615	1	6	2	DLL1,RBPJ
50	M39373	Sudden infant death syndrome (SIDS) susceptibility pathways	MSigDB C2 BIOCARTA (v7.5.1)	0.003354	0.0453	0.3625	1	162	8	HSP90B1,MAP2,NEUROD1,HES1,TCF3,YWHAH,LMX1B,HES5
1	P00045	Notch signaling pathway	PantherDB	1.807e-05	0.0009458	0.007567	0.03026	37	6	JAG2,HES1,HEY1,RBPJ,HES4,HES5
2	P00012	Cadherin signaling pathway	PantherDB	0.002991	0.04319	0.3456	1	15	8	FZD7,FZD9,PCDH19,WNT5A,WNT7B,PCDH8,CDH6,CDH11
1	PW:0000204	Notch signaling	Pathway Ontology	1.294e-05	0.0008669	0.006936	0.02167	35	6	JAG2,HES1,DLL1,HEY1,RBPJ,HES5
2	PW:0000324	altered Notch signaling	Pathway Ontology	0.0001836	0.00603	0.04825	0.3075	8	3	JAG2,DLL1,HEY1
3	PW:0000200	the planar cell polarity Wnt signaling	Pathway Ontology	0.001379	0.02538	0.2031	1	15	3	FZD7,FZD9,WNT7B
