# Supplementary material for: Regulation of otic neurosensory specification by Notch and Wnt signalling: insights from RNA-seq screenings in the embryonic chicken inner ear
Source: Front Cell Dev Biol. 2023 Oct 12;11:1245330. doi: 10.3389/fcell.2023.1245330 (PMC10600479; doi:10.3389/fcell.2023.1245330)
Supplement: Supplementary file 6 [file Table1.XLSX]

## Sheet: Notch_est_counts
Condition	Samples	TPM_Hes5.1	TPM_Hes5.2	TPM_Hes5.3	TPM_Hey1	TPM_Hey2	TPM_Hairy1	TPM_Dll1	TPM_Jag1	TPM_Jag2	TPM_Notch1	TPM_Notch_2	TPM_RBPJ		log_TPM_Hes5.1	log_TPM_Hes5.2	log_TPM_Hes5.3	log_TPM_Hey1	log_TPM_Hey2	log_TPM_Hairy1	log_TPM_Dll1	log_TPM_Jag1	log_TPM_Jag2	log_TPM_Notch1	log_TPM_Notch2	log_TPM_RBPJ
Control	Left_1	94.61270	14.83380	187.63700	104.10400	6.65030	129.59200	7.62695	40.41210	34.930100	45.4053	17.807900	7.00532		6.56396	3.89082	7.5518	6.70188	2.73342	7.01783	2.93111	5.33672	5.1264	5.50479	4.15445	2.80845
Control	Right_1	30.35380	8.87540	72.71430	279.23300	9.87582	161.64900	3.180990	22.70270	16.605000	19.5788	10.159400	4.368210		4.92381	3.14981	6.18417	8.12533	3.3039	7.33672	1.66948	4.50479	4.05355	4.29122	3.34474	2.12704
Control	Left_2	36.614900	10.031100	91.753200	7.237000	7.472670	53.254800	10.303800	15.693200	20.265100	55.642	28.415100	4.873810		5.19436	3.32641	6.51969	2.85539	2.90162	5.73484	3.3651	3.97207	4.34093	5.7981	4.82859	2.28505
Control	Right_2	26.377900	4.257640	65.974700	4.994200	7.099950	49.174500	8.219460	13.439700	11.540200	55.4899	25.620400	5.374700		4.72126	2.09005	6.04384	2.32025	2.82781	5.61984	3.03904	3.74843	3.5286	5.79415	4.67922	2.42618
Control	Left_3	39.65650	14.61410	108.53200	19.77000	7.11437	53.64140	7.392130	12.62290	14.166700	27.2074	20.561700	4.894850		5.30949	3.86929	6.76198	4.30524	2.83074	5.74527	2.88599	3.65797	3.82443	4.76593	4.36189	2.29126
Control	Right_3	55.061700	11.038500	109.901000	81.144000	7.579440	96.007900	4.540920	14.253200	5.3636900	16.9369	7.2447400	1.480630		5.78298	3.46447	6.78006	6.34241	2.92209	6.58508	2.18298	3.83321	2.42323	4.0821	2.85693	0.566211
LOF_24h	Left_1	13.72690	10.20510	16.54990	7.17971	5.80544	19.39450	25.83820	28.00960	49.56640	11.85300	7.27235	9.94983		3.77893	3.35122	4.04875	2.84393	2.53741	4.27758	4.69143	4.80785	5.63129	3.56718	2.86242	3.31467
LOF_24h	Right_1	0.883166	0.451594	1.345020	9.621090	4.488210	7.828600	8.831870	20.023500	21.836600	3.771800	2.731080	8.500980		-0.179243	-1.1469	0.427628	3.2662	2.16614	2.96875	3.14272	4.32362	4.44868	1.91525	1.44947	3.08763
LOF_24h	Left_2	17.23160	10.19750	24.66280	11.74080	5.84359	18.92090	21.51330	25.64310	36.460000	15.286800	8.979550	12.68370		4.10698	3.35014	4.62426	3.55346	2.54685	4.24191	4.42716	4.6805	5.18824	3.93421	3.16664	3.6649
LOF_24h	Right_2	0.362584	1.185240	1.250710	6.395310	1.925770	10.352000	14.641000	23.835300	35.491900	5.460140	5.371440	10.915800		-1.46361	0.245179	0.322747	2.67701	0.945435	3.37184	3.87194	4.57503	5.14942	2.44894	2.42531	3.44835
LOF_24h	Left_3	8.389630	3.910410	8.238610	14.490200	2.746000	24.769200	21.411300	32.762400	37.998500	21.990200	14.569500	21.560600		3.06861	1.96732	3.0424	3.85701	1.45733	4.63048	4.4203	5.03397	5.24787	4.45879	3.86488	4.43033
LOF_24h	Right_3	0.599631	0.367574	0.730086	9.764680	2.584440	9.512880	12.190400	17.252200	35.566200	9.715820	6.435580	6.894900		-0.737853	-1.44389	-0.453862	3.28757	1.36985	3.24988	3.60767	4.10871	5.15243	3.28034	2.68607	2.78553
LOF_6h	Left_1	104.22600	12.85880	177.21200	253.31900	6.97203	80.66180	13.14200	34.14540	28.329500	58.0787	30.215500	3.71854		6.70357	3.68468	7.46933	7.98481	2.80158	6.33381	3.71611	5.09362	4.82423	5.85994	4.91722	1.89474
LOF_6h	Right_1	0.204372	0.219683	1.854270	26.549600	6.014610	25.560200	50.339100	26.000700	45.259200	42.7383	32.812800	7.614590		-2.29073	-2.1865	0.890851	4.73062	2.58847	4.67583	5.65361	4.70048	5.50014	5.41746	5.03619	2.92877
LOF_6h	Left_2	70.63860	15.17240	161.02700	231.46300	13.30410	68.52650	13.947400	30.70850	31.274300	50.363	27.749000	5.881240		6.14238	3.92338	7.33116	7.85464	3.7338	6.09859	3.80192	4.94057	4.96691	5.65429	4.79436	2.55612
LOF_6h	Right_2	0.000000	0.000000	2.373850	28.553800	9.542750	28.868900	45.303800	26.814300	43.036800	49.9252	32.850000	7.807880		NA	NA	1.24723	4.83561	3.25441	4.85144	5.50156	4.74493	5.4275	5.6417	5.03782	2.96493
LOF_6h	Left_3	49.40850	8.54342	114.93700	136.49300	8.01073	62.82280	25.88830	26.65430	31.00900	53.6524	29.59280	5.47403		5.62669	3.09481	6.8447	7.09268	3.00193	5.97322	4.69423	4.7363	4.95462	5.74557	4.88717	2.4526
LOF_6h	Right_3	0.0948796	0.0968225	2.8857700	40.0076000	6.8125900	30.2450000	59.4631000	36.0483000	51.1465000	55.4487	37.3650000	9.5916600		-3.39776	-3.36851	1.52896	5.3222	2.7682	4.91862	5.89392	5.17186	5.67656	5.79308	5.22362	3.26178
GOF_6h	Left_1	37.01580	16.73100	95.60120	24.31180	6.86396	59.15420	10.633000	19.93580	20.300000	47.8429	24.523600	7.497360		5.21007	4.06445	6.57896	4.60358	2.77904	5.88641	3.41048	4.31729	4.34341	5.58023	4.6161	2.90638
GOF_6h	Right_1	149.79100	98.11650	246.45700	22.00940	7.15058	47.35530	9.79012	17.88600	11.67080	40.8571	12.79210	5.95331		7.22681	6.61642	7.94519	4.46005	2.83806	5.56545	3.29133	4.16076	3.54483	5.35251	3.67718	2.57369
GOF_6h	Left_2	43.46030	18.89650	128.11400	13.95440	7.06067	67.37880	12.799100	18.46050	14.462300	54.1201	22.924200	5.587870		5.44163	4.24005	7.00128	3.80265	2.81981	6.07422	3.67797	4.20637	3.85423	5.75809	4.5188	2.4823
GOF_6h	Right_2	54.603700	36.170100	128.717000	17.221800	10.504600	57.594600	12.199800	21.630200	17.734700	56.326	26.710900	7.215580		5.77093	5.17673	7.00806	4.10616	3.39295	5.84786	3.60879	4.43498	4.1485	5.81573	4.73936	2.85112
GOF_6h	Left_3	66.65890	28.38540	133.96400	10.68340	5.99690	61.07010	16.461100	18.43280	18.670200	78.4335	31.719700	6.678510		6.05873	4.82708	7.0657	3.4173	2.58422	5.93239	4.04099	4.2042	4.22267	6.2934	4.98731	2.73953
GOF_6h	Right_3	81.45180	45.68990	126.89600	18.22900	8.26754	41.36700	10.811500	18.45430	14.085900	53.6229	33.648300	5.727260		6.34787	5.5138	6.9875	4.18816	3.04746	5.37041	3.43449	4.20589	3.81618	5.74478	5.07246	2.51785
GOF_24h	Left_1	20.561000	9.944890	61.090400	27.962000	10.390200	38.804600	8.066610	23.534000	26.489000	35.6969	22.791600	7.333010		4.36184	3.31396	5.93287	4.8054	3.37715	5.27816	3.01196	4.55667	4.72732	5.15773	4.51043	2.87441
GOF_24h	Right_1	50.97440	35.13970	114.05800	133.73900	17.71100	42.82770	6.570660	20.53550	13.0899000	32.2629	10.8295000	3.267510		5.6717	5.13503	6.83362	7.06328	4.14657	5.42047	2.71604	4.36005	3.71038	5.0118	3.43689	1.70819
GOF_24h	Left_2	31.978600	17.208500	56.723100	10.120300	10.557500	37.826000	9.664620	13.332600	12.676200	51.4263	25.392600	6.192640		4.99903	4.10505	5.82586	3.33918	3.4002	5.24131	3.27271	3.73689	3.66405	5.68443	4.66634	2.63055
GOF_24h	Right_2	162.54700	129.77300	215.02000	11.94100	13.33910	39.54140	19.019000	17.22950	14.910300	75.7675	23.105000	4.476080		7.34471	7.01985	7.74833	3.57785	3.73759	5.30529	4.24937	4.10681	3.89824	6.24351	4.53013	2.16224
GOF_24h	Left_3	68.060500	22.292000	150.409000	11.151600	9.311500	66.434900	10.537500	17.432400	16.053700	62.3205	30.965100	9.063360		6.08875	4.47845	7.23275	3.47918	3.21901	6.05387	3.39746	4.1237	4.00483	5.96163	4.95257	3.18005
GOF_24h	Right_3	114.83200	63.50760	204.85700	11.46710	25.62400	77.81620	12.36100	20.79830	6.827640	88.3938	27.476900	9.53645		6.84338	5.98886	7.67847	3.51943	4.67942	6.282	3.62772	4.37839	2.77139	6.46587	4.78015	3.25345

## Sheet: NICD1_EP_tpm
		Genes tpm								q-values
	NICD1	Notch1 extracelular	mRFP						NICD1	Notch1 extracelular	mRFP
Control_1L	25.5041	36.9423	268.604					Control	0.2798	0.26817	3.3059e-31
Control_1R	8.47622	10.3551	47916.7					GOF_6h	4.8254e-14	0.696206	2.647e-08
Control_2L	22.8544	36.7578	6.0002					GOF_24h	2.8258e-40	0.999972	6.6015e-06
Control_2R	18.9474	29.2477	4766.35
Control_3L	11.7445	15.0847	23.1236
Control_3R	4.22008	4.42387	3201.77
GOF_6h_1L	22.6512	33.8646	0.964495
GOF_6h_1R	209.35	9.99943	5726.81
GOF_6h_2L	29.705	43.5551	0.985129
GOF_6h_2R	151.624	35.3921	2187.39
GOF_6h_3L	35.038	52.4404	23.7177
GOF_6h_3R	305.365	32.9898	3804.29
GOF_24h_1L	21.3871	28.9434	10.4098
GOF_24h_1R	135.217	6.85316	12459.4
GOF_24h_2L	16.3533	28.4976	0.199458
GOF_24h_2R	216.692	39.9084	10777.5
GOF_24h_3L	37.0801	60.4496	33.6185
GOF_24h_3R	371.497	56.9352	12542.3

## Sheet: Mesenchymal_Markers
		CD105 (ENG)		est	tpm		CD73 (NT5E)				CD90 (THY1)
		Gene	transcript	transcript			Gene	transcript			Gene	transcript	transcript	transcript						qval_wt	CD105 (ENG)	CD73 (NT5E)	CD90 (THY1)
Conditions	sample ID	ENSGALG00000033039	ENSGALT00000120393.1	ENSGALT00000046276.3			ENSGALG00000015833	ENSGALT00000025528.6			ENSGALG00000006751	ENSGALT00000146178.1	ENSGALT00000128322.1	ENSGALT00000040832.5						Condition	ENSGALG00000033039	ENSGALG00000015833	ENSGALG00000006751
Control EP	4L			557	18.9703			21	1.32093					1978.97	99.823					Control EP	0.999883	0.999883	0.890164
Control EP	4R			366	14.4336			5	0.363097					1879.99	109.621					Notch GOF 6h	0.999883	0.999883	0.999883
Control EP	23L			413	15.5541			24	1.65865					1703.51	94.6723					Notch GOF 24h	0.999969	0.999969	0.999969
Control EP	23R			226	9.69492			16	1.25995					1312.87	83.1237					Notch LOF 6h	0.999948	0.999948	0.509267
Control EP	24L			280	9.27747			17	1.03901					1743.17	85.482					Notch LOF 24h	0.919802	NA	0.29421
Control EP	24R			219	8.84309			10	0.744593					1439.47	86.0093					Control EP mCherry	0.999993	0.999993	0.999993
																				Wnt LOF EP	0.941735	0.91422	0.925345
Notch GOF 6h	12L			178	7.61612			21	1.66764					1142.09	72.5757					Wnt LOF IWR1	0.946935	0.829608	0.788199
Notch GOF 6h	12R			120	7.25256			8	0.894281					903.771	80.9654
Notch GOF 6h	13L			349	12.7314			24	1.61187					1595.44	86.0442
Notch GOF 6h	13R			212	8.32539			34	2.45993					1323.81	76.8884
Notch GOF 6h	15L			317	12.8763			22	1.64845					1550.31	93.2027
Notch GOF 6h	15R			321	14.1252			13	1.05521					1367.46	89.0576
Notch GOF 24h	19L			264	12.1493			19	1.6241					976.142	66.7471
Notch GOF 24h	19R			195	7.57372			24	1.72363					1632.2	93.9532
Notch GOF 24h	21L			328	12.0083			27	1.82301					1680.49	91.046
Notch GOF 24h	21R			189	11.2377			13	1.4248					980.993	86.2923
Notch GOF 24h	22L			372	16.83			22	1.82898					1169.6	78.1448
Notch GOF 24h	22R			329	14.9579			15	1.25259					1194.1	80.1533
Notch LOF 6h	1L			137	8.44892			3	0.343825					778.895	71.3937
Notch LOF 6h	1R			169	7.65599			6	0.504001					932.011	62.6738
Notch LOF 6h	3L			180	7.48633			6	0.459179					1684.2	103.526
Notch LOF 6h	3R			178	7.72063			10	0.802616					1055.99	67.9104
Notch LOF 6h	5L			189	6.79923			10	0.661347					1593.4	84.6742
Notch LOF 6h	5R			166	7.05112			13	1.01709					1179.37	74.0808
Notch LOF 24h	32L			110	3.17047			15	0.802457					1856.08	79.4553
Notch LOF 24h	32R			256	7.79251			4	0.228224					1276.55	58.0339
Notch LOF 24h	33L			150	4.95323			7	0.431505					2139.69	105.282
Notch LOF 24h	33R			110	3.43622			1	0.0580472					1373.94	63.787
Notch LOF 24h	34L			127	6.39515			1	0.0934097					1226.17	91.6749
Notch LOF 24h	34R			120	6.2465			0	0					841.755	65.5708
Control EP mCherry	60L			270	11.0538			21	1.58225					2280.55	138.003
Control EP mCherry	60R			342	13.1537			28	1.98285					2295.5	130.531
Control EP mCherry	61L			228	9.2797			39	2.93248					1764.84	106.402
Control EP mCherry	61R			222	8.17387			20	1.35438					2704.56	147.135
Control EP mCherry	62L			214	7.18742			26	1.60646					2861.79	142.036
Control EP mCherry	62R			204	6.29051			33	1.8726					2950.84	134.488
Wnt LOF EP	50L			272	9.77534			34	2.25592					2427.08	129.16
Wnt LOF EP	50R			240	8.26538			25	1.58793					2494.11	127.115
Wnt LOF EP	51L			214	8.04946			26	1.80923					1916.29	106.855
Wnt LOF EP	51R			195	4.80933			13	0.590743					4450.36	162.341
Wnt LOF EP	52L			302	11.1152			29	1.96974					1882.54	102.573
Wnt LOF EP	52R			412	15.2766			22	1.51156					1576.18	86.72
Wnt LOF IWR1	35L			76	2.92769			20	1.43607					1690.48	96.9517
Wnt LOF IWR2	35R			99	3.34891			4	0.252024					2094.56	105.442
Wnt LOF IWR3	39L			136	4.25733			5	0.289035					2127.81	98.6436
Wnt LOF IWR4	39R			97	3.70938			7	0.498662					1343.59	76.4695
Wnt LOF IWR5	40L			37	1.79885			9	0.816128					1324.4	95.8984
Wnt LOF IWR6	40R			97	3.33785			3	0.191221					1743.77	89.0186

## Sheet: Wnt_est_counts
Condition	Samples	Dickkopf_TPM	Lgr5_TPM	Axin2_TPM	LEF1_TPM	Tcf7_TPM	Tcf7l1_TPM	Tcf7l2_TPM	Fzd1_TPM	Fzd2_TPM	Fzd3_TPM	Fzd4_TPM	Fzd6_TPM	Fzd7_TPM	Fzd9_TPM	Fzd10_TPM	Dkk3	Lgr4	Wnt2b	Wnt5a	Wnt4	Wnt11	Wnt6	Wnt3a	Wnt7b	Wnt5b	Wnt9a	Axin1		log_Dickkopf_TPM	log_Lgr5_TPM	log_Axin2_TPM	log_LEF1_TPM	log_Tcf7_TPM	log_Tcf7l1_TPM	log_Tcf7l2_TPM	log_Fzd1_TPM	log_Fzd2_TPM	log_Fzd3_TPM	log_Fzd4_TPM	log_Fzd6_1_TPM	log_Fzd7_TPM	log_Fzd9_TPM	log_Fzd10_TPM	log_Dkk3	log_Lgr4	log_Wnt2b	log_Wnt5a	log_Wnt4
Control_EP	Left_1	5.38225	35.5826	31.2935	2.81785	7.84072	9.51491	18.0081	60.7146	91.6237	14.6226	14.2848	25.1312	89.4461	5.14496	10.2994	67.9203	62.138	42.0758	54.464	4.88559	4.81889	1.53903	11.664	6.8575	6.64355	10.2433	28.2299		2.42821	5.1531	4.96779	1.49459	2.97099	3.25019	4.17057	5.92397	6.51765	3.87013	3.83641	4.65141	6.48295	2.36316	3.36449	6.08577	5.9574	5.39492	5.76723	2.28853
Control_EP	Right_1	1.75431	30.6647	29.9729	4.14261	7.15913	13.7839	17.7853	62.8174	83.3073	14.2057	13.448	25.9282	90.6164	5.42448	29.0846	71.5592	57.6647	34.9106	52.8344	9.8631	3.29957	0.361733	17.0557	7.05838	8.07728	9.62789	28.0494		0.810904	4.93851	4.90559	2.05054	2.83978	3.78491	4.15261	5.97309	6.38037	3.8284	3.74932	4.69645	6.5017	2.43948	4.86218	6.16107	5.84962	5.12559	5.72341	3.30204
Control_EP	Left_2	8.17337	29.3132	21.931	1.97641	5.1617	10.7977	18.5887	71.8671	79.1947	12.1427	9.70008	28.702	87.3041	7.31576	0.109682	68.6789	50.8393	43.1944	52.4925	6.9452	5.0802	1.53948	19.6563	8.7679	7.80173	8.75327	26.3319		3.03093	4.87348	4.4549	0.982882	2.36785	3.43265	4.21635	6.16726	6.30733	3.60202	3.278	4.84308	6.44798	2.87101	-3.1886	6.1018	5.66787	5.43277	5.71404	2.79602
Control_EP	Right_2	8.71672	23.5781	19.7937	3.80055	5.62378	10.7602	18.1755	71.2396	71.4339	10.5203	7.98417	24.5969	86.8808	5.80978	0.495205	77.1908	45.1106	40.0136	44.6917	6.00776	2.59899	0.777786	17.4311	9.45288	6.98483	10.5313	24.141		3.12379	4.55938	4.30697	1.92621	2.49154	3.42763	4.18392	6.15461	6.15854	3.3951	2.99714	4.6204	6.44097	2.53848	-1.0139	6.27036	5.49539	5.32242	5.48194	2.58683
Control_EP	Left_3	6.78026	22.2764	20.8805	4.2758	4.75982	8.54944	14.4262	50.0448	75.397	8.7523	7.62194	21.9371	76.6252	5.86646	7.90586	75.5354	39.8189	39.7463	37.7153	5.84425	4.29077	1.0252	28.9603	6.50037	6.98952	11.0725	22.2444		2.76134	4.47744	4.38408	2.09619	2.25091	3.09583	3.85062	5.64515	6.23644	3.12966	2.93016	4.4553	6.25975	2.55249	2.98292	6.23908	5.31538	5.31275	5.23708	2.54702
Control_EP	Right_3	6.85605	17.9005	14.8051	2.86143	2.28846	5.1197	12.3167	43.6415	74.8235	7.82016	6.20644	18.7486	75.5182	4.67833	6.55424	74.4925	35.4143	29.217	30.076	6.38739	2.69609	1.2315	26.262	3.92005	7.56622	10.8706	20.3335		2.77738	4.16193	3.88802	1.51674	1.19438	2.35606	3.62254	5.44763	6.22542	2.9672	2.63377	4.22871	6.23875	2.22599	2.71243	6.21902	5.14626	4.86874	4.91054	2.67523
Wnt_LOF_24h	Left_1	4.6137	24.1199	20.8185	5.45665	4.93907	10.1567	14.0952	48.2255	75.8248	9.27035	7.75751	23.3262	80.5434	2.64908	0.29047	69.4731	57.389	35.8269	49.8985	7.55772	4.96812	4.58296	20.2034	6.96427	9.22879	9.09073	23.2054		2.20592	4.59215	4.37979	2.44802	2.30424	3.34436	3.81713	5.59172	6.2446	3.21262	2.95559	4.54388	6.33169	1.40549	-1.78354	6.11838	5.8427	5.16297	5.64092	2.91795
Wnt_LOF_24h	Right_1	0.879334	17.2206	10.3408	2.83162	5.2031	7.24228	12.8556	48.0965	60.7351	7.91516	7.11482	20.3186	82.775	4.49244	0.185489	67.9801	41.8481	15.2099	36.2028	5.64066	2.08839	0.89315	6.94281	8.85061	4.83107	12.2351	16.8272		-0.185517	4.10606	3.37028	1.50163	2.37937	2.85644	3.68433	5.58786	5.92446	2.98462	2.83083	4.34473	6.37112	2.1675	-2.43059	6.08704	5.38709	3.92694	5.17803	2.49586
Wnt_LOF_24h	Left_2	3.70496	21.3968	14.3414	5.01697	5.53399	6.39095	13.9275	33.2181	96.8865	6.98842	6.01314	20.8933	65.3306	3.58588	4.36115	74.8618	34.4283	32.9467	47.7492	5.52255	3.74746	1.06942	10.5407	6.37016	6.68225	8.53153	18.2768		1.88946	4.41932	3.84211	2.32682	2.46832	2.67603	3.79986	5.0539	6.59822	2.80497	2.58812	4.38497	6.02969	1.84233	2.12471	6.22616	5.10552	5.04206	5.5774	2.46533
Wnt_LOF_24h	Right_2	1.50412	5.26557	4.91034	1.74871	2.01265	2.35607	9.50821	14.3252	44.3635	2.97393	4.02361	8.08527	37.1604	1.6265	1.56018	53.6106	11.5522	8.50362	17.3799	1.20399	1.45286	NA	6.65232	1.84084	4.38483	4.25933	7.99125		0.58892	2.39659	2.29582	0.806291	1.0091	1.23638	3.24917	3.84048	5.4713	1.57237	2.00849	3.0153	5.21569	0.701771	0.641712	5.74445	3.5301	3.08808	4.11935	0.267823
Wnt_LOF_24h	Left_3	3.2057	34.0833	26.6105	2.13826	4.33997	12.2493	16.7444	58.0918	82.3296	11.4973	11.4037	25.0869	82.5931	5.14195	2.87509	70.2518	61.608	39.4194	55.3444	5.78636	4.27985	1.04229	11.4253	7.41641	6.67643	9.37576	22.7174		1.68064	5.09099	4.73392	1.09644	2.11769	3.61463	4.06561	5.86026	6.36334	3.52322	3.51143	4.64886	6.36795	2.36232	1.52361	6.13446	5.94505	5.30083	5.79037	2.53266
Wnt_LOF_24h	Right_3	3.48539	23.7633	16.5088	6.83174	5.44131	12.5509	13.5694	52.5149	87.6361	9.93969	7.70832	22.2229	91.083	5.36481	4.20192	67.3437	52.8096	15.259	43.979	2.56436	1.63007	0.440404	6.99976	3.9329	7.47044	6.72563	29.7541		1.80132	4.57066	4.04516	2.77225	2.44395	3.64972	3.76229	5.71465	6.45345	3.3132	2.94642	4.47398	6.50911	2.42353	2.07105	6.07347	5.72273	3.93159	5.45874	1.3586
[truncated: 7 more columns]
