# Supplementary material for: Regulation of otic neurosensory specification by Notch and Wnt signalling: insights from RNA-seq screenings in the embryonic chicken inner ear
Source: Front Cell Dev Biol. 2023 Oct 12;11:1245330. doi: 10.3389/fcell.2023.1245330 (PMC10600479; doi:10.3389/fcell.2023.1245330)
Supplement: Supplementary file 7 [file Table5.XLSX]

## Sheet: DE genes_ Notch LOF 24h
target_id	ens_gene	ext_gene	hs_homolog	hs_homolog_gname	pval	qval_lrt	qval_wt	fold_change	se_fold_change	mean_obs	var_obs	tech_var	sigma_sq	smooth_sigma_sq	final_sigma_sq
ENSGALT00000007351.6	ENSGALG00000004618	TAX1BP3	ENSG00000213977	TAX1BP3	1.15393e-18	0.0430025	2.23332e-14	-1.02363	0.11607	7.68772	0.340224	0.00066098	0.000854333	0.0195473	0.0195473
ENSGALT00000002007.6	ENSGALG00000001316	CPNE2	ENSG00000140848	CPNE2	3.30311e-13	0.0647855	2.13094e-09	0.865473	0.11886	7.54747	0.269084	0.000668547	0.0170257	0.0205231	0.0205231
ENSGALT00000002634.4	ENSGALG00000001717	SLC16A1	ENSG00000155380	SLC16A1	2.33448e-13	0.0647855	2.13094e-09	-0.98665	0.134639	6.96058	0.298957	0.00104093	0.00438462	0.0261507	0.0261507
ENSGALT00000003754.7	ENSGALG00000002375	NOTCH1	ENSG00000148400	NOTCH1	7.60255e-11	0.0647855	2.9428e-07	-0.910258	0.139862	6.83347	0.360653	0.00156754	0.0180451	0.0277745	0.0277745
ENSGALT00000026909.4	ENSGALG00000016676	MCM3	ENSG00000112118	MCM3	6.34635e-11	0.0647855	2.9428e-07	-1.73382	0.265299	5.20592	0.946263	0.0203606	0.0852151	0.0692256	0.0852151
ENSGALT00000024146.7	ENSGALG00000014970	FSTL1	ENSG00000163430	FSTL1	2.31807e-10	0.0647855	7.47734e-07	-0.97499	0.153817	6.46634	0.346775	0.00197955	0.0135587	0.03351	0.03351
ENSGALT00000020914.6	ENSGALG00000012821	TUBB2B	ENSG00000137285	TUBB2B	4.47439e-10	0.0647855	1.16054e-06	0.676537	0.10848	10.497	0.152141	3.19507e-05	0.00428135	0.0176199	0.0176199
ENSGALT00000020914.6	ENSGALG00000012821	TUBB2B	ENSG00000137267	TUBB2A	4.47439e-10	0.0647855	1.16054e-06	0.676537	0.10848	10.497	0.152141	3.19507e-05	0.00428135	0.0176199	0.0176199
ENSGALT00000020914.6	ENSGALG00000012821	TUBB2B	ENSG00000137285	TUBB2B	4.47439e-10	0.0647855	1.16054e-06	0.676537	0.10848	10.497	0.152141	3.19507e-05	0.00428135	0.0176199	0.0176199
ENSGALT00000020914.6	ENSGALG00000012821	TUBB2B	ENSG00000137267	TUBB2A	4.47439e-10	0.0647855	1.16054e-06	0.676537	0.10848	10.497	0.152141	3.19507e-05	0.00428135	0.0176199	0.0176199
ENSGALT00000038016.4	ENSGALG00000023199	HNRNPDL	ENSG00000152795	HNRNPDL	4.79711e-10	0.0647855	1.16054e-06	-5.95534	0.956589	2.28452	10.6723	0.493045	-0.4524	0.879548	0.879548
ENSGALT00000058391.2	ENSGALG00000032930	NCL			1.11023e-09	0.0647855	2.38748e-06	-0.619573	0.101691	8.75551	0.138024	0.000201929	0.00670324	0.0153097	0.0153097
ENSGALT00000035200.5	ENSGALG00000001136				2.77683e-09	0.0647855	5.37428e-06	-2.53137	0.42585	3.88228	2.10912	0.05464	0.00816473	0.217383	0.217383
ENSGALT00000001476.4	ENSGALG00000001000	HSPA5	ENSG00000044574	HSPA5	6.29655e-09	0.0648915	1.10785e-05	-0.583226	0.100406	9.02459	0.113592	0.000160747	0.00860914	0.0149613	0.0149613
ENSGALT00000007342.7	ENSGALG00000004612	MTHFR	ENSG00000177000	MTHFR	1.07254e-08	0.0648915	1.71457e-05	0.643424	0.11251	7.84068	0.161484	0.000375631	0.0142549	0.018612	0.018612
ENSGALT00000019508.6	ENSGALG00000011962	NDNF	ENSG00000173376	NDNF	1.15167e-08	0.0648915	1.71457e-05	0.769419	0.134827	6.94982	0.235271	0.000985504	0.018309	0.0262818	0.0262818
ENSGALT00000001715.5	ENSGALG00000001141	HES5	ENSG00000197921	HES5	1.39354e-08	0.0648915	1.83731e-05	-2.94098	0.51831	3.5161	2.7434	0.0857945	0.156065	0.317173	0.317173
ENSGALT00000011621.6	ENSGALG00000007178	FADS2			1.42398e-08	0.0648915	1.83731e-05	0.700616	0.123555	7.36375	0.180392	0.000908394	0.016445	0.0219904	0.0219904
ENSGALT00000007079.6	ENSGALG00000004448	BRINP2	ENSG00000198797	BRINP2	1.55829e-08	0.0648915	1.88495e-05	1.04138	0.184152	6.0482	0.380598	0.00303979	0.0478282	0.0423658	0.0478282
ENSGALT00000026525.7	ENSGALG00000016442	RRM2	ENSG00000171848	RRM2	2.86477e-08	0.0648915	3.14568e-05	-0.896773	0.161595	7.09983	0.316167	0.00108227	0.0380872	0.0245525	0.0380872
ENSGALT00000080967.2	ENSGALG00000042491		ENSG00000197837	H4-16	2.9256e-08	0.0648915	3.14568e-05	-1.00419	0.181071	6.00804	0.394688	0.00584329	0.0290147	0.0433369	0.0433369
ENSGALT00000008075.7	ENSGALG00000005036	SH2D3C	ENSG00000095370	SH2D3C	3.71233e-08	0.0648915	3.7815e-05	1.01749	0.184863	7.42468	0.376866	0.000695457	0.0505661	0.0214781	0.0505661
ENSGALT00000017319.7	ENSGALG00000010646	STOX2	ENSG00000173320	STOX2	3.9364e-08	0.0648915	3.80925e-05	0.748359	0.136222	7.16544	0.181257	0.00397379	0.00379619	0.0238608	0.0238608
ENSGALT00000080706.2	ENSGALG00000010461	EBF3	ENSG00000108001	EBF3	7.76382e-08	0.0648915	7.15529e-05	0.606661	0.112919	8.53672	0.126194	0.00110878	0.0180173	0.0157856	0.0180173
ENSGALT00000030930.4	ENSGALG00000014910	COLEC12	ENSG00000158270	COLEC12	8.91117e-08	0.0648915	7.8394e-05	-0.777826	0.145452	7.18933	0.209375	0.000858587	0.030876	0.0236182	0.030876
ENSGALT00000066896.2	ENSGALG00000029653				1.08936e-07	0.0648915	9.16673e-05	-5.66297	1.06624	2.13834	9.65841	0.735316	-0.688288	0.969995	0.969995
ENSGALT00000043343.3	ENSGALG00000028415				1.15411e-07	0.0648915	9.30696e-05	-1.07016	0.201894	6.11512	0.368856	0.00260727	0.0585343	0.0407713	0.0585343
ENSGALT00000004194.6	ENSGALG00000002663	ATR	ENSG00000175054	ATR	1.24254e-07	0.0648915	9.61926e-05	-1.30748	0.247296	4.97991	0.656306	0.0127948	0.0649946	0.0789381	0.0789381
ENSGALT00000024769.5	ENSGALG00000015348	ALCAM	ENSG00000170017	ALCAM	1.36448e-07	0.0648915	0.00010157	-0.641513	0.12173	7.49186	0.238708	0.00128381	0.0123874	0.0209435	0.0209435
ENSGALT00000039834.4	ENSGALG00000007291	C16orf72	ENSG00000182831	C16orf72	2.85385e-07	0.0698753	0.000183595	-1.0298	0.20063	6.18661	0.357333	0.00243596	0.0579424	0.0391414	0.0579424
ENSGALT00000048415.2	ENSGALG00000043734	LIPG	ENSG00000101670	LIPG	2.70577e-07	0.0698753	0.000183595	0.86611	0.16841	7.19223	0.251063	0.000784354	0.0417585	0.0235891	0.0417585
ENSGALT00000050521.2	ENSGALG00000037852	HSD17B7	ENSG00000132196	HSD17B7	2.94071e-07	0.0648915	0.000183595	0.67128	0.130925	7.50221	0.160191	0.00484834	0.00904317	0.0208637	0.0208637
ENSGALT00000083830.2	ENSGALG00000044554	RIDA	ENSG00000132541	RIDA	2.70892e-07	0.0648915	0.000183595	-1.36209	0.264862	4.82527	0.630023	0.0183322	0.0250913	0.0868957	0.0868957
ENSGALT00000085309.2	ENSGALG00000001313	EIF4H	ENSG00000106682	EIF4H	2.7754e-07	0.0690121	0.000183595	-0.649636	0.126435	7.64311	0.147134	0.00413382	0.0171221	0.019845	0.019845
ENSGALT00000079712.2	ENSGALG00000038494	CMIP	ENSG00000153815	CMIP	9.14659e-07	0.0648915	0.000553197	0.546523	0.111327	7.91766	0.0899885	0.000401921	0.000185612	0.0181887	0.0181887
ENSGALT00000003039.7	ENSGALG00000001962	PTBP1	ENSG00000011304	PTBP1	9.96094e-07	0.0648915	0.000560658	-0.59766	0.122161	7.43757	0.116004	0.00101165	0.00102007	0.0213732	0.0213732
ENSGALT00000006973.5	ENSGALG00000004372	MICU1	ENSG00000107745	MICU1	1.0363e-06	0.0648915	0.000560658	0.648102	0.132682	7.03897	0.146129	0.00117827	0.00932253	0.0252286	0.0252286
ENSGALT00000046439.2	ENSGALG00000030673				9.8318e-07	0.0698753	0.000560658	0.674404	0.137775	7.67675	0.158257	0.000480793	0.0279921	0.0196195	0.0279921
ENSGALT00000059788.2	ENSGALG00000013990	RPS12	ENSG00000112306	RPS12	1.04287e-06	0.0698753	0.000560658	-0.527151	0.107948	8.17774	0.10417	0.000505504	0.0149813	0.0169737	0.0169737
ENSGALT00000093835.1	ENSGALG00000006409	PODXL	ENSG00000128567	PODXL	1.26892e-06	0.0698753	0.000663746	0.876158	0.180854	6.10113	0.259688	0.00796261	0.025603	0.0410996	0.0410996
ENSGALT00000009999.6	ENSGALG00000006197	CSNK2A1	ENSG00000254598	CSNK2A3	1.41878e-06	0.0698753	0.000704081	-0.661435	0.13716	6.90792	0.145374	0.00141598	0.0179423	0.0268035	0.0268035
ENSGALT00000009999.6	ENSGALG00000006197	CSNK2A1	ENSG00000101266	CSNK2A1	1.41878e-06	0.0698753	0.000704081	-0.661435	0.13716	6.90792	0.145374	0.00141598	0.0179423	0.0268035	0.0268035
ENSGALT00000009999.6	ENSGALG00000006197	CSNK2A1	ENSG00000254598	CSNK2A3	1.41878e-06	0.0698753	0.000704081	-0.661435	0.13716	6.90792	0.145374	0.00141598	0.0179423	0.0268035	0.0268035
ENSGALT00000009999.6	ENSGALG00000006197	CSNK2A1	ENSG00000101266	CSNK2A1	1.41878e-06	0.0698753	0.000704081	-0.661435	0.13716	6.90792	0.145374	0.00141598	0.0179423	0.0268035	0.0268035
ENSGALT00000017975.6	ENSGALG00000011036	HNRNPA2B1	ENSG00000122566	HNRNPA2B1	1.41614e-06	0.0698753	0.000704081	-0.781887	0.162126	8.34457	0.240847	0.000521521	0.0389056	0.0163554	0.0389056
ENSGALT00000020859.5	ENSGALG00000012784	TXNDC5	ENSG00000239264	TXNDC5	1.47528e-06	0.0648915	0.000713812	-0.573539	0.119126	7.5196	0.102548	0.00055515	0.00447504	0.0207313	0.0207313
ENSGALT00000092964.1	ENSGALG00000048179		ENSG00000197565	COL4A6	1.58975e-06	0.0698753	0.000750438	-0.724008	0.150847	6.5298	0.236071	0.00174134	0.0225287	0.032391	0.032391
ENSGALT00000017449.6	ENSGALG00000010722				1.66737e-06	0.0698753	0.000768342	1.02827	0.214669	5.75662	0.380989	0.00327141	0.0658525	0.0497526	0.0658525
ENSGALT00000044496.4	ENSGALG00000028880	FDPS	ENSG00000160752	FDPS	1.78221e-06	0.0698753	0.000802163	0.578905	0.121194	8.94656	0.118427	0.000141884	0.0218902	0.0150362	0.0218902
ENSGALT00000016537.7	ENSGALG00000044525	NFKBIE	ENSG00000146232	NFKBIE	1.88993e-06	0.0698753	0.000819907	0.949727	0.199319	6.16882	0.349301	0.00250463	0.0570876	0.0395396	0.0570876
ENSGALT00000082342.2	ENSGALG00000043684	PSMD13	ENSG00000185627	PSMD13	1.90637e-06	0.0648915	0.000819907	-0.527498	0.110747	7.94909	0.0876028	0.00037273	-5.50255e-05	0.0180245	0.0180245
ENSGALT00000041172.3	ENSGALG00000001101	MBD3	ENSG00000196589	MBD3L2B	1.96686e-06	0.0648915	0.000827535	-0.648274	0.136284	6.92754	0.145317	0.00130285	0.00308786	0.026557	0.026557
ENSGALT00000041172.3	ENSGALG00000001101	MBD3	ENSG00000205718	MBD3L4	1.96686e-06	0.0648915	0.000827535	-0.648274	0.136284	6.92754	0.145317	0.00130285	0.00308786	0.026557	0.026557
ENSGALT00000041172.3	ENSGALG00000001101	MBD3	ENSG00000170948	MBD3L1	1.96686e-06	0.0648915	0.000827535	-0.648274	0.136284	6.92754	0.145317	0.00130285	0.00308786	0.026557	0.026557
ENSGALT00000041172.3	ENSGALG00000001101	MBD3	ENSG00000182315	MBD3L3	1.96686e-06	0.0648915	0.000827535	-0.648274	0.136284	6.92754	0.145317	0.00130285	0.00308786	0.026557	0.026557
ENSGALT00000041172.3	ENSGALG00000001101	MBD3	ENSG00000237247	MBD3L5	1.96686e-06	0.0648915	0.000827535	-0.648274	0.136284	6.92754	0.145317	0.00130285	0.00308786	0.026557	0.026557
ENSGALT00000041172.3	ENSGALG00000001101	MBD3	ENSG00000230522	MBD3L2	1.96686e-06	0.0648915	0.000827535	-0.648274	0.136284	6.92754	0.145317	0.00130285	0.00308786	0.026557	0.026557
ENSGALT00000041172.3	ENSGALG00000001101	MBD3	ENSG00000196589	MBD3L2B	1.96686e-06	0.0648915	0.000827535	-0.648274	0.136284	6.92754	0.145317	0.00130285	0.00308786	0.026557	0.026557
ENSGALT00000041172.3	ENSGALG00000001101	MBD3	ENSG00000205718	MBD3L4	1.96686e-06	0.0648915	0.000827535	-0.648274	0.136284	6.92754	0.145317	0.00130285	0.00308786	0.026557	0.026557
ENSGALT00000041172.3	ENSGALG00000001101	MBD3	ENSG00000170948	MBD3L1	1.96686e-06	0.0648915	0.000827535	-0.648274	0.136284	6.92754	0.145317	0.00130285	0.00308786	0.026557	0.026557
ENSGALT00000041172.3	ENSGALG00000001101	MBD3	ENSG00000182315	MBD3L3	1.96686e-06	0.0648915	0.000827535	-0.648274	0.136284	6.92754	0.145317	0.00130285	0.00308786	0.026557	0.026557
ENSGALT00000041172.3	ENSGALG00000001101	MBD3	ENSG00000237247	MBD3L5	1.96686e-06	0.0648915	0.000827535	-0.648274	0.136284	6.92754	0.145317	0.00130285	0.00308786	0.026557	0.026557
ENSGALT00000041172.3	ENSGALG00000001101	MBD3	ENSG00000230522	MBD3L2	1.96686e-06	0.0648915	0.000827535	-0.648274	0.136284	6.92754	0.145317	0.00130285	0.00308786	0.026557	0.026557
ENSGALT00000041172.3	ENSGALG00000001101	MBD3	ENSG00000196589	MBD3L2B	1.96686e-06	0.0648915	0.000827535	-0.648274	0.136284	6.92754	0.145317	0.00130285	0.00308786	0.026557	0.026557
ENSGALT00000041172.3	ENSGALG00000001101	MBD3	ENSG00000205718	MBD3L4	1.96686e-06	0.0648915	0.000827535	-0.648274	0.136284	6.92754	0.145317	0.00130285	0.00308786	0.026557	0.026557
ENSGALT00000041172.3	ENSGALG00000001101	MBD3	ENSG00000170948	MBD3L1	1.96686e-06	0.0648915	0.000827535	-0.648274	0.136284	6.92754	0.145317	0.00130285	0.00308786	0.026557	0.026557
ENSGALT00000041172.3	ENSGALG00000001101	MBD3	ENSG00000182315	MBD3L3	1.96686e-06	0.0648915	0.000827535	-0.648274	0.136284	6.92754	0.145317	0.00130285	0.00308786	0.026557	0.026557
ENSGALT00000041172.3	ENSGALG00000001101	MBD3	ENSG00000237247	MBD3L5	1.96686e-06	0.0648915	0.000827535	-0.648274	0.136284	6.92754	0.145317	0.00130285	0.00308786	0.026557	0.026557
ENSGALT00000041172.3	ENSGALG00000001101	MBD3	ENSG00000230522	MBD3L2	1.96686e-06	0.0648915	0.000827535	-0.648274	0.136284	6.92754	0.145317	0.00130285	0.00308786	0.026557	0.026557
ENSGALT00000041172.3	ENSGALG00000001101	MBD3	ENSG00000196589	MBD3L2B	1.96686e-06	0.0648915	0.000827535	-0.648274	0.136284	6.92754	0.145317	0.00130285	0.00308786	0.026557	0.026557
ENSGALT00000041172.3	ENSGALG00000001101	MBD3	ENSG00000205718	MBD3L4	1.96686e-06	0.0648915	0.000827535	-0.648274	0.136284	6.92754	0.145317	0.00130285	0.00308786	0.026557	0.026557
ENSGALT00000041172.3	ENSGALG00000001101	MBD3	ENSG00000170948	MBD3L1	1.96686e-06	0.0648915	0.000827535	-0.648274	0.136284	6.92754	0.145317	0.00130285	0.00308786	0.026557	0.026557
ENSGALT00000041172.3	ENSGALG00000001101	MBD3	ENSG00000182315	MBD3L3	1.96686e-06	0.0648915	0.000827535	-0.648274	0.136284	6.92754	0.145317	0.00130285	0.00308786	0.026557	0.026557
ENSGALT00000041172.3	ENSGALG00000001101	MBD3	ENSG00000237247	MBD3L5	1.96686e-06	0.0648915	0.000827535	-0.648274	0.136284	6.92754	0.145317	0.00130285	0.00308786	0.026557	0.026557
ENSGALT00000041172.3	ENSGALG00000001101	MBD3	ENSG00000230522	MBD3L2	1.96686e-06	0.0648915	0.000827535	-0.648274	0.136284	6.92754	0.145317	0.00130285	0.00308786	0.026557	0.026557
ENSGALT00000041172.3	ENSGALG00000001101	MBD3	ENSG00000196589	MBD3L2B	1.96686e-06	0.0648915	0.000827535	-0.648274	0.136284	6.92754	0.145317	0.00130285	0.00308786	0.026557	0.026557
ENSGALT00000041172.3	ENSGALG00000001101	MBD3	ENSG00000205718	MBD3L4	1.96686e-06	0.0648915	0.000827535	-0.648274	0.136284	6.92754	0.145317	0.00130285	0.00308786	0.026557	0.026557
ENSGALT00000041172.3	ENSGALG00000001101	MBD3	ENSG00000170948	MBD3L1	1.96686e-06	0.0648915	0.000827535	-0.648274	0.136284	6.92754	0.145317	0.00130285	0.00308786	0.026557	0.026557
ENSGALT00000041172.3	ENSGALG00000001101	MBD3	ENSG00000182315	MBD3L3	1.96686e-06	0.0648915	0.000827535	-0.648274	0.136284	6.92754	0.145317	0.00130285	0.00308786	0.026557	0.026557
ENSGALT00000041172.3	ENSGALG00000001101	MBD3	ENSG00000237247	MBD3L5	1.96686e-06	0.0648915	0.000827535	-0.648274	0.136284	6.92754	0.145317	0.00130285	0.00308786	0.026557	0.026557
ENSGALT00000041172.3	ENSGALG00000001101	MBD3	ENSG00000230522	MBD3L2	1.96686e-06	0.0648915	0.000827535	-0.648274	0.136284	6.92754	0.145317	0.00130285	0.00308786	0.026557	0.026557
ENSGALT00000041172.3	ENSGALG00000001101	MBD3	ENSG00000196589	MBD3L2B	1.96686e-06	0.0648915	0.000827535	-0.648274	0.136284	6.92754	0.145317	0.00130285	0.00308786	0.026557	0.026557
ENSGALT00000041172.3	ENSGALG00000001101	MBD3	ENSG00000205718	MBD3L4	1.96686e-06	0.0648915	0.000827535	-0.648274	0.136284	6.92754	0.145317	0.00130285	0.00308786	0.026557	0.026557
ENSGALT00000041172.3	ENSGALG00000001101	MBD3	ENSG00000170948	MBD3L1	1.96686e-06	0.0648915	0.000827535	-0.648274	0.136284	6.92754	0.145317	0.00130285	0.00308786	0.026557	0.026557
ENSGALT00000041172.3	ENSGALG00000001101	MBD3	ENSG00000182315	MBD3L3	1.96686e-06	0.0648915	0.000827535	-0.648274	0.136284	6.92754	0.145317	0.00130285	0.00308786	0.026557	0.026557
ENSGALT00000041172.3	ENSGALG00000001101	MBD3	ENSG00000237247	MBD3L5	1.96686e-06	0.0648915	0.000827535	-0.648274	0.136284	6.92754	0.145317	0.00130285	0.00308786	0.026557	0.026557
ENSGALT00000041172.3	ENSGALG00000001101	MBD3	ENSG00000230522	MBD3L2	1.96686e-06	0.0648915	0.000827535	-0.648274	0.136284	6.92754	0.145317	0.00130285	0.00308786	0.026557	0.026557
ENSGALT00000073991.2	ENSGALG00000037816				2.20554e-06	0.0698753	0.000908212	0.583937	0.12336	7.44052	0.144145	0.00147698	0.0184698	0.0213494	0.0213494
ENSGALT00000006725.6	ENSGALG00000004225	KDM2B	ENSG00000089094	KDM2B	2.47091e-06	0.0698753	0.000989176	-0.875864	0.185938	5.80662	0.238325	0.00345052	0.0161952	0.0484089	0.0484089
ENSGALT00000018234.7	ENSGALG00000011184	HNRNPD	ENSG00000138668	HNRNPD	2.50437e-06	0.0648915	0.000989176	-0.67314	0.142985	6.72747	0.151875	0.0014083	0.000703652	0.0292586	0.0292586
ENSGALT00000023944.5	ENSGALG00000014833	RPL37	ENSG00000145592	RPL37	3.33322e-06	0.0698753	0.00129022	-0.472617	0.101657	8.74411	0.0872024	0.000171084	0.0118328	0.0153301	0.0153301
ENSGALT00000042807.3	ENSGALG00000027629	GNG2	ENSG00000186469	GNG2	3.5243e-06	0.0711278	0.00133744	0.503302	0.108526	8.09226	0.0952961	0.000328876	0.014557	0.0173379	0.0173379
ENSGALT00000103036.1	ENSGALG00000051431	RPS15A	ENSG00000134419	RPS15A	3.68171e-06	0.0759355	0.0013703	-0.578463	0.124976	8.7363	0.12915	0.000157007	0.0232716	0.0153444	0.0232716
ENSGALT00000013984.5	ENSGALG00000008590	EEF1B2	ENSG00000114942	EEF1B2	3.98379e-06	0.0759355	0.00145476	-0.546056	0.118393	8.70567	0.115279	0.000181067	0.0208443	0.0154025	0.0208443
ENSGALT00000090221.2	ENSGALG00000045052	MAB21L1	ENSG00000180660	MAB21L1	4.06925e-06	0.0759355	0.00145845	0.854954	0.185544	5.97088	0.260848	0.00284005	0.0488001	0.0442436	0.0488001
ENSGALT00000083676.2	ENSGALG00000009365	CYP51A1	ENSG00000001630	CYP51A1	4.71488e-06	0.0698753	0.00165912	0.560603	0.12248	7.50149	0.121922	0.00163278	0.0100927	0.0208693	0.0208693
ENSGALT00000047514.2	ENSGALG00000023199	HNRNPDL	ENSG00000152795	HNRNPDL	6.2825e-06	0.0698753	0.00213319	-0.669651	0.148263	6.70698	0.20722	0.0034129	0.00101649	0.0295598	0.0295598
ENSGALT00000056745.2	ENSGALG00000010087	IPO13	ENSG00000117408	IPO13	6.19886e-06	0.0759355	0.00213319	0.546583	0.120939	8.19268	0.128428	0.00125596	0.0206834	0.0169134	0.0206834
ENSGALT00000013893.4	ENSGALG00000008525	ABHD12	ENSG00000100997	ABHD12	6.94845e-06	0.0698753	0.00231863	0.5088	0.113186	7.80156	0.100386	0.000377552	0.00778537	0.018839	0.018839
ENSGALT00000102313.1	ENSGALG00000038154	YAP1	ENSG00000137693	YAP1	8.82421e-06	0.0698753	0.00289464	-0.799055	0.179799	6.11991	0.210113	0.00783204	-0.00563636	0.0406597	0.0406597
ENSGALT00000004470.6	ENSGALG00000002832	IFI35	ENSG00000068079	IFI35	9.18883e-06	0.0759355	0.00291536	0.675344	0.152261	6.48564	0.16083	0.00161166	0.022066	0.0331636	0.0331636
ENSGALT00000006701.6	ENSGALG00000004215	WIPI1	ENSG00000070540	WIPI1	9.61175e-06	0.0759355	0.00291536	0.491663	0.111092	7.95552	0.0938589	0.000520634	0.0172266	0.0179915	0.0179915
ENSGALT00000025447.3	ENSGALG00000015780	PNRC1	ENSG00000146278	PNRC1	9.64053e-06	0.0698753	0.00291536	-0.512891	0.115905	7.67547	0.0824682	0.000523191	0.00594339	0.0196279	0.0196279
ENSGALT00000039988.3	ENSGALG00000002922	NOTCH2	ENSG00000134250	NOTCH2	9.36364e-06	0.0698753	0.00291536	-0.683247	0.154184	6.44433	0.246871	0.00174771	0.0135627	0.0339114	0.0339114
ENSGALT00000070540.3	ENSGALG00000042308	FZD3	ENSG00000104290	FZD3	9.38733e-06	0.0759355	0.00291536	0.665213	0.150133	8.21622	0.148031	0.000272756	0.0335371	0.0168204	0.0335371
ENSGALT00000053457.2	ENSGALG00000032257	CSNK1E	ENSG00000283900	TPTEP2-CSNK1E	1.02753e-05	0.0759355	0.00305952	0.507356	0.115013	7.7097	0.293148	0.000436989	0.0133098	0.0194049	0.0194049
ENSGALT00000053457.2	ENSGALG00000032257	CSNK1E	ENSG00000213923	CSNK1E	1.02753e-05	0.0759355	0.00305952	0.507356	0.115013	7.7097	0.293148	0.000436989	0.0133098	0.0194049	0.0194049
ENSGALT00000053457.2	ENSGALG00000032257	CSNK1E	ENSG00000283900	TPTEP2-CSNK1E	1.02753e-05	0.0759355	0.00305952	0.507356	0.115013	7.7097	0.293148	0.000436989	0.0133098	0.0194049	0.0194049
ENSGALT00000053457.2	ENSGALG00000032257	CSNK1E	ENSG00000213923	CSNK1E	1.02753e-05	0.0759355	0.00305952	0.507356	0.115013	7.7097	0.293148	0.000436989	0.0133098	0.0194049	0.0194049
ENSGALT00000078202.2	ENSGALG00000006211	BCL2L1	ENSG00000171552	BCL2L1	1.08749e-05	0.0759355	0.00318898	0.534978	0.121613	7.89562	0.112039	0.000637816	0.0215469	0.0183067	0.0215469
ENSGALT00000015752.6	ENSGALG00000009678	KCTD3	ENSG00000136636	KCTD3	1.12505e-05	0.0759355	0.00321454	-2.51927	0.573654	4.5046	2.25614	0.0391842	0.454434	0.111631	0.454434
ENSGALT00000023311.6	ENSGALG00000014432	RPS20	ENSG00000008988	RPS20	1.12942e-05	0.0698753	0.00321454	-0.494925	0.112719	7.82891	0.0849109	0.000378908	0.00380058	0.0186794	0.0186794
ENSGALT00000026894.4	ENSGALG00000016665	FDFT1	ENSG00000079459	FDFT1	1.16486e-05	0.0759355	0.00323044	0.438249	0.0999642	9.43428	0.0836544	7.96084e-05	0.0141924	0.0149096	0.0149096
ENSGALT00000077008.2	ENSGALG00000005415	TEAD1	ENSG00000187079	TEAD1	1.16839e-05	0.0759355	0.00323044	-1.05628	0.240973	5.23848	0.38543	0.0124209	0.074681	0.0679005	0.074681
ENSGALT00000095087.1	ENSGALG00000014329	FOXJ2	ENSG00000065970	FOXJ2	1.18939e-05	0.0698753	0.00324219	-5.30566	1.21147	2.94791	8.82102	1.67774	-1.25892	0.523749	0.523749
ENSGALT00000077327.2	ENSGALG00000033598	HIRA	ENSG00000100084	HIRA	1.24649e-05	0.0698753	0.00335063	-0.627342	0.14358	6.70591	0.156847	0.00134702	0.00042603	0.0295756	0.0295756
ENSGALT00000027119.5	ENSGALG00000016797	FHL2	ENSG00000115641	FHL2	1.36335e-05	0.0698753	0.00353798	0.865299	0.198934	5.90958	0.244746	0.0135993	-0.0129266	0.0457627	0.0457627
ENSGALT00000068880.2	ENSGALG00000001475	STMN1	ENSG00000117632	STMN1	1.38931e-05	0.0759355	0.00353798	0.541358	0.124578	7.39267	0.111634	0.00153577	0.0190007	0.0217437	0.0217437
ENSGALT00000068970.2	ENSGALG00000029476	XPO1	ENSG00000082898	XPO1	1.3833e-05	0.0759355	0.00353798	-0.528381	0.121565	7.42038	0.11486	0.00065372	0.0168536	0.0215133	0.0215133
ENSGALT00000074165.2	ENSGALG00000029596	HAS2	ENSG00000170961	HAS2	1.36144e-05	0.0759355	0.00353798	-1.07195	0.246426	5.29112	0.533002	0.00663567	0.0844531	0.0657604	0.0844531
ENSGALT00000013045.4	ENSGALG00000008039	MFSD13A	ENSG00000138111	MFSD13A	1.47675e-05	0.0759355	0.00371182	0.568816	0.131302	7.22384	0.110958	0.00258387	0.01391	0.0232764	0.0232764
ENSGALT00000098043.1	ENSGALG00000003081	SUCO	ENSG00000094975	SUCO	1.66518e-05	0.0698753	0.00413177	4.87099	1.13131	1.74247	7.14475	0.681556	-0.648117	1.23823	1.23823
ENSGALT00000084998.2	ENSGALG00000038933	FABP7	ENSG00000164434	FABP7	1.80329e-05	0.0768738	0.00441782	-1.08836	0.253818	7.47177	0.436639	0.00072388	0.0959114	0.0211003	0.0959114
ENSGALT00000012692.6	ENSGALG00000007819	PDZRN3	ENSG00000121440	PDZRN3	2.00446e-05	0.0768738	0.00479535	0.573192	0.134414	7.00364	0.161926	0.00146349	0.0245887	0.025637	0.025637
ENSGALT00000013532.5	ENSGALG00000008314		ENSG00000134108	ARL8B	2.00694e-05	0.0768738	0.00479535	-0.915009	0.214584	6.17483	0.280502	0.00252904	0.0665401	0.0394045	0.0665401
ENSGALT00000084413.2	ENSGALG00000043379	RPL14	ENSG00000188846	RPL14	2.06431e-05	0.0759355	0.00487228	-0.443849	0.104243	8.43598	0.0757708	0.000234068	0.0093294	0.0160659	0.0160659
ENSGALT00000093884.1	ENSGALG00000014873	GJA1	ENSG00000152661	GJA1	2.09442e-05	0.0759355	0.00488378	-0.564019	0.132567	7.08318	0.119838	0.00162702	0.0207356	0.0247342	0.0247342
ENSGALT00000007451.7	ENSGALG00000004676				2.18373e-05	0.0759355	0.00499626	0.532222	0.125369	7.27673	0.103348	0.000804523	0.00879597	0.0227717	0.0227717
ENSGALT00000068365.3	ENSGALG00000001749	ACSBG2	ENSG00000130377	ACSBG2	2.19429e-05	0.0731429	0.00499626	0.747208	0.176056	6.74889	0.240019	0.017545	-0.00883727	0.0289487	0.0289487
ENSGALT00000076429.2	ENSGALG00000036942	KCNA3	ENSG00000177272	KCNA3	2.27228e-05	0.0768738	0.00511368	0.754094	0.178007	6.00422	0.263847	0.00254963	0.0449804	0.0434298	0.0449804
ENSGALT00000005664.5	ENSGALG00000003578	FN1	ENSG00000115414	FN1	2.47519e-05	0.0768738	0.00538256	-0.852141	0.20207	5.65568	0.248993	0.0062728	0.0549759	0.052623	0.0549759
ENSGALT00000019886.4	ENSGALG00000012179	SOCS4	ENSG00000180008	SOCS4	2.47208e-05	0.0768738	0.00538256	0.580429	0.137629	7.05505	0.129051	0.0033661	0.0241904	0.0250467	0.0250467
ENSGALT00000037821.4	ENSGALG00000023131	PDXP	ENSG00000241360	PDXP	2.46794e-05	0.0759355	0.00538256	0.485742	0.115167	7.70221	0.0889588	0.000442064	0.00643737	0.0194531	0.0194531
ENSGALT00000003475.6	ENSGALG00000002219	WBP2	ENSG00000132471	WBP2	2.61589e-05	0.0759355	0.00557417	0.544818	0.129578	7.11775	0.104495	0.000825835	0.00907093	0.0243598	0.0243598
ENSGALT00000086917.2	ENSGALG00000005634	CRYBA4	ENSG00000196431	CRYBA4	2.6209e-05	0.0768738	0.00557417	0.870601	0.207082	6.24252	0.294065	0.0023475	0.0619772	0.0379219	0.0619772
ENSGALT00000055861.2	ENSGALG00000038904	ARL6IP5	ENSG00000144746	ARL6IP5	2.99606e-05	0.0768738	0.00626076	0.422482	0.101223	8.80704	0.0698195	0.000146058	0.0131465	0.0152232	0.0152232
ENSGALT00000084445.2	ENSGALG00000001475	STMN1	ENSG00000117632	STMN1	3.00842e-05	0.0759355	0.00626076	0.595957	0.142819	6.80484	0.116288	0.00243237	0.0176464	0.0281633	0.0281633
ENSGALT00000026745.6	ENSGALG00000016570				3.17033e-05	0.0772258	0.00652752	1.15165	0.276781	5.45993	0.485791	0.00552979	0.109382	0.0590454	0.109382
ENSGALT00000025296.6	ENSGALG00000015683	GNG10	ENSG00000242616	GNG10	3.41692e-05	0.0772258	0.00685876	0.508097	0.122618	7.84443	0.119711	0.000519352	0.0220334	0.0185906	0.0220334
ENSGALT00000090990.1	ENSGALG00000050258				3.40442e-05	0.0772258	0.00685876	0.703195	0.169666	6.61683	0.18652	0.001484	0.041696	0.0309475	0.041696
ENSGALT00000099326.1	ENSGALG00000010671	HNRNPU	ENSG00000153187	HNRNPU	3.43753e-05	0.0759355	0.00685876	-0.463006	0.111773	7.92789	0.0757561	0.0006053	0.0111407	0.0181347	0.0181347
ENSGALT00000006318.6	ENSGALG00000003966	RPL23A	ENSG00000198242	RPL23A	3.5603e-05	0.0759355	0.00696021	-0.425552	0.102932	8.57779	0.069157	0.000209915	0.00670904	0.0156826	0.0156826
ENSGALT00000046778.2	ENSGALG00000043329				3.54753e-05	0.0759355	0.00696021	-0.476785	0.115301	7.70434	0.12872	0.000502139	0.00455095	0.0194394	0.0194394
ENSGALT00000022103.6	ENSGALG00000022702	CHRNA10			3.63506e-05	0.0777959	0.00703529	0.749844	0.181581	6.79214	0.239922	0.00125087	0.0482066	0.0283386	0.0482066
ENSGALT00000092662.1	ENSGALG00000039468		ENSG00000151967	SCHIP1	3.70147e-05	0.0759355	0.0070929	0.55818	0.135304	7.12992	0.150156	0.00323033	0.0033755	0.0242306	0.0242306
ENSGALT00000092662.1	ENSGALG00000039468		ENSG00000283154	IQCJ-SCHIP1	3.70147e-05	0.0759355	0.0070929	0.55818	0.135304	7.12992	0.150156	0.00323033	0.0033755	0.0242306	0.0242306
ENSGALT00000092662.1	ENSGALG00000039468		ENSG00000151967	SCHIP1	3.70147e-05	0.0759355	0.0070929	0.55818	0.135304	7.12992	0.150156	0.00323033	0.0033755	0.0242306	0.0242306
ENSGALT00000092662.1	ENSGALG00000039468		ENSG00000283154	IQCJ-SCHIP1	3.70147e-05	0.0759355	0.0070929	0.55818	0.135304	7.12992	0.150156	0.00323033	0.0033755	0.0242306	0.0242306
ENSGALT00000037052.3	ENSGALG00000015970	COL9A1	ENSG00000112280	COL9A1	4.25717e-05	0.0768738	0.00807777	-0.630405	0.154018	6.46183	0.186979	0.00199064	0.0197712	0.0335917	0.0335917
ENSGALT00000045316.3	ENSGALG00000028762	ZFYVE26	ENSG00000072121	ZFYVE26	4.5497e-05	0.0759355	0.00854903	-5.45713	1.33831	2.03583	9.02811	1.65047	-1.53292	1.03614	1.03614
ENSGALT00000012856.6	ENSGALG00000028141	C15orf61	ENSG00000189227	C15orf61	4.85454e-05	0.0793112	0.00895258	0.587551	0.144627	7.46229	0.132617	0.000572613	0.030803	0.0211752	0.030803
ENSGALT00000078710.2	ENSGALG00000014425	NCAPG	ENSG00000109805	NCAPG	4.85699e-05	0.0793112	0.00895258	-0.755879	0.186067	6.3007	0.260749	0.0110899	0.0408415	0.0367035	0.0408415
ENSGALT00000016002.3	ENSGALG00000009842	RASSF3	ENSG00000153179	RASSF3	4.96779e-05	0.0772258	0.00907044	-0.684933	0.168822	6.14436	0.189372	0.00265619	0.0331561	0.040095	0.040095
ENSGALT00000084404.2	ENSGALG00000007687	MAP2K1	ENSG00000169032	MAP2K1	5.24359e-05	0.0759355	0.00948453	-5.68911	1.40663	2.15145	10.227	2.00621	-1.3597	0.961701	0.961701
ENSGALT00000013162.6	ENSGALG00000008107	IRS4	ENSG00000133124	IRS4	5.4906e-05	0.0759355	0.00979443	-0.654809	0.162335	6.27013	0.175802	0.00219155	0.00371284	0.0373373	0.0373373
ENSGALT00000091688.1	ENSGALG00000004304	TCF12	ENSG00000140262	TCF12	5.51614e-05	0.0768738	0.00979443	0.436772	0.10831	10.4669	0.0942279	0.000118618	0.0101052	0.017478	0.017478
ENSGALT00000009849.5	ENSGALG00000006101	ARFRP1	ENSG00000101246	ARFRP1	5.73543e-05	0.0793112	0.0100003	0.537865	0.133683	7.11211	0.10311	0.00238646	0.024325	0.0244202	0.0244202
ENSGALT00000024512.6	ENSGALG00000015193	CCDC80			5.70405e-05	0.0793112	0.0100003	-0.606923	0.150798	6.54468	0.128466	0.00197352	0.0304341	0.0321367	0.0321367
ENSGALT00000000305.7	ENSGALG00000000227	DPYSL2	ENSG00000092964	DPYSL2	6.0918e-05	0.0793112	0.0100821	0.438309	0.109325	9.40548	0.0745098	0.000178819	0.0177491	0.0148946	0.0177491
ENSGALT00000000339.3	ENSGALG00000000259	PSMF1	ENSG00000125818	PSMF1	5.85422e-05	0.0759355	0.0100821	0.4506	0.112128	7.87117	0.069597	0.000418482	0.00614283	0.0184406	0.0184406
ENSGALT00000008710.6	ENSGALG00000005423	GRHPR	ENSG00000137106	GRHPR	6.04543e-05	0.0793112	0.0100821	0.830768	0.207121	5.88161	0.314352	0.00318938	0.0611592	0.0464681	0.0611592
ENSGALT00000042752.3	ENSGALG00000027002				6.09491e-05	0.0759355	0.0100821	-2.40522	0.59994	3.23814	2.00404	0.133226	-0.0243085	0.406666	0.406666
ENSGALT00000082721.3	ENSGALG00000006780	ARL6IP1	ENSG00000170540	ARL6IP1	5.89377e-05	0.0759355	0.0100821	0.40432	0.100652	8.91684	0.0525102	0.000125848	0.0049881	0.0150703	0.0150703
ENSGALT00000082721.3	ENSGALG00000006780	ARL6IP1	ENSG00000260342	AC138811.2	5.89377e-05	0.0759355	0.0100821	0.40432	0.100652	8.91684	0.0525102	0.000125848	0.0049881	0.0150703	0.0150703
ENSGALT00000082721.3	ENSGALG00000006780	ARL6IP1	ENSG00000170540	ARL6IP1	5.89377e-05	0.0759355	0.0100821	0.40432	0.100652	8.91684	0.0525102	0.000125848	0.0049881	0.0150703	0.0150703
ENSGALT00000082721.3	ENSGALG00000006780	ARL6IP1	ENSG00000260342	AC138811.2	5.89377e-05	0.0759355	0.0100821	0.40432	0.100652	8.91684	0.0525102	0.000125848	0.0049881	0.0150703	0.0150703
ENSGALT00000086700.2	ENSGALG00000007140	NRP1	ENSG00000099250	NRP1	5.99762e-05	0.0793112	0.0100821	-0.813965	0.202837	6.29023	0.268548	0.00242477	0.0592894	0.0369191	0.0592894
ENSGALT00000087585.2	ENSGALG00000026978	RPL29	ENSG00000162244	RPL29	6.37478e-05	0.0787207	0.0104557	-0.42243	0.105647	8.30718	0.0835626	0.000258433	0.012955	0.0164836	0.0164836
ENSGALT00000062100.2	ENSGALG00000035187	FHL3	ENSG00000183386	FHL3	6.4351e-05	0.0772258	0.010466	0.455109	0.113884	7.93966	0.0822356	0.00138099	0.0113821	0.0180732	0.0180732
ENSGALT00000019903.6	ENSGALG00000012190	TMEM163	ENSG00000152128	TMEM163	6.82993e-05	0.0801422	0.0110155	0.506872	0.127286	7.42431	0.100942	0.00061814	0.0236846	0.0214812	0.0236846
ENSGALT00000100504.1	ENSGALG00000020417	ISCA2	ENSG00000165898	ISCA2	7.26e-05	0.0768738	0.0116124	0.421207	0.106162	8.28164	0.0630792	0.000330859	0.00659235	0.0165746	0.0165746
ENSGALT00000007197.6	ENSGALG00000004521	GPX3	ENSG00000211445	GPX3	8.1686e-05	0.0814331	0.0128533	0.575021	0.145967	6.81864	0.141079	0.00115119	0.0308082	0.0279747	0.0308082
ENSGALT00000045113.3	ENSGALG00000026653	ARL9	ENSG00000196503	ARL9	8.11518e-05	0.0793112	0.0128533	0.485692	0.123242	7.3634	0.0884721	0.000789389	0.0157676	0.0219933	0.0219933
ENSGALT00000102582.1	ENSGALG00000029653				8.38543e-05	0.0768738	0.013088	4.86233	1.23626	2.35132	7.58443	1.45316	-0.502145	0.839333	0.839333
ENSGALT00000048505.2	ENSGALG00000036258	PCDH8	ENSG00000136099	PCDH8	9.11127e-05	0.0819275	0.0140894	0.724927	0.185256	5.82142	0.19473	0.00346001	0.0470842	0.0480195	0.0480195
ENSGALT00000089553.2	ENSGALG00000011036	HNRNPA2B1	ENSG00000122566	HNRNPA2B1	9.17258e-05	0.0819275	0.0140894	-0.825919	0.211152	6.81017	0.325815	0.00327988	0.0635977	0.0280902	0.0635977
ENSGALT00000009138.6	ENSGALG00000005696	ABHD6	ENSG00000163686	ABHD6	9.39658e-05	0.0768738	0.0141348	0.642027	0.164384	6.22548	0.205301	0.00224444	0.00742768	0.0382885	0.0382885
ENSGALT00000017487.6	ENSGALG00000010749	TCEANC2	ENSG00000116205	TCEANC2	9.54804e-05	0.0793112	0.0141348	0.482832	0.123746	7.32817	0.0799352	0.00066693	0.0161324	0.0223026	0.0223026
ENSGALT00000038715.4	ENSGALG00000009250	HNRNPA3	ENSG00000170144	HNRNPA3	9.31442e-05	0.0759355	0.0141348	-0.442544	0.113247	7.82808	0.0977365	0.000552975	-0.000481816	0.0186842	0.0186842
ENSGALT00000089652.2	ENSGALG00000027369	DGCR6	ENSG00000283809	AC007326.4	9.56734e-05	0.0772258	0.0141348	0.430725	0.110405	7.96426	0.0812914	0.000336884	0.00835977	0.0179471	0.0179471
ENSGALT00000089652.2	ENSGALG00000027369	DGCR6	ENSG00000278817	AC007325.4	9.56734e-05	0.0772258	0.0141348	0.430725	0.110405	7.96426	0.0812914	0.000336884	0.00835977	0.0179471	0.0179471
ENSGALT00000089652.2	ENSGALG00000027369	DGCR6	ENSG00000128185	DGCR6L	9.56734e-05	0.0772258	0.0141348	0.430725	0.110405	7.96426	0.0812914	0.000336884	0.00835977	0.0179471	0.0179471
ENSGALT00000089652.2	ENSGALG00000027369	DGCR6	ENSG00000183628	DGCR6	9.56734e-05	0.0772258	0.0141348	0.430725	0.110405	7.96426	0.0812914	0.000336884	0.00835977	0.0179471	0.0179471
ENSGALT00000089652.2	ENSGALG00000027369	DGCR6	ENSG00000283809	AC007326.4	9.56734e-05	0.0772258	0.0141348	0.430725	0.110405	7.96426	0.0812914	0.000336884	0.00835977	0.0179471	0.0179471
ENSGALT00000089652.2	ENSGALG00000027369	DGCR6	ENSG00000278817	AC007325.4	9.56734e-05	0.0772258	0.0141348	0.430725	0.110405	7.96426	0.0812914	0.000336884	0.00835977	0.0179471	0.0179471
ENSGALT00000089652.2	ENSGALG00000027369	DGCR6	ENSG00000128185	DGCR6L	9.56734e-05	0.0772258	0.0141348	0.430725	0.110405	7.96426	0.0812914	0.000336884	0.00835977	0.0179471	0.0179471
ENSGALT00000089652.2	ENSGALG00000027369	DGCR6	ENSG00000183628	DGCR6	9.56734e-05	0.0772258	0.0141348	0.430725	0.110405	7.96426	0.0812914	0.000336884	0.00835977	0.0179471	0.0179471
ENSGALT00000089652.2	ENSGALG00000027369	DGCR6	ENSG00000283809	AC007326.4	9.56734e-05	0.0772258	0.0141348	0.430725	0.110405	7.96426	0.0812914	0.000336884	0.00835977	0.0179471	0.0179471
ENSGALT00000089652.2	ENSGALG00000027369	DGCR6	ENSG00000278817	AC007325.4	9.56734e-05	0.0772258	0.0141348	0.430725	0.110405	7.96426	0.0812914	0.000336884	0.00835977	0.0179471	0.0179471
ENSGALT00000089652.2	ENSGALG00000027369	DGCR6	ENSG00000128185	DGCR6L	9.56734e-05	0.0772258	0.0141348	0.430725	0.110405	7.96426	0.0812914	0.000336884	0.00835977	0.0179471	0.0179471
ENSGALT00000089652.2	ENSGALG00000027369	DGCR6	ENSG00000183628	DGCR6	9.56734e-05	0.0772258	0.0141348	0.430725	0.110405	7.96426	0.0812914	0.000336884	0.00835977	0.0179471	0.0179471
ENSGALT00000089652.2	ENSGALG00000027369	DGCR6	ENSG00000283809	AC007326.4	9.56734e-05	0.0772258	0.0141348	0.430725	0.110405	7.96426	0.0812914	0.000336884	0.00835977	0.0179471	0.0179471
ENSGALT00000089652.2	ENSGALG00000027369	DGCR6	ENSG00000278817	AC007325.4	9.56734e-05	0.0772258	0.0141348	0.430725	0.110405	7.96426	0.0812914	0.000336884	0.00835977	0.0179471	0.0179471
ENSGALT00000089652.2	ENSGALG00000027369	DGCR6	ENSG00000128185	DGCR6L	9.56734e-05	0.0772258	0.0141348	0.430725	0.110405	7.96426	0.0812914	0.000336884	0.00835977	0.0179471	0.0179471
ENSGALT00000089652.2	ENSGALG00000027369	DGCR6	ENSG00000183628	DGCR6	9.56734e-05	0.0772258	0.0141348	0.430725	0.110405	7.96426	0.0812914	0.000336884	0.00835977	0.0179471	0.0179471
ENSGALT00000102529.1	ENSGALG00000013579	FAT1	ENSG00000083857	FAT1	9.42232e-05	0.0759355	0.0141348	-5.2847	1.35331	1.95629	8.50415	1.65812	-1.49952	1.08906	1.08906
ENSGALT00000001298.6	ENSGALG00000000884	CXXC5	ENSG00000171604	CXXC5	9.75513e-05	0.0811853	0.0141955	0.398593	0.102292	8.64929	0.0540618	0.000177105	0.0137941	0.0155185	0.0155185
ENSGALT00000085319.2	ENSGALG00000016775	RPL31	ENSG00000071082	RPL31	9.70666e-05	0.0768738	0.0141955	-0.419502	0.107625	8.16395	0.0632163	0.00034452	0.00187833	0.0170302	0.0170302
ENSGALT00000004075.4	ENSGALG00000002587	CRCP	ENSG00000241258	CRCP	9.83445e-05	0.0793112	0.0142042	0.569916	0.146333	7.18227	0.110138	0.00843084	0.0161807	0.0236894	0.0236894
ENSGALT00000005643.5	ENSGALG00000003563	YARS	ENSG00000134684	YARS1	0.000100169	0.0787207	0.0142549	0.435203	0.111872	7.88188	0.0673621	0.000391432	0.00995806	0.0183816	0.0183816
ENSGALT00000060399.2	ENSGALG00000010461	EBF3	ENSG00000108001	EBF3	9.9756e-05	0.0820815	0.0142549	1.4159	0.363873	7.95454	0.786085	0.0034607	0.195144	0.0179965	0.195144
ENSGALT00000061358.2	ENSGALG00000003359	RAB5C	ENSG00000108774	RAB5C	0.000102933	0.0768738	0.0145413	0.531561	0.136874	7.27524	0.0936155	0.00531616	0.00160077	0.0227857	0.0227857
ENSGALT00000061358.2	ENSGALG00000003359	RAB5C	ENSG00000267261	AC099811.2	0.000102933	0.0768738	0.0145413	0.531561	0.136874	7.27524	0.0936155	0.00531616	0.00160077	0.0227857	0.0227857
ENSGALT00000061358.2	ENSGALG00000003359	RAB5C	ENSG00000108774	RAB5C	0.000102933	0.0768738	0.0145413	0.531561	0.136874	7.27524	0.0936155	0.00531616	0.00160077	0.0227857	0.0227857
ENSGALT00000061358.2	ENSGALG00000003359	RAB5C	ENSG00000267261	AC099811.2	0.000102933	0.0768738	0.0145413	0.531561	0.136874	7.27524	0.0936155	0.00531616	0.00160077	0.0227857	0.0227857
ENSGALT00000009945.5	ENSGALG00000006158	ACVR2B	ENSG00000114739	ACVR2B	0.000104011	0.0820815	0.0145872	0.665857	0.171567	8.30451	0.160442	0.000294495	0.0438581	0.016493	0.0438581
ENSGALT00000006616.7	ENSGALG00000004161	CCNB1	ENSG00000157456	CCNB2	0.000107785	0.0820815	0.0150078	-0.572059	0.147729	7.36348	0.147797	0.00132854	0.0314071	0.0219927	0.0314071
ENSGALT00000023330.6	ENSGALG00000014448	CDC37L1	ENSG00000106993	CDC37L1	0.000108636	0.0820815	0.0150182	-0.888195	0.229481	5.35788	0.274444	0.0057547	0.0732378	0.0630229	0.0732378
ENSGALT00000026740.6	ENSGALG00000016567	EPHX2	ENSG00000120915	EPHX2	0.000110463	0.0820815	0.0150557	0.740767	0.191592	6.8054	0.19404	0.00124945	0.0538117	0.0281556	0.0538117
ENSGALT00000084987.2	ENSGALG00000039139	TNS3	ENSG00000136205	TNS3	0.000109755	0.0793112	0.0150557	-0.755006	0.195195	5.64233	0.207535	0.00413067	0.032702	0.0530212	0.0530212
ENSGALT00000068341.2	ENSGALG00000030280	PABPC1	ENSG00000070756	PABPC1	0.000115651	0.0772258	0.0156525	-0.392875	0.101909	8.71736	0.0512261	0.000198132	0.00506888	0.0153799	0.0153799
ENSGALT00000068341.2	ENSGALG00000030280	PABPC1	ENSG00000151846	PABPC3	0.000115651	0.0772258	0.0156525	-0.392875	0.101909	8.71736	0.0512261	0.000198132	0.00506888	0.0153799	0.0153799
ENSGALT00000068341.2	ENSGALG00000030280	PABPC1	ENSG00000070756	PABPC1	0.000115651	0.0772258	0.0156525	-0.392875	0.101909	8.71736	0.0512261	0.000198132	0.00506888	0.0153799	0.0153799
ENSGALT00000068341.2	ENSGALG00000030280	PABPC1	ENSG00000151846	PABPC3	0.000115651	0.0772258	0.0156525	-0.392875	0.101909	8.71736	0.0512261	0.000198132	0.00506888	0.0153799	0.0153799
ENSGALT00000015703.6	ENSGALG00000009641	COL1A2	ENSG00000164692	COL1A2	0.000116929	0.0793112	0.0157156	-0.561176	0.145666	6.66092	0.153133	0.00157271	0.0178601	0.0302553	0.0302553
ENSGALT00000004526.7	ENSGALG00000002870	LEMD2	ENSG00000161904	LEMD2	0.000119325	0.0772258	0.0159269	-0.732119	0.190284	5.7091	0.20023	0.00323749	0.0153104	0.0510745	0.0510745
ENSGALT00000036247.5	ENSGALG00000006009		ENSG00000114631	PODXL2	0.000120988	0.0823771	0.0159293	0.623993	0.162324	6.36599	0.246457	0.00209536	0.0374284	0.0353967	0.0374284
ENSGALT00000049765.3	ENSGALG00000035080	HARS	ENSG00000170445	HARS1	0.000120234	0.0823771	0.0159293	0.405791	0.105519	8.48678	0.0634536	0.000212097	0.0164894	0.0159196	0.0164894
ENSGALT00000049765.3	ENSGALG00000035080	HARS	ENSG00000112855	HARS2	0.000120234	0.0823771	0.0159293	0.405791	0.105519	8.48678	0.0634536	0.000212097	0.0164894	0.0159196	0.0164894
ENSGALT00000049765.3	ENSGALG00000035080	HARS	ENSG00000170445	HARS1	0.000120234	0.0823771	0.0159293	0.405791	0.105519	8.48678	0.0634536	0.000212097	0.0164894	0.0159196	0.0164894
ENSGALT00000049765.3	ENSGALG00000035080	HARS	ENSG00000112855	HARS2	0.000120234	0.0823771	0.0159293	0.405791	0.105519	8.48678	0.0634536	0.000212097	0.0164894	0.0159196	0.0164894
ENSGALT00000014804.6	ENSGALG00000009093	PNO1	ENSG00000115946	PNO1	0.000126926	0.0810396	0.0165517	-0.647648	0.168995	6.12318	0.178122	0.00225535	0.0291316	0.0405836	0.0405836
ENSGALT00000060915.2	ENSGALG00000032418	RAB26	ENSG00000167964	RAB26	0.000127426	0.0793112	0.0165517	0.459119	0.119831	7.50837	0.0844402	0.000722668	0.0102102	0.0208166	0.0208166
ENSGALT00000102462.1	ENSGALG00000052037				0.000131694	0.079934	0.016992	-0.76897	0.201129	5.56559	0.212632	0.00526609	0.0333934	0.0554132	0.0554132
ENSGALT00000012312.4	ENSGALG00000007615	RAB11A	ENSG00000103769	RAB11A	0.000135143	0.0768738	0.0171713	0.390189	0.102227	8.65463	0.0492402	0.000168469	0.00242894	0.015507	0.015507
ENSGALT00000032252.5	ENSGALG00000009813	SCOC	ENSG00000153130	SCOC	0.000134781	0.0768738	0.0171713	0.395467	0.103592	8.53021	0.0575893	0.000294374	0.00202527	0.0158025	0.0158025
ENSGALT00000047593.3	ENSGALG00000028849	SCAF11	ENSG00000139218	SCAF11	0.000135745	0.083106	0.0171713	-0.680317	0.17829	6.75795	0.167499	0.00300486	0.0446759	0.0288192	0.0446759
ENSGALT00000001015.6	ENSGALG00000000719	RPL22	ENSG00000285629	AL031847.1	0.000136733	0.0820815	0.017184	-0.501443	0.131474	7.15848	0.14446	0.00199577	0.0211745	0.0239324	0.0239324
ENSGALT00000012719.6	ENSGALG00000007837	KAZALD1	ENSG00000107821	KAZALD1	0.000139766	0.0768738	0.0174518	0.736272	0.193319	5.65678	0.174348	0.00346812	0.00164247	0.0525903	0.0525903
ENSGALT00000073186.2	ENSGALG00000029820	NMRAL1	ENSG00000153406	NMRAL1	0.000147076	0.0814331	0.0182469	0.459746	0.121115	7.42716	0.0789302	0.000545328	0.0146214	0.0214578	0.0214578
ENSGALT00000009422.5	ENSGALG00000005860	ACAA1	ENSG00000060971	ACAA1	0.000148895	0.0819275	0.0182839	0.501425	0.132201	7.03236	0.108198	0.000911376	0.018487	0.0253041	0.0253041
ENSGALT00000015428.5	ENSGALG00000009476	CDK6	ENSG00000105810	CDK6	0.000149264	0.0810396	0.0182839	-0.771309	0.203389	5.54756	0.208601	0.00604726	0.0339518	0.0560032	0.0560032
ENSGALT00000079545.2	ENSGALG00000039380	TBC1D1	ENSG00000065882	TBC1D1	0.000152297	0.0772258	0.018538	-0.809815	0.213824	5.37744	0.238103	0.00636135	0.00496173	0.0622198	0.0622198
ENSGALT00000062472.2	ENSGALG00000034271	UHRF1	ENSG00000276043	UHRF1	0.000155211	0.0805646	0.0187747	-0.461374	0.121973	7.3984	0.103302	0.000620595	0.012392	0.0216956	0.0216956
ENSGALT00000033256.5	ENSGALG00000020754	ATP6V0E2	ENSG00000171130	ATP6V0E2	0.00015694	0.0846805	0.0188659	0.706366	0.186878	7.82149	0.188312	0.00098131	0.0514038	0.0187223	0.0514038
ENSGALT00000036890.4	ENSGALG00000014615	LAMA1	ENSG00000101680	LAMA1	0.000160336	0.0819275	0.0190757	-0.503493	0.133394	6.99282	0.0910928	0.000926431	0.0178047	0.0257644	0.0257644
ENSGALT00000052706.2	ENSGALG00000033320		ENSG00000177947	ODF3	0.000161641	0.0772258	0.0190757	0.411143	0.108985	8.26087	0.130864	0.00116597	0.00069476	0.0166507	0.0166507
ENSGALT00000097452.1	ENSGALG00000010174	SLC35B2	ENSG00000157593	SLC35B2	0.000160871	0.0848987	0.0190757	0.812946	0.215426	6.83675	0.267657	0.0011734	0.0684394	0.0277304	0.0684394
ENSGALT00000004392.4	ENSGALG00000002781	BRCA1	ENSG00000012048	BRCA1	0.000166321	0.085213	0.0193914	-1.12121	0.297771	5.56484	0.536619	0.00605206	0.126949	0.0554376	0.126949
ENSGALT00000071016.2	ENSGALG00000039538	CLDND1	ENSG00000080822	CLDND1	0.000165397	0.0787207	0.0193914	0.409257	0.10865	8.07548	0.0570444	0.000294048	0.00386231	0.0174133	0.0174133
ENSGALT00000011691.7	ENSGALG00000007224	HGS	ENSG00000185359	HGS	0.000171776	0.0820815	0.0199075	0.450067	0.119786	7.49181	0.0906702	0.00057904	0.0152169	0.0209439	0.0209439
ENSGALT00000007902.5	ENSGALG00000004937	VGLL4	ENSG00000144560	VGLL4	0.000175414	0.085647	0.0202081	-0.60676	0.161715	7.26803	0.159079	0.000740843	0.0384869	0.0228532	0.0384869
ENSGALT00000107310.1	ENSGALG00000053917	CD164	ENSG00000135535	CD164	0.000176471	0.0793112	0.0202095	-0.433426	0.115564	7.69671	0.0772876	0.000543981	0.00684385	0.0194887	0.0194887
ENSGALT00000003500.6	ENSGALG00000002237	ATP6V0D1	ENSG00000159720	ATP6V0D1	0.000179473	0.085647	0.0204324	0.465037	0.124133	8.29801	0.0776654	0.000218181	0.0228952	0.016516	0.0228952
ENSGALT00000105931.1	ENSGALG00000040098	EEF1D	ENSG00000104529	EEF1D	0.000192375	0.0820815	0.0217733	-0.485558	0.130217	7.71301	0.139145	0.00605113	0.0103869	0.0193837	0.0193837
ENSGALT00000003768.6	ENSGALG00000002394	RGP1	ENSG00000107185	RGP1	0.00020285	0.085647	0.0228254	0.494148	0.132998	7.06694	0.205963	0.00124536	0.0252875	0.0249137	0.0252875
ENSGALT00000027713.7	ENSGALG00000017159	ATM	ENSG00000149311	ATM	0.000207691	0.085647	0.0232349	-0.78914	0.212736	5.64534	0.239727	0.00456576	0.0633194	0.0529308	0.0633194
ENSGALT00000017082.6	ENSGALG00000010490	DPYSL4	ENSG00000151640	DPYSL4	0.000210987	0.085647	0.0234665	1.0755	0.290246	5.98701	0.462162	0.0244641	0.1019	0.0438489	0.1019
ENSGALT00000046248.2	ENSGALG00000037453	TERF1	ENSG00000147601	TERF1	0.00021276	0.085647	0.0234665	-0.947248	0.25578	5.70095	0.393232	0.00384652	0.0942889	0.0513064	0.0942889
ENSGALT00000093251.1	ENSGALG00000055117				0.000213398	0.0843544	0.0234665	-1.10357	0.298051	4.42905	0.521828	0.0132319	0.0935824	0.12002	0.12002
ENSGALT00000009165.6	ENSGALG00000005713	CMIP	ENSG00000213672	NCKIPSD	0.000217696	0.0801422	0.0237791	0.728614	0.197054	6.97437	0.188668	0.032261	-0.0118379	0.0259841	0.0259841
ENSGALT00000039566.4	ENSGALG00000007762	CREBBP	ENSG00000005339	CREBBP	0.000218698	0.0793112	0.0237791	-5.26636	1.42474	1.94122	8.71006	1.94557	-1.45757	1.09924	1.09924
ENSGALT00000008936.5	ENSGALG00000005571	HCCS	ENSG00000004961	HCCS	0.00022151	0.0793112	0.0239503	-0.440394	0.119247	7.52118	0.0613969	0.000610308	0.00126736	0.0207194	0.0207194
ENSGALT00000002849.6	ENSGALG00000001841	ROGDI	ENSG00000067836	ROGDI	0.000239423	0.085647	0.0257433	0.49706	0.135316	6.94686	0.0950638	0.00114776	0.0236314	0.0263181	0.0263181
ENSGALT00000002121.6	ENSGALG00000001394	UBL7	ENSG00000138629	UBL7	0.000245654	0.085647	0.0262673	0.633083	0.172655	6.14635	0.172553	0.00466517	0.0328371	0.0400495	0.0400495
ENSGALT00000002840.4	ENSGALG00000001837	ORAI3	ENSG00000160991	ORAI2	0.000256937	0.0793112	0.0268797	0.438736	0.120029	7.47851	0.0703258	0.000563123	0.00292653	0.0210473	0.0210473
ENSGALT00000014091.6	ENSGALG00000008651	APMAP	ENSG00000101474	APMAP	0.00025512	0.0858003	0.0268797	0.569075	0.15561	7.81858	0.15082	0.000413978	0.0359077	0.0187392	0.0359077
ENSGALT00000059488.2	ENSGALG00000031131	VIRMA	ENSG00000164944	VIRMA	0.000255564	0.085647	0.0268797	-0.683896	0.18703	5.77406	0.244158	0.00319139	0.044713	0.0492787	0.0492787
ENSGALT00000096189.1	ENSGALG00000003208	GABARAPL2	ENSG00000034713	GABARAPL2	0.000254986	0.0823771	0.0268797	0.486779	0.133102	7.03637	0.0840885	0.0013158	0.0147078	0.0252583	0.0252583
ENSGALT00000019602.6	ENSGALG00000012013	SLC25A17	ENSG00000100372	SLC25A17	0.000265568	0.0858003	0.0274856	0.522016	0.143145	7.36727	0.0973446	0.000638788	0.030097	0.02196	0.030097
ENSGALT00000077273.2	ENSGALG00000035816	FDXR	ENSG00000161513	FDXR	0.000265162	0.0810396	0.0274856	0.554867	0.152137	6.51339	0.116447	0.00204355	0.00745738	0.0326749	0.0326749
ENSGALT00000025176.6	ENSGALG00000015617	RPS23	ENSG00000186468	RPS23	0.000269334	0.079934	0.027727	-0.394664	0.108331	8.12159	0.2827	0.000394162	0.0026394	0.0172092	0.0172092
ENSGALT00000005272.6	ENSGALG00000003331	FAF2	ENSG00000113194	FAF2	0.00027288	0.0846805	0.0277964	0.400794	0.110115	7.98733	0.0609037	0.000356597	0.0117674	0.0178314	0.0178314
ENSGALT00000060224.2	ENSGALG00000040003	STXBP1	ENSG00000136854	STXBP1	0.000272457	0.083106	0.0277964	0.731763	0.201024	5.56674	0.17737	0.0052401	0.0310522	0.0553761	0.0553761
ENSGALT00000022837.5	ENSGALG00000014106	PPFIBP1	ENSG00000110841	PPFIBP1	0.000283663	0.0816839	0.0284484	-0.510453	0.140629	6.82421	0.0822658	0.00176548	0.00655146	0.0278993	0.0278993
ENSGALT00000047001.1	ENSGALG00000029500	ND5	ENSG00000198786	MT-ND5	0.000282928	0.0858003	0.0284484	-0.603419	0.16621	8.54707	0.157382	0.000247217	0.0411916	0.015759	0.0411916
ENSGALT00000087509.2	ENSGALG00000001475	STMN1	ENSG00000117632	STMN1	0.00028369	0.085647	0.0284484	0.478027	0.131697	11.5487	0.086767	1.71008e-05	0.0225508	0.025999	0.025999
ENSGALT00000078438.3	ENSGALG00000033365	ALDH1A3	ENSG00000184254	ALDH1A3	0.000286315	0.0858003	0.0285637	-1.55713	0.429271	6.12535	1.51898	0.00719465	0.269216	0.0405333	0.269216
ENSGALT00000022257.6	ENSGALG00000013688	UROS	ENSG00000188690	UROS	0.000294654	0.0858003	0.0292448	0.726219	0.200615	6.63817	0.19558	0.0015155	0.0588543	0.0306093	0.0588543
ENSGALT00000006444.4	ENSGALG00000004049	ITFG1	ENSG00000129636	ITFG1	0.000299076	0.0793112	0.0295323	0.379773	0.105023	8.49102	0.0477461	0.000636878	0.000131208	0.0159078	0.0159078
ENSGALT00000101455.1	ENSGALG00000031112	COL5A2	ENSG00000204262	COL5A2	0.000302609	0.085647	0.0297294	-0.417155	0.115458	7.69211	0.0649915	0.000477082	0.0152784	0.0195187	0.0195187
ENSGALT00000053059.3	ENSGALG00000034230	SWT1	ENSG00000116668	SWT1	0.000318852	0.0834089	0.031167	-0.738645	0.205209	5.48557	0.180295	0.00504297	0.0268839	0.058123	0.058123
ENSGALT00000015253.5	ENSGALG00000009365	CYP51A1	ENSG00000001630	CYP51A1	0.000324456	0.0858003	0.0313148	0.424523	0.118089	9.13816	0.0987882	0.000144436	0.020773	0.0148896	0.020773
ENSGALT00000043787.3	ENSGALG00000027472	TMEM38B	ENSG00000095209	TMEM38B	0.000326735	0.085647	0.0313148	-0.716999	0.199547	5.59111	0.355896	0.00513138	0.0411668	0.0545974	0.0545974
ENSGALT00000063430.2	ENSGALG00000030112		ENSG00000198363	ASPH	0.00032621	0.0858003	0.0313148	-0.754591	0.209985	5.70135	0.222263	0.0035324	0.0626083	0.0512949	0.0626083
ENSGALT00000074459.2	ENSGALG00000037423	PTPRK	ENSG00000152894	PTPRK	0.000326836	0.0858003	0.0313148	-1.22041	0.339658	5.37195	0.676589	0.00618105	0.166871	0.0624432	0.166871
ENSGALT00000000926.6	ENSGALG00000000652	ACOT7	ENSG00000097021	ACOT7	0.000328895	0.0820815	0.0313569	0.682214	0.189957	6.00244	0.188712	0.0106525	0.00577927	0.0434731	0.0434731
ENSGALT00000007872.6	ENSGALG00000004920	TRUB2	ENSG00000167112	TRUB2	0.000344431	0.0819275	0.0326771	0.461193	0.128848	7.13222	0.0722992	0.000696343	0.00406453	0.0242063	0.0242063
ENSGALT00000043098.2	ENSGALG00000016886	FARP1	ENSG00000152767	FARP1	0.000358314	0.085647	0.0336112	-0.49751	0.139397	6.85831	0.0834547	0.001703	0.016614	0.0274441	0.0274441
ENSGALT00000072778.2	ENSGALG00000043799	DSCC1	ENSG00000136982	DSCC1	0.000359487	0.0823771	0.0336112	-0.591328	0.165723	6.21247	0.140022	0.00262489	0.0122299	0.0385714	0.0385714
ENSGALT00000084442.2	ENSGALG00000004871	RPS24	ENSG00000138326	RPS24	0.000356472	0.0820815	0.0336112	-0.382021	0.106997	8.26867	0.0667352	0.000550761	0.00351617	0.0166219	0.0166219
ENSGALT00000048635.3	ENSGALG00000010646	STOX2	ENSG00000173320	STOX2	0.000372268	0.0858003	0.0346389	0.62823	0.176519	6.75855	0.15265	0.00531679	0.0414215	0.0288107	0.0414215
ENSGALT00000045077.4	ENSGALG00000026809	SARS	ENSG00000031698	SARS1	0.000379527	0.0858003	0.0351452	0.394847	0.111102	8.30193	0.0671657	0.000238811	0.0182765	0.0165021	0.0182765
ENSGALT00000049217.1	ENSGALG00000030436	ND3	ENSG00000198840	MT-ND3	0.000381444	0.0858003	0.0351546	-0.688516	0.193806	8.14255	0.213561	0.00033883	0.0560025	0.0171196	0.0560025
ENSGALT00000056531.2	ENSGALG00000040266	GLI3			0.00038548	0.0858003	0.0351914	-0.669353	0.188559	6.4562	0.156703	0.00272945	0.0506024	0.033694	0.0506024
ENSGALT00000085406.2	ENSGALG00000032002	RPL34	ENSG00000109475	RPL34	0.000384701	0.085647	0.0351914	-0.396906	0.111793	7.88974	0.0620653	0.000407903	0.00867423	0.0183387	0.0183387
ENSGALT00000049776.3	ENSGALG00000034528	SNTB1	ENSG00000172164	SNTB1	0.000390233	0.0858003	0.0354581	-1.04257	0.293964	4.82812	0.399991	0.0106579	0.118965	0.0867332	0.118965
ENSGALT00000067426.2	ENSGALG00000010746	TMEM59	ENSG00000116209	TMEM59	0.000399726	0.0858003	0.0361509	0.756623	0.213719	7.91619	0.296006	0.00038057	0.0681334	0.0181965	0.0681334
ENSGALT00000007186.3	ENSGALG00000006284	SH3GLB1	ENSG00000097033	SH3GLB1	0.000413233	0.0858326	0.0370264	0.379002	0.107321	8.51392	0.060692	0.000294001	0.0169826	0.0158456	0.0169826
ENSGALT00000016472.6	ENSGALG00000010129	PLK3	ENSG00000173846	PLK3	0.000411323	0.0848987	0.0370264	0.452816	0.128178	7.18541	0.100451	0.000986784	0.00885627	0.0236577	0.0236577
ENSGALT00000058223.2	ENSGALG00000004806	EDEM3	ENSG00000116406	EDEM3	0.000418199	0.085647	0.0372987	-0.665695	0.188672	5.74954	0.153502	0.00344913	0.0272686	0.0499464	0.0499464
ENSGALT00000058942.2	ENSGALG00000032526	B3GNT5	ENSG00000176597	B3GNT5	0.000420883	0.0858326	0.0373659	-1.23433	0.350002	4.66107	0.707194	0.0123551	0.171397	0.0977037	0.171397
ENSGALT00000003916.5	ENSGALG00000002485	PHKG1	ENSG00000164776	PHKG1	0.000424308	0.0858003	0.0374979	0.41781	0.118545	7.57564	0.0930593	0.000761731	0.0193714	0.0203176	0.0203176
ENSGALT00000067058.3	ENSGALG00000034250	HS6ST2	ENSG00000171004	HS6ST2	0.000433766	0.085647	0.0381596	0.467489	0.132861	7.01255	0.078305	0.000945098	0.011817	0.0255329	0.0255329
ENSGALT00000023603.6	ENSGALG00000014643		ENSG00000163374	YY1AP1	0.000438737	0.0858003	0.0384223	-0.935576	0.26612	4.66961	0.332534	0.00917076	0.0642737	0.0970592	0.0970592
ENSGALT00000023603.6	ENSGALG00000014643		ENSG00000116580	GON4L	0.000438737	0.0858003	0.0384223	-0.935576	0.26612	4.66961	0.332534	0.00917076	0.0642737	0.0970592	0.0970592
ENSGALT00000023603.6	ENSGALG00000014643		ENSG00000163374	YY1AP1	0.000438737	0.0858003	0.0384223	-0.935576	0.26612	4.66961	0.332534	0.00917076	0.0642737	0.0970592	0.0970592
ENSGALT00000023603.6	ENSGALG00000014643		ENSG00000116580	GON4L	0.000438737	0.0858003	0.0384223	-0.935576	0.26612	4.66961	0.332534	0.00917076	0.0642737	0.0970592	0.0970592
ENSGALT00000001663.5	ENSGALG00000001109	GTSF1	ENSG00000170627	GTSF1	0.000446433	0.0870604	0.0387456	0.55721	0.158704	6.70782	0.300242	0.00124078	0.0365398	0.0295473	0.0365398
ENSGALT00000097092.1	ENSGALG00000037314				0.000445334	0.0820815	0.0387456	0.628257	0.178906	5.93754	0.120648	0.00294548	-0.00269444	0.0450658	0.0450658
ENSGALT00000000735.6	ENSGALG00000000533	SRSF3	ENSG00000112081	SRSF3	0.000456052	0.085647	0.0391778	-0.353632	0.100884	8.8836	0.0533412	0.000154383	0.00733518	0.0151121	0.0151121
ENSGALT00000065935.2	ENSGALG00000031348	SPPL2A	ENSG00000138600	SPPL2A	0.000454113	0.0858003	0.0391778	-0.510783	0.145669	6.77715	0.0896739	0.00328157	0.02426	0.0285477	0.0285477
ENSGALT00000097474.1	ENSGALG00000010939	LIN7A	ENSG00000111052	LIN7A	0.000457486	0.086309	0.0391778	-1.05911	0.302216	4.42478	0.510461	0.0164735	0.115595	0.120529	0.120529
ENSGALT00000013739.5	ENSGALG00000008432	AP2M1	ENSG00000161203	AP2M1	0.000467203	0.0838638	0.0396535	0.389954	0.111451	8.06046	0.0518579	0.00115003	0.00315714	0.0174819	0.0174819
ENSGALT00000039377.4	ENSGALG00000020927	ARPC5	ENSG00000162704	ARPC5	0.000465443	0.0858003	0.0396535	0.350769	0.100223	9.04119	0.0455376	0.000118877	0.0100556	0.014948	0.014948
ENSGALT00000085574.2	ENSGALG00000002055	HES4	ENSG00000188290	HES4	0.000471236	0.0823771	0.0396535	-0.74531	0.213153	5.36393	0.174865	0.00537914	0.00396131	0.0627722	0.0627722
ENSGALT00000089696.2	ENSGALG00000044521				0.000469527	0.0823771	0.0396535	0.429307	0.122745	7.39327	0.0711534	0.000860652	0.0011107	0.0217387	0.0217387
ENSGALT00000016049.6	ENSGALG00000009871	RCOR3	ENSG00000117625	RCOR3	0.000473321	0.085647	0.0396565	-0.545392	0.156031	6.43133	0.0980303	0.00236678	0.0144346	0.0341516	0.0341516
ENSGALT00000096243.1	ENSGALG00000016605	EFR3B	ENSG00000084710	EFR3B	0.000475991	0.0884326	0.0397083	0.609951	0.174575	6.75031	0.220652	0.0101014	0.0356133	0.0289283	0.0356133
ENSGALT00000101886.1	ENSGALG00000055010	MAP1LC3B	ENSG00000140941	MAP1LC3B	0.000480761	0.083106	0.0399341	0.356791	0.102196	8.65526	0.0419409	0.000160307	0.00243855	0.0155056	0.0155056
ENSGALT00000101886.1	ENSGALG00000055010	MAP1LC3B	ENSG00000258102	MAP1LC3B2	0.000480761	0.083106	0.0399341	0.356791	0.102196	8.65526	0.0419409	0.000160307	0.00243855	0.0155056	0.0155056
ENSGALT00000101886.1	ENSGALG00000055010	MAP1LC3B	ENSG00000140941	MAP1LC3B	0.000480761	0.083106	0.0399341	0.356791	0.102196	8.65526	0.0419409	0.000160307	0.00243855	0.0155056	0.0155056
ENSGALT00000101886.1	ENSGALG00000055010	MAP1LC3B	ENSG00000258102	MAP1LC3B2	0.000480761	0.083106	0.0399341	0.356791	0.102196	8.65526	0.0419409	0.000160307	0.00243855	0.0155056	0.0155056
ENSGALT00000081071.2	ENSGALG00000041494	GOLGB1	ENSG00000173230	GOLGB1	0.000483754	0.0822951	0.040011	4.79545	1.37421	1.70458	6.98942	1.56698	-1.45384	1.26571	1.26571
ENSGALT00000010711.7	ENSGALG00000006631	TICRR	ENSG00000140534	TICRR	0.000493858	0.0858003	0.0405831	-0.542673	0.155759	6.41725	0.127692	0.00197632	0.0205768	0.0344148	0.0344148
ENSGALT00000062465.2	ENSGALG00000043433	SCX	ENSG00000260428	SCX	0.000494864	0.0884326	0.0405831	0.685037	0.196651	5.62545	0.24076	0.00415563	0.0538517	0.0535322	0.0538517
ENSGALT00000002237.5	ENSGALG00000001475	STMN1	ENSG00000117632	STMN1	0.000502377	0.0884326	0.0410253	0.508419	0.146119	9.33213	0.104205	0.00043218	0.0315939	0.014869	0.0315939
ENSGALT00000053096.2	ENSGALG00000035537	SYNJ2BP	ENSG00000258644	SYNJ2BP-COX16	0.00050778	0.0858003	0.0411195	-0.7967	0.229159	5.16135	0.298465	0.00771904	0.049194	0.071052	0.071052
ENSGALT00000053096.2	ENSGALG00000035537	SYNJ2BP	ENSG00000213463	SYNJ2BP	0.00050778	0.0858003	0.0411195	-0.7967	0.229159	5.16135	0.298465	0.00771904	0.049194	0.071052	0.071052
ENSGALT00000053096.2	ENSGALG00000035537	SYNJ2BP	ENSG00000258644	SYNJ2BP-COX16	0.00050778	0.0858003	0.0411195	-0.7967	0.229159	5.16135	0.298465	0.00771904	0.049194	0.071052	0.071052
ENSGALT00000053096.2	ENSGALG00000035537	SYNJ2BP	ENSG00000213463	SYNJ2BP	0.00050778	0.0858003	0.0411195	-0.7967	0.229159	5.16135	0.298465	0.00771904	0.049194	0.071052	0.071052
ENSGALT00000103114.1	ENSGALG00000003163	GNAO1	ENSG00000087258	GNAO1	0.00050678	0.0823771	0.0411195	0.44345	0.127533	7.22266	0.0901512	0.00110899	0.000118611	0.0232879	0.0232879
ENSGALT00000009622.5	ENSGALG00000005983	SMARCB1	ENSG00000099956	SMARCB1	0.000515513	0.0858003	0.0415718	0.353456	0.101785	8.71553	0.0439793	0.000156973	0.0107368	0.0153834	0.0153834
ENSGALT00000020311.6	ENSGALG00000012426	DDHD1	ENSG00000100523	DDHD1	0.000519827	0.0823771	0.0417458	-1.10712	0.319024	4.30963	0.372131	0.0170026	-0.0089059	0.135662	0.135662
ENSGALT00000012476.6	ENSGALG00000007699	RPS25	ENSG00000118181	RPS25	0.000524455	0.085647	0.0419434	-0.358838	0.103473	8.50798	0.0716152	0.000198379	0.00570955	0.0158615	0.0158615
ENSGALT00000011725.6	ENSGALG00000007246	ELMO2	ENSG00000062598	ELMO2	0.000530352	0.0858003	0.0420674	0.379417	0.109502	8.16518	0.056343	0.00096087	0.00989596	0.0170251	0.0170251
ENSGALT00000012184.6	ENSGALG00000007533	NPEPL1	ENSG00000215440	NPEPL1	0.000529916	0.0890198	0.0420674	0.393592	0.113585	7.78785	0.0977352	0.000431976	0.0185144	0.0189205	0.0189205
ENSGALT00000048189.2	ENSGALG00000003344	CLTB	ENSG00000175416	CLTB	0.000534655	0.0858003	0.0422356	0.354837	0.102472	8.7536	0.0493582	0.0004377	0.0113566	0.0153131	0.0153131
ENSGALT00000007488.4	ENSGALG00000004701	SET			0.000567666	0.0910912	0.0443009	-0.516639	0.149898	8.64793	0.0951492	0.000213054	0.0334909	0.0155214	0.0334909
ENSGALT00000062180.3	ENSGALG00000037203	CTNNB1	ENSG00000168036	CTNNB1	0.000565847	0.0858003	0.0443009	-0.344527	0.099936	9.23115	0.0425481	0.000117025	0.00869598	0.0148638	0.0148638
ENSGALT00000084093.2	ENSGALG00000006179	RPL13	ENSG00000167526	RPL13	0.000566799	0.085647	0.0443009	-0.371329	0.107725	8.20653	0.0838354	0.000548486	0.00546671	0.0168584	0.0168584
ENSGALT00000000572.5	ENSGALG00000000419	LAMTOR5	ENSG00000134248	LAMTOR5	0.000589887	0.0910912	0.0458501	0.565357	0.164529	6.62842	0.154029	0.00659405	0.0340105	0.030763	0.0340105
ENSGALT00000082010.2	ENSGALG00000035576	CDK9	ENSG00000136807	CDK9	0.000606757	0.0910912	0.0469727	0.395749	0.115427	7.78228	0.0622343	0.00042508	0.0195599	0.0189539	0.0195599
ENSGALT00000063683.2	ENSGALG00000016351	ACOT9	ENSG00000123130	ACOT9	0.000616292	0.085647	0.0475208	-0.578611	0.16897	6.16003	0.218941	0.00308822	0.0086894	0.0397381	0.0397381
ENSGALT00000007678.2	ENSGALG00000004809	PPIF	ENSG00000108179	PPIF	0.000632124	0.0858003	0.0476858	-0.672447	0.196769	5.60498	0.191532	0.00391422	0.0328067	0.0541628	0.0541628
ENSGALT00000020649.7	ENSGALG00000012655	POLR3B	ENSG00000013503	POLR3B	0.000634043	0.0856572	0.0476858	-0.477649	0.139802	7.0261	0.0774461	0.00394068	0.00416222	0.0253761	0.0253761
ENSGALT00000026720.6	ENSGALG00000016558	VEGFD	ENSG00000165197	VEGFD	0.000633441	0.0858003	0.0476858	-0.508026	0.148682	6.58409	0.163852	0.00168104	0.00902607	0.0314783	0.0314783
ENSGALT00000028346.6	ENSGALG00000017644	COTL1	ENSG00000103187	COTL1	0.000626734	0.0858003	0.0476858	0.367765	0.107541	10.4315	0.0471672	3.05434e-05	0.00969725	0.017317	0.017317
ENSGALT00000039414.4	ENSGALG00000004620	LAMC1	ENSG00000135862	LAMC1	0.000622531	0.0910912	0.0476858	-0.467229	0.136553	6.97085	0.0907494	0.00103943	0.0269306	0.0260265	0.0269306
ENSGALT00000054539.2	ENSGALG00000010296	MRPS18A	ENSG00000096080	MRPS18A	0.00063568	0.0858003	0.0476858	0.411855	0.120569	7.44878	0.0655536	0.000522586	0.0117294	0.0212829	0.0212829
ENSGALT00000100452.1	ENSGALG00000002655	ITGAV	ENSG00000138448	ITGAV	0.000632226	0.0858003	0.0476858	-0.571459	0.167221	6.19006	0.130876	0.00287936	0.0138951	0.0390647	0.0390647
ENSGALT00000027873.4	ENSGALG00000017242	FZD4	ENSG00000174804	FZD4	0.000666284	0.0858003	0.0497887	-0.900463	0.264602	4.71063	0.320232	0.0109145	0.0307371	0.0941066	0.0941066

## Sheet: Biological Processes
	ID	Name	Source	pValue	FDR B&H	FDR B&Y	Bonferroni	Genes in Annotation	Genes from Input	List of genes from Input
1	GO:0002181	cytoplasmic translation		9.15e-13	4.26e-09	3.85e-08	4.26e-09	169	18	RPL23A,RPL29,RPL31,RPL34,RPL37,RPS12,RPS15A,RPS20,RPS23,RPS24,RPS25,HNRNPD,HNRNPU,EIF4H,RPL14,PABPC1,PABPC3,RPL13
2	GO:0060322	head development		1.04e-09	2.43e-06	2.19e-05	4.86e-06	1420	44	RIDA,B3GNT5,LAMA1,RPS15A,BCL2L1,ACVR2B,SCX,HNRNPD,FABP7,NRP1,FZD4,KCNA3,BRCA1,YAP1,KDM2B,IQCJ-SCHIP1,ALCAM,GNAO1,ALDH1A3,HSPA5,NOTCH1,NOTCH2,NDNF,DPYSL2,SCHIP1,HSD17B7,ROGDI,FN1,FZD3,LAMC1,STMN1,XPO1,CREBBP,ARPC5,ATP6V0D1,CSNK1E,CSNK2A1,ASPH,ATM,CTNNB1,HAS2,MAP2K1,HES5,CDK6
3	GO:0007420	brain development		2.04e-07	0.000317	0.00286	0.000952	1349	38	RIDA,B3GNT5,LAMA1,RPS15A,BCL2L1,ACVR2B,HNRNPD,FABP7,NRP1,FZD4,KCNA3,BRCA1,YAP1,KDM2B,ALCAM,GNAO1,ALDH1A3,HSPA5,NOTCH1,NDNF,DPYSL2,HSD17B7,ROGDI,FN1,FZD3,LAMC1,STMN1,XPO1,ARPC5,ATP6V0D1,CSNK1E,CSNK2A1,ATM,CTNNB1,HAS2,MAP2K1,HES5,CDK6
4	GO:0009887	animal organ morphogenesis		3.38e-07	0.000394	0.00355	0.00157	1729	44	DGCR6,ATR,HS6ST2,LAMA1,GON4L,SLC35B2,ACVR2B,ITGAV,SCX,NRP1,GJA1,FAT1,ARL6IP1,YAP1,KDM2B,IQCJ-SCHIP1,ALCAM,GNAO1,ALDH1A3,FHL2,NOTCH1,NOTCH2,COL1A2,NDNF,COL5A2,COL9A1,SCHIP1,ROGDI,FN1,FZD3,LEMD2,CXXC5,LAMC1,TEAD1,ATP6V0D1,IPO13,YY1AP1,CTNNB1,HAS2,MAP2K1,ABHD12,HES5,HCCS,RPL13
5	GO:0048598	embryonic morphogenesis		6.44e-07	0.000541	0.00488	0.003	1185	34	ATR,HS6ST2,GON4L,ACVR2B,ITGAV,SCX,HIRA,GJA1,FAT1,YAP1,KDM2B,ALCAM,ALDH1A3,NOTCH1,NOTCH2,RAB5C,NDNF,COL5A2,FN1,FZD3,CXXC5,LAMC1,TEAD1,CREBBP,ATP6V0D1,ARFRP1,MTHFR,YY1AP1,CTNNB1,HAS2,MAP2K1,HES5,PCDH8,RPL13
6	GO:0006412	translation		6.96e-07	0.000541	0.00488	0.00324	866	28	RPL23A,RIDA,RPL29,RPL31,RPL34,RPL37,RPS12,RPS15A,RPS20,RPS23,RPS24,RPS25,PTBP1,HNRNPD,HNRNPU,SARS1,EIF4H,RPL14,PABPC1,TRUB2,YARS1,MRPS18A,EEF1B2,HARS2,EEF1D,PABPC3,HARS1,RPL13
7	GO:0034645	cellular macromolecule biosynthetic process		1.09e-06	0.000681	0.00614	0.00508	1385	37	RPL23A,RIDA,RPL29,RPL31,RPL34,RPL37,B3GNT5,HS6ST2,RPS12,RPS15A,RPS20,SLC35B2,RPS23,RPS24,RPS25,PTBP1,HNRNPD,HNRNPU,PHKG1,SARS1,WIPI1,EIF4H,TMEM59,RPL14,PABPC1,TRUB2,YARS1,MRPS18A,EDEM3,EEF1B2,HARS2,EEF1D,PABPC3,HARS1,CTNNB1,HAS2,RPL13
8	GO:0097694	establishment of RNA localization to telomere		1.48e-06	0.000681	0.00614	0.00688	3	3	ATR,TERF1,ATM
9	GO:0097695	establishment of protein-containing complex localization to telomere		1.48e-06	0.000681	0.00614	0.00688	3	3	ATR,TERF1,ATM
10	GO:0043043	peptide biosynthetic process		1.51e-06	0.000681	0.00614	0.00705	901	28	RPL23A,RIDA,RPL29,RPL31,RPL34,RPL37,RPS12,RPS15A,RPS20,RPS23,RPS24,RPS25,PTBP1,HNRNPD,HNRNPU,SARS1,EIF4H,RPL14,PABPC1,TRUB2,YARS1,MRPS18A,EEF1B2,HARS2,EEF1D,PABPC3,HARS1,RPL13
11	GO:0060324	face development		1.61e-06	0.000681	0.00614	0.00749	72	8	SCX,IQCJ-SCHIP1,ALDH1A3,NOTCH2,SCHIP1,CREBBP,ASPH,MAP2K1
12	GO:0072359	circulatory system development		2.13e-06	0.000828	0.00747	0.00994	1977	46	CDK9,FOXJ2,EPHX2,ATR,SYNJ2BP,HS6ST2,GNG2,LAMA1,RAB11A,PTBP1,ACVR2B,ITGAV,SCX,HNRNPU,NRP1,FZD4,GJA1,COLEC12,PHKG1,SARS1,BRCA1,YAP1,FDPS,ALCAM,FHL2,VEGFD,NOTCH1,NOTCH2,RAB5C,COL1A2,NDNF,FN1,LEMD2,CXXC5,TEAD1,PABPC1,HARS2,ATP6V0D1,PABPC3,HGS,VGLL4,ATM,HARS1,CTNNB1,HAS2,MAP2K1
13	GO:0006518	peptide metabolic process		2.36e-06	0.000845	0.00763	0.011	1086	31	RPL23A,RIDA,RPL29,RPL31,RPL34,RPL37,RPS12,RPS15A,RPS20,RPS23,RPS24,RPS25,PTBP1,HNRNPD,HNRNPU,SARS1,EIF4H,ARL6IP5,GPX3,RPL14,PABPC1,TRUB2,YARS1,MRPS18A,EEF1B2,HARS2,EEF1D,CSNK1E,PABPC3,HARS1,RPL13
14	GO:0060562	epithelial tube morphogenesis		4.03e-06	0.00122	0.011	0.0188	587	21	ATR,HS6ST2,LAMA1,NRP1,GJA1,SARS1,YAP1,KDM2B,ALCAM,NOTCH1,NOTCH2,FN1,FZD3,PODXL,CXXC5,TEAD1,ATP6V0D1,MTHFR,CTNNB1,HAS2,HES5
15	GO:0035239	tube morphogenesis		4.17e-06	0.00122	0.011	0.0194	1467	37	FOXJ2,ATR,SYNJ2BP,HS6ST2,GNG2,LAMA1,RAB11A,ACVR2B,ITGAV,NRP1,FZD4,GJA1,COLEC12,PHKG1,SARS1,BRCA1,YAP1,KDM2B,ALCAM,VEGFD,NOTCH1,NOTCH2,RAB5C,NDNF,FN1,FZD3,PODXL,CXXC5,TEAD1,HARS2,ATP6V0D1,MTHFR,HGS,HARS1,CTNNB1,HAS2,HES5
16	GO:0048568	embryonic organ development		4.18e-06	0.00122	0.011	0.0195	1005	29	ATR,HS6ST2,LAMA1,GON4L,TUBB2B,RPS24,ITGAV,GJA1,FAT1,YAP1,KDM2B,ALCAM,ALDH1A3,NOTCH1,NOTCH2,NDNF,HSD17B7,FN1,FZD3,CXXC5,LAMC1,TEAD1,ATP6V0D1,FSTL1,YY1AP1,CTNNB1,HAS2,MAP2K1,RPL13
17	GO:0001654	eye development		4.89e-06	0.00134	0.0121	0.0228	850	26	HS6ST2,LAMA1,MCM3,ACVR2B,NRP1,FZD4,GJA1,FAT1,ARL6IP1,YAP1,KDM2B,ALCAM,ALDH1A3,NOTCH1,NOTCH2,COL5A2,FN1,LAMC1,CRYBA4,ATP6V0D1,IPO13,UHRF1,CTNNB1,ABHD12,HES5,MAB21L1
18	GO:0150063	visual system development		5.21e-06	0.00135	0.0122	0.0243	853	26	HS6ST2,LAMA1,MCM3,ACVR2B,NRP1,FZD4,GJA1,FAT1,ARL6IP1,YAP1,KDM2B,ALCAM,ALDH1A3,NOTCH1,NOTCH2,COL5A2,FN1,LAMC1,CRYBA4,ATP6V0D1,IPO13,UHRF1,CTNNB1,ABHD12,HES5,MAB21L1
19	GO:0048562	embryonic organ morphogenesis		6.92e-06	0.00165	0.0149	0.0322	658	22	ATR,HS6ST2,GON4L,GJA1,FAT1,YAP1,KDM2B,ALCAM,ALDH1A3,NOTCH1,NOTCH2,NDNF,FN1,FZD3,CXXC5,LAMC1,TEAD1,ATP6V0D1,YY1AP1,CTNNB1,HAS2,RPL13
20	GO:0035295	tube development		7.55e-06	0.00165	0.0149	0.0352	1880	43	FOXJ2,RIDA,ATR,SYNJ2BP,HS6ST2,GNG2,LAMA1,RAB11A,ACVR2B,ITGAV,HNRNPA2B1,NRP1,FZD4,GJA1,COLEC12,PHKG1,SARS1,BRCA1,YAP1,KDM2B,ALCAM,VEGFD,NOTCH1,NOTCH2,RAB5C,TNS3,NDNF,FN1,FZD3,PODXL,CXXC5,TEAD1,TMEM38B,HARS2,POLR3B,ATP6V0D1,MTHFR,HGS,HARS1,CTNNB1,HAS2,MAP2K1,HES5
21	GO:0070934	CRD-mediated mRNA stabilization		7.56e-06	0.00165	0.0149	0.0352	12	4	HNRNPD,HNRNPU,PABPC1,PABPC3
22	GO:0001568	blood vessel development		7.79e-06	0.00165	0.0149	0.0363	1152	31	FOXJ2,EPHX2,SYNJ2BP,HS6ST2,GNG2,LAMA1,RAB11A,ACVR2B,ITGAV,NRP1,FZD4,GJA1,COLEC12,PHKG1,SARS1,BRCA1,YAP1,VEGFD,NOTCH1,NOTCH2,RAB5C,COL1A2,NDNF,FN1,CXXC5,HARS2,HGS,HARS1,CTNNB1,HAS2,MAP2K1
23	GO:0043604	amide biosynthetic process		8.35e-06	0.00169	0.0153	0.0389	1042	29	RPL23A,RIDA,RPL29,RPL31,RPL34,RPL37,RPS12,RPS15A,RPS20,RPS23,RPS24,RPS25,PTBP1,HNRNPD,HNRNPU,SARS1,ACSBG2,EIF4H,RPL14,PABPC1,TRUB2,YARS1,MRPS18A,EEF1B2,HARS2,EEF1D,PABPC3,HARS1,RPL13
24	GO:0003143	embryonic heart tube morphogenesis		1.33e-05	0.00258	0.0233	0.062	192	11	ATR,GJA1,YAP1,ALCAM,NOTCH1,NOTCH2,FN1,CXXC5,TEAD1,ATP6V0D1,HAS2
25	GO:1900152	negative regulation of nuclear-transcribed mRNA catabolic process, deadenylation-dependent decay		1.5e-05	0.00269	0.0243	0.0699	14	4	HNRNPD,HNRNPU,PABPC1,PABPC3
26	GO:0043010	camera-type eye development		1.5e-05	0.00269	0.0243	0.0701	744	23	LAMA1,MCM3,ACVR2B,NRP1,FZD4,GJA1,FAT1,ARL6IP1,YAP1,KDM2B,ALCAM,ALDH1A3,NOTCH1,NOTCH2,FN1,CRYBA4,ATP6V0D1,IPO13,UHRF1,CTNNB1,ABHD12,HES5,MAB21L1
27	GO:0035050	embryonic heart tube development		1.79e-05	0.00309	0.0279	0.0835	236	12	ATR,GJA1,YAP1,ALCAM,NOTCH1,NOTCH2,FN1,CXXC5,TEAD1,ATP6V0D1,CTNNB1,HAS2
28	GO:0060325	face morphogenesis		1.9e-05	0.00317	0.0286	0.0886	49	6	SCX,IQCJ-SCHIP1,NOTCH2,SCHIP1,CREBBP,ASPH
29	GO:0061371	determination of heart left/right asymmetry		2.03e-05	0.00323	0.0292	0.0947	239	12	ATR,GJA1,YAP1,ALCAM,NOTCH1,NOTCH2,FN1,CXXC5,TEAD1,ATP6V0D1,VGLL4,HAS2
30	GO:0007417	central nervous system development		2.08e-05	0.00323	0.0292	0.097	1766	40	RIDA,B3GNT5,LAMA1,RPS15A,BCL2L1,ACVR2B,HNRNPA2B1,HNRNPD,FABP7,NRP1,FZD4,KCNA3,BRCA1,YAP1,KDM2B,ALCAM,GNAO1,ALDH1A3,HSPA5,NOTCH1,NOTCH2,NDNF,DPYSL2,HSD17B7,ROGDI,FN1,FZD3,LAMC1,STMN1,XPO1,ARPC5,ATP6V0D1,CSNK1E,CSNK2A1,ATM,CTNNB1,HAS2,MAP2K1,HES5,CDK6
31	GO:0043603	cellular amide metabolic process		2.36e-05	0.00354	0.032	0.11	1400	34	RPL23A,RIDA,RPL29,RPL31,RPL34,RPL37,ACOT9,RPS12,RPS15A,ACOT7,RPS20,RPS23,RPS24,RPS25,PTBP1,HNRNPD,HNRNPU,SARS1,ACSBG2,EIF4H,ARL6IP5,GPX3,RPL14,PABPC1,TRUB2,YARS1,MRPS18A,EEF1B2,HARS2,EEF1D,CSNK1E,PABPC3,HARS1,RPL13
32	GO:0048880	sensory system development		3.08e-05	0.00448	0.0404	0.143	945	26	HS6ST2,LAMA1,MCM3,ACVR2B,NRP1,FZD4,GJA1,FAT1,ARL6IP1,YAP1,KDM2B,ALCAM,ALDH1A3,NOTCH1,NOTCH2,COL5A2,FN1,LAMC1,CRYBA4,ATP6V0D1,IPO13,UHRF1,CTNNB1,ABHD12,HES5,MAB21L1
33	GO:0001944	vasculature development		3.2e-05	0.00452	0.0408	0.149	1239	31	FOXJ2,EPHX2,SYNJ2BP,HS6ST2,GNG2,LAMA1,RAB11A,ACVR2B,ITGAV,NRP1,FZD4,GJA1,COLEC12,PHKG1,SARS1,BRCA1,YAP1,VEGFD,NOTCH1,NOTCH2,RAB5C,COL1A2,NDNF,FN1,CXXC5,HARS2,HGS,HARS1,CTNNB1,HAS2,MAP2K1
34	GO:2000767	positive regulation of cytoplasmic translation		3.48e-05	0.00476	0.043	0.162	17	4	HNRNPD,HNRNPU,PABPC1,PABPC3
35	GO:0071480	cellular response to gamma radiation		3.9e-05	0.0052	0.0469	0.182	34	5	ATR,BCL2L1,YAP1,HSPA5,ATM
36	GO:0048646	anatomical structure formation involved in morphogenesis		4.37e-05	0.00533	0.0481	0.203	1890	41	FOXJ2,SYNJ2BP,HS6ST2,GNG2,RAB11A,ACVR2B,ITGAV,SCX,NRP1,GJA1,PHKG1,FAT1,SARS1,BRCA1,YAP1,KDM2B,ALDH1A3,FHL2,VEGFD,NOTCH1,NOTCH2,RAB5C,NDNF,COL5A2,FN1,FZD3,PODXL,LEMD2,CXXC5,HARS2,MTHFR,HGS,IPO13,ATM,HARS1,CTNNB1,HAS2,MAP2K1,ABHD12,HES5,PCDH8
37	GO:2000278	regulation of DNA biosynthetic process		4.39e-05	0.00533	0.0481	0.204	145	9	ATR,HNRNPA2B1,HNRNPD,HNRNPU,GJA1,DSCC1,TERF1,ATM,CTNNB1
38	GO:0002009	morphogenesis of an epithelium		4.44e-05	0.00533	0.0481	0.207	966	26	ATR,HS6ST2,LAMA1,NRP1,TAX1BP3,GJA1,FAT1,SARS1,YAP1,KDM2B,ALCAM,ALDH1A3,NOTCH1,NOTCH2,FN1,FZD3,PODXL,CXXC5,LAMC1,TEAD1,ATP6V0D1,MTHFR,CTNNB1,HAS2,HES5,PCDH8
39	GO:1901798	positive regulation of signal transduction by p53 class mediator		4.51e-05	0.00533	0.0481	0.21	35	5	RPL37,ATR,RPS20,SH3GLB1,ATM
40	GO:0060323	head morphogenesis		4.58e-05	0.00533	0.0481	0.213	57	6	SCX,IQCJ-SCHIP1,NOTCH2,SCHIP1,CREBBP,ASPH
41	GO:0048514	blood vessel morphogenesis		4.86e-05	0.00552	0.0498	0.226	1029	27	FOXJ2,SYNJ2BP,HS6ST2,GNG2,LAMA1,RAB11A,ITGAV,NRP1,FZD4,GJA1,COLEC12,PHKG1,SARS1,BRCA1,YAP1,VEGFD,NOTCH1,NOTCH2,RAB5C,NDNF,FN1,CXXC5,HARS2,HGS,HARS1,CTNNB1,HAS2
42	GO:0001501	skeletal system development		5.34e-05	0.00592	0.0535	0.249	863	24	SLC35B2,ACVR2B,RGP1,SCX,NRP1,GJA1,YAP1,KDM2B,IQCJ-SCHIP1,ALCAM,NOTCH1,NOTCH2,COL1A2,NDNF,COL5A2,COL9A1,SCHIP1,HSD17B7,FN1,TMEM38B,CTNNB1,HAS2,HES5,RPL13
43	GO:0071479	cellular response to ionizing radiation		7.62e-05	0.00825	0.0745	0.355	90	7	ATR,BCL2L1,BRCA1,YAP1,HSPA5,EEF1D,ATM
44	GO:0045197	establishment or maintenance of epithelial cell apical/basal polarity		8.85e-05	0.00937	0.0845	0.412	64	6	SYNJ2BP,LAMA1,LIN7A,FAT1,NOTCH1,FN1
45	GO:0030903	notochord development		0.0001	0.0104	0.0938	0.468	94	7	LAMA1,GON4L,YAP1,LAMC1,TEAD1,FSTL1,YY1AP1
46	GO:0007389	pattern specification process		0.000107	0.0105	0.0947	0.5	903	24	ATR,PTBP1,ACVR2B,ITGAV,NRP1,GJA1,YAP1,KDM2B,ALCAM,NOTCH1,NOTCH2,FN1,CXXC5,TEAD1,ATP6V0D1,FSTL1,ASPH,HES4,VGLL4,ATM,CTNNB1,HAS2,HES5,PCDH8
47	GO:0050673	epithelial cell proliferation		0.000111	0.0105	0.0947	0.515	627	19	RIDA,SYNJ2BP,BCL2L1,ITGAV,FABP7,NRP1,GJA1,PTPRK,YAP1,VEGFD,NOTCH1,NOTCH2,LAMC1,UHRF1,CTNNB1,HAS2,MAP2K1,HES5,CDK6
48	GO:1904356	regulation of telomere maintenance via telomere lengthening		0.000115	0.0105	0.0947	0.533	67	6	ATR,HNRNPA2B1,HNRNPU,TERF1,ATM,CTNNB1
49	GO:0061549	sympathetic ganglion development		0.000117	0.0105	0.0947	0.543	9	3	NRP1,FZD3,CTNNB1
50	GO:0048592	eye morphogenesis		0.000119	0.0105	0.0947	0.552	378	14	HS6ST2,LAMA1,FAT1,ARL6IP1,KDM2B,ALCAM,ALDH1A3,NOTCH1,NOTCH2,COL5A2,FN1,IPO13,CTNNB1,ABHD12
51	GO:0009894	regulation of catabolic process		0.000126	0.0105	0.0947	0.588	1150	28	RIDA,CYP51A1,GABARAPL2,PTBP1,RGP1,HNRNPD,HNRNPU,GJA1,SCOC,RAB26,PLK3,PSMF1,WIPI1,TMEM59,XPO1,PABPC1,ATP6V0D1,SH3GLB1,TPTEP2-CSNK1E,CSNK1E,CSNK2A1,PABPC3,SOCS4,ATP6V0E2,HGS,VGLL4,ATM,MAP2K1
52	GO:1905663	positive regulation of telomerase RNA reverse transcriptase activity		0.000131	0.0105	0.0947	0.609	2	2	HNRNPA2B1,HNRNPD
53	GO:0006427	histidyl-tRNA aminoacylation		0.000131	0.0105	0.0947	0.609	2	2	HARS2,HARS1
54	GO:0045976	negative regulation of mitotic cell cycle, embryonic		0.000131	0.0105	0.0947	0.609	2	2	FZD3,CTNNB1
55	GO:1904868	telomerase catalytic core complex assembly		0.000131	0.0105	0.0947	0.609	2	2	ATR,ATM
56	GO:1904884	positive regulation of telomerase catalytic core complex assembly		0.000131	0.0105	0.0947	0.609	2	2	ATR,ATM
57	GO:1904882	regulation of telomerase catalytic core complex assembly		0.000131	0.0105	0.0947	0.609	2	2	ATR,ATM
58	GO:0003412	establishment of epithelial cell apical/basal polarity involved in camera-type eye morphogenesis		0.000131	0.0105	0.0947	0.609	2	2	LAMA1,FAT1
59	GO:0031175	neuron projection development		0.000143	0.0112	0.101	0.668	1407	32	LAMA1,RAB11A,TUBB2B,SLC35B2,PTBP1,NRP1,FZD4,GJA1,STXBP1,PTPRK,ALCAM,GNAO1,HSPA5,NOTCH1,NOTCH2,NDNF,COL4A6,DPYSL2,TCF12,FN1,FZD3,NCKIPSD,DPYSL4,LAMC1,STMN1,CREBBP,SH3GLB1,FARP1,ZFYVE26,CTNNB1,MAP2K1,HES5
60	GO:0061245	establishment or maintenance of bipolar cell polarity		0.000146	0.0112	0.101	0.681	70	6	SYNJ2BP,LAMA1,LIN7A,FAT1,NOTCH1,FN1
61	GO:0035088	establishment or maintenance of apical/basal cell polarity		0.000146	0.0112	0.101	0.681	70	6	SYNJ2BP,LAMA1,LIN7A,FAT1,NOTCH1,FN1
62	GO:0032990	cell part morphogenesis		0.000153	0.0115	0.103	0.712	983	25	LAMA1,RAB11A,TUBB2B,SLC35B2,BCL2L1,NRP1,FZD4,GJA1,STXBP1,ALCAM,NOTCH1,NOTCH2,COL4A6,DPYSL2,FN1,FZD3,DPYSL4,LAMC1,STMN1,SH3GLB1,FARP1,ZFYVE26,CTNNB1,MAP2K1,HES5
63	GO:0035329	hippo signaling		0.000155	0.0115	0.103	0.721	45	5	YAP1,IQCJ-SCHIP1,SCHIP1,TEAD1,VGLL4
64	GO:0070121	Kupffer's vesicle development		0.000158	0.0115	0.104	0.737	71	6	RAB11A,ITGAV,GJA1,YAP1,TEAD1,VGLL4
65	GO:0061053	somite development		0.00016	0.0115	0.104	0.747	211	10	LAMA1,ITGAV,SCX,NOTCH1,FN1,LAMC1,ATM,HAS2,HES5,PCDH8
66	GO:0060982	coronary artery morphogenesis		0.000165	0.0116	0.105	0.769	10	3	NRP1,NOTCH1,CTNNB1
67	GO:0032206	positive regulation of telomere maintenance		0.000171	0.0116	0.105	0.796	72	6	ATR,HNRNPA2B1,HNRNPD,TERF1,ATM,CTNNB1
68	GO:0090162	establishment of epithelial cell polarity		0.000172	0.0116	0.105	0.802	46	5	LAMA1,GJA1,FAT1,FN1,HES5
69	GO:0048812	neuron projection morphogenesis		0.000173	0.0116	0.105	0.805	932	24	LAMA1,RAB11A,TUBB2B,SLC35B2,NRP1,FZD4,GJA1,STXBP1,ALCAM,NOTCH1,NOTCH2,COL4A6,DPYSL2,FN1,FZD3,DPYSL4,LAMC1,STMN1,SH3GLB1,FARP1,ZFYVE26,CTNNB1,MAP2K1,HES5
70	GO:0009896	positive regulation of catabolic process		0.000178	0.0116	0.105	0.831	597	18	RIDA,HNRNPD,HNRNPU,GJA1,SCOC,PLK3,WIPI1,TMEM59,PABPC1,SH3GLB1,TPTEP2-CSNK1E,CSNK1E,CSNK2A1,PABPC3,SOCS4,VGLL4,ATM,MAP2K1
71	GO:0009855	determination of bilateral symmetry		0.000182	0.0116	0.105	0.849	394	14	ATR,ACVR2B,GJA1,YAP1,ALCAM,NOTCH1,NOTCH2,FN1,CXXC5,TEAD1,ATP6V0D1,VGLL4,CTNNB1,HAS2
72	GO:0009799	specification of symmetry		0.000182	0.0116	0.105	0.849	394	14	ATR,ACVR2B,GJA1,YAP1,ALCAM,NOTCH1,NOTCH2,FN1,CXXC5,TEAD1,ATP6V0D1,VGLL4,CTNNB1,HAS2
73	GO:0030198	extracellular matrix organization		0.000182	0.0116	0.105	0.849	394	14	LAMA1,SLC35B2,SCX,KAZALD1,NOTCH1,COL1A2,NDNF,COL4A6,COL5A2,COL9A1,FN1,LAMC1,TMEM38B,HAS2
74	GO:0035987	endodermal cell differentiation		0.000185	0.0116	0.105	0.859	73	6	ITGAV,NOTCH1,COL5A2,FN1,CTNNB1,MAP2K1
75	GO:0043062	extracellular structure organization		0.000187	0.0116	0.105	0.871	395	14	LAMA1,SLC35B2,SCX,KAZALD1,NOTCH1,COL1A2,NDNF,COL4A6,COL5A2,COL9A1,FN1,LAMC1,TMEM38B,HAS2
76	GO:0048593	camera-type eye morphogenesis		0.000197	0.0121	0.109	0.916	303	12	LAMA1,FAT1,ARL6IP1,KDM2B,ALCAM,ALDH1A3,NOTCH1,NOTCH2,FN1,IPO13,CTNNB1,ABHD12
77	GO:0045229	external encapsulating structure organization		0.000202	0.0122	0.11	0.941	398	14	LAMA1,SLC35B2,SCX,KAZALD1,NOTCH1,COL1A2,NDNF,COL4A6,COL5A2,COL9A1,FN1,LAMC1,TMEM38B,HAS2
78	GO:0007423	sensory organ development		0.000222	0.0133	0.12	1	1190	28	HS6ST2,LAMA1,MCM3,ACVR2B,LIN7A,NRP1,FZD4,GJA1,FAT1,ARL6IP1,YAP1,KDM2B,ALCAM,ALDH1A3,NOTCH1,NOTCH2,COL5A2,FN1,FZD3,LAMC1,CRYBA4,ATP6V0D1,IPO13,UHRF1,CTNNB1,ABHD12,HES5,MAB21L1
79	GO:0120039	plasma membrane bounded cell projection morphogenesis		0.00023	0.0135	0.122	1	950	24	LAMA1,RAB11A,TUBB2B,SLC35B2,NRP1,FZD4,GJA1,STXBP1,ALCAM,NOTCH1,NOTCH2,COL4A6,DPYSL2,FN1,FZD3,DPYSL4,LAMC1,STMN1,SH3GLB1,FARP1,ZFYVE26,CTNNB1,MAP2K1,HES5
80	GO:0048729	tissue morphogenesis		0.000234	0.0136	0.123	1	1132	27	ATR,HS6ST2,LAMA1,SCX,NRP1,TAX1BP3,GJA1,FAT1,SARS1,YAP1,KDM2B,ALCAM,ALDH1A3,NOTCH1,NOTCH2,FN1,FZD3,PODXL,CXXC5,LAMC1,TEAD1,ATP6V0D1,MTHFR,CTNNB1,HAS2,HES5,PCDH8
81	GO:0048858	cell projection morphogenesis		0.00026	0.0148	0.133	1	958	24	LAMA1,RAB11A,TUBB2B,SLC35B2,NRP1,FZD4,GJA1,STXBP1,ALCAM,NOTCH1,NOTCH2,COL4A6,DPYSL2,FN1,FZD3,DPYSL4,LAMC1,STMN1,SH3GLB1,FARP1,ZFYVE26,CTNNB1,MAP2K1,HES5
82	GO:0042176	regulation of protein catabolic process		0.00026	0.0148	0.133	1	408	14	CYP51A1,GABARAPL2,RGP1,GJA1,RAB26,PLK3,PSMF1,XPO1,TPTEP2-CSNK1E,CSNK1E,CSNK2A1,SOCS4,HGS,VGLL4
83	GO:1900151	regulation of nuclear-transcribed mRNA catabolic process, deadenylation-dependent decay		0.000271	0.0152	0.137	1	28	4	HNRNPD,HNRNPU,PABPC1,PABPC3
84	GO:0032204	regulation of telomere maintenance		0.000283	0.0155	0.14	1	111	7	ATR,HNRNPA2B1,HNRNPD,HNRNPU,TERF1,ATM,CTNNB1
85	GO:0010171	body morphogenesis		0.000285	0.0155	0.14	1	79	6	SCX,IQCJ-SCHIP1,NOTCH2,SCHIP1,CREBBP,ASPH
86	GO:0007368	determination of left/right symmetry		0.000286	0.0155	0.14	1	363	13	ATR,ACVR2B,GJA1,YAP1,ALCAM,NOTCH1,NOTCH2,FN1,CXXC5,TEAD1,ATP6V0D1,VGLL4,HAS2
87	GO:0001503	ossification		0.000294	0.0155	0.14	1	568	17	SLC35B2,ACVR2B,SCX,HNRNPU,HIRA,GJA1,YAP1,KAZALD1,FHL2,SUCO,NOTCH1,COL1A2,COL5A2,FN1,TMEM38B,CTNNB1,CDK6
88	GO:0043562	cellular response to nitrogen levels		0.000298	0.0155	0.14	1	12	3	GABARAPL2,MAP1LC3B2,MAP1LC3B
89	GO:0006995	cellular response to nitrogen starvation		0.000298	0.0155	0.14	1	12	3	GABARAPL2,MAP1LC3B2,MAP1LC3B
90	GO:0007492	endoderm development		0.000302	0.0155	0.14	1	148	8	ITGAV,YAP1,NOTCH1,COL5A2,FN1,LAMC1,CTNNB1,MAP2K1
91	GO:0006354	DNA-templated transcription elongation		0.000303	0.0155	0.14	1	272	11	CDK9,GON4L,HNRNPU,KDM2B,FHL2,FHL3,CREBBP,SMARCB1,YY1AP1,CTNNB1,MAP2K1
92	GO:0007507	heart development		0.000315	0.0158	0.143	1	1092	26	CDK9,ATR,PTBP1,ACVR2B,SCX,HNRNPU,NRP1,GJA1,YAP1,FDPS,ALCAM,FHL2,NOTCH1,NOTCH2,FN1,LEMD2,CXXC5,TEAD1,PABPC1,ATP6V0D1,PABPC3,VGLL4,ATM,CTNNB1,HAS2,MAP2K1
93	GO:2001252	positive regulation of chromosome organization		0.000316	0.0158	0.143	1	113	7	ATR,HNRNPA2B1,HNRNPD,NCAPG,TERF1,ATM,CTNNB1
94	GO:0003007	heart morphogenesis		0.00035	0.0173	0.156	1	471	15	ATR,NRP1,GJA1,YAP1,ALCAM,FHL2,NOTCH1,NOTCH2,FN1,LEMD2,CXXC5,TEAD1,ATP6V0D1,CTNNB1,HAS2
95	GO:0051972	regulation of telomerase activity		0.000369	0.018	0.162	1	54	5	HNRNPA2B1,HNRNPD,TERF1,ATM,CTNNB1
96	GO:0001822	kidney development		0.00037	0.018	0.162	1	526	16	RIDA,ACVR2B,NRP1,FAT1,YAP1,IQCJ-SCHIP1,ALDH1A3,NOTCH1,NOTCH2,SCHIP1,PODXL,CXXC5,ATP6V0D1,CTNNB1,HAS2,HES5
97	GO:0061299	retina vasculature morphogenesis in camera-type eye		0.000384	0.0181	0.163	1	13	3	LAMA1,NRP1,FZD4
98	GO:1905661	regulation of telomerase RNA reverse transcriptase activity		0.000385	0.0181	0.163	1	3	2	HNRNPA2B1,HNRNPD
99	GO:2000974	negative regulation of pro-B cell differentiation		0.000385	0.0181	0.163	1	3	2	NOTCH1,HES5
100	GO:0000278	mitotic cell cycle		0.000398	0.0186	0.167	1	1109	26	CDK9,RAB11A,MCM3,TUBB2B,RRM2,TUBB2A,HNRNPU,GJA1,PHKG1,NCAPG,BRCA1,PDXP,DSCC1,PLK3,TICRR,FZD3,STMN1,CREBBP,CCNB2,BRINP2,SMARCB1,ZFYVE26,ATM,CTNNB1,MAP2K1,CDK6
101	GO:2000765	regulation of cytoplasmic translation		0.000405	0.0187	0.169	1	31	4	HNRNPD,HNRNPU,PABPC1,PABPC3
102	GO:0051726	regulation of cell cycle		0.000434	0.0198	0.179	1	1368	30	CDK9,RPL23A,ATR,RAB11A,RPS15A,BCL2L1,RRM2,HNRNPU,PHKG1,NCAPG,BRCA1,PTPRK,PDXP,PLK3,TICRR,FZD3,XPO1,TERF1,CREBBP,SH3GLB1,CCNB2,CSNK2A1,BRINP2,SMARCB1,ZFYVE26,YY1AP1,ATM,CTNNB1,RPL13,CDK6
103	GO:0031331	positive regulation of cellular catabolic process		0.000445	0.0201	0.182	1	482	15	RIDA,HNRNPD,HNRNPU,SCOC,PLK3,WIPI1,TMEM59,PABPC1,SH3GLB1,TPTEP2-CSNK1E,CSNK1E,PABPC3,SOCS4,ATM,MAP2K1
104	GO:0072001	renal system development		0.000483	0.0216	0.195	1	539	16	RIDA,ACVR2B,NRP1,FAT1,YAP1,IQCJ-SCHIP1,ALDH1A3,NOTCH1,NOTCH2,SCHIP1,PODXL,CXXC5,ATP6V0D1,CTNNB1,HAS2,HES5
105	GO:0007167	enzyme-linked receptor protein signaling pathway		0.000489	0.0217	0.196	1	1250	28	SYNJ2BP,GNG2,ACVR2B,SCX,NRP1,FZD4,PTPRK,YAP1,IQCJ-SCHIP1,VEGFD,HSPA5,NOTCH1,NOTCH2,COL1A2,COL4A6,SCHIP1,IRS4,SRSF3,LEMD2,STMN1,CREBBP,SH3GLB1,FSTL1,SOCS4,HGS,CTNNB1,HAS2,HES5
106	GO:0032210	regulation of telomere maintenance via telomerase		0.000515	0.0226	0.203	1	58	5	ATR,HNRNPU,TERF1,ATM,CTNNB1
107	GO:0061298	retina vasculature development in camera-type eye		0.000518	0.0226	0.203	1	33	4	LAMA1,ACVR2B,NRP1,FZD4
108	GO:0001570	vasculogenesis		0.00053	0.0229	0.206	1	161	8	ITGAV,NRP1,FZD4,COLEC12,YAP1,NOTCH1,CTNNB1,HAS2
109	GO:0010833	telomere maintenance via telomere lengthening		0.000542	0.0231	0.209	1	89	6	ATR,HNRNPA2B1,HNRNPU,TERF1,ATM,CTNNB1
110	GO:0045934	negative regulation of nucleobase-containing compound metabolic process		0.000597	0.025	0.225	1	1793	36	CDK9,MBD3L1,ATR,GON4L,PTBP1,ACVR2B,SCX,HNRNPA2B1,HNRNPD,HNRNPU,HIRA,GJA1,SARS1,BRCA1,PTPRK,YAP1,NFKBIE,KDM2B,FHL2,PLK3,NOTCH1,NOTCH2,CXXC5,XPO1,TERF1,PABPC1,CREBBP,PABPC3,UHRF1,RCOR3,YY1AP1,VGLL4,ATM,CTNNB1,HES5,CDK6
111	GO:0009967	positive regulation of signal transduction		0.000597	0.025	0.225	1	1861	37	WBP2,RPL37,ATR,SYNJ2BP,LAMA1,RPS12,RPS20,SLC35B2,PTBP1,ACVR2B,ITGAV,NRP1,FZD4,GJA1,YAP1,IQCJ-SCHIP1,ALDH1A3,NOTCH1,NOTCH2,SCHIP1,FN1,LAMTOR5,ARL6IP5,CXXC5,LAMC1,IFI35,CREBBP,EEF1D,SH3GLB1,TPTEP2-CSNK1E,CSNK1E,CSNK2A1,SMARCB1,ATM,CTNNB1,MAP2K1,HES5
112	GO:0007440	foregut morphogenesis		0.0006	0.025	0.225	1	15	3	ACVR2B,NOTCH1,CTNNB1
113	GO:0032880	regulation of protein localization		0.000613	0.0253	0.228	1	1079	25	CDK9,SYNJ2BP,CYP51A1,RAB11A,BCL2L1,PTBP1,TAX1BP3,GJA1,AP2M1,BRCA1,YAP1,TBC1D1,PLK3,LAMTOR5,TMEM59,XPO1,TERF1,SH3GLB1,TPTEP2-CSNK1E,SLC16A1,CSNK1E,CSNK2A1,ASPH,CTNNB1,MAP2K1
114	GO:0000904	cell morphogenesis involved in differentiation		0.000629	0.0257	0.232	1	1081	25	LAMA1,RAB11A,TUBB2B,SLC35B2,ITGAV,NRP1,FZD4,FAT1,STXBP1,ALCAM,NOTCH1,NOTCH2,COL4A6,DPYSL2,FN1,FZD3,LAMC1,STMN1,SH3GLB1,FARP1,ZFYVE26,CTNNB1,HAS2,MAP2K1,HES5
115	GO:0001676	long-chain fatty acid metabolic process		0.000639	0.0257	0.232	1	127	7	EPHX2,ACAA1,ACOT9,ABHD6,ACOT7,ACSBG2,ABHD12
116	GO:0048705	skeletal system morphogenesis		0.000645	0.0257	0.232	1	447	14	ACVR2B,SCX,GJA1,KDM2B,IQCJ-SCHIP1,ALCAM,NOTCH2,NDNF,COL9A1,SCHIP1,FN1,CTNNB1,HAS2,RPL13
117	GO:0090287	regulation of cellular response to growth factor stimulus		0.000645	0.0257	0.232	1	447	14	NRP1,FZD4,VEGFD,HSPA5,NOTCH1,NOTCH2,LEMD2,CREBBP,SH3GLB1,FSTL1,HGS,CTNNB1,HAS2,HES5
118	GO:1903312	negative regulation of mRNA metabolic process		0.000669	0.0264	0.238	1	128	7	CDK9,PTBP1,HNRNPA2B1,HNRNPD,HNRNPU,PABPC1,PABPC3
119	GO:0071363	cellular response to growth factor stimulus		0.000676	0.0265	0.239	1	963	23	ACVR2B,SCX,NRP1,FZD4,GJA1,PTPRK,YAP1,VEGFD,HSPA5,NOTCH1,NOTCH2,COL1A2,NDNF,FN1,LEMD2,CREBBP,SH3GLB1,FSTL1,CSNK1E,HGS,CTNNB1,HAS2,HES5
120	GO:0060914	heart formation		0.000701	0.0272	0.246	1	62	5	YAP1,NOTCH1,FN1,LEMD2,CTNNB1
121	GO:0009792	embryo development ending in birth or egg hatching		0.000716	0.0276	0.249	1	1281	28	RPS15A,BCL2L1,RRM2,ITGAV,SCX,GJA1,STOX2,BRCA1,YAP1,KDM2B,ALCAM,NOTCH1,NOTCH2,NDNF,HSD17B7,FN1,FZD3,CMIP,MTHFR,CCNB2,SMARCB1,ATM,CTNNB1,HAS2,MAP2K1,HES5,PCDH8,RPL13
122	GO:0061300	cerebellum vasculature development		0.000732	0.028	0.252	1	16	3	NRP1,FZD4,SARS1
123	GO:0031290	retinal ganglion cell axon guidance		0.000754	0.028	0.253	1	63	5	LAMA1,SLC35B2,NRP1,ALCAM,LAMC1
124	GO:0071772	response to BMP		0.000762	0.028	0.253	1	257	10	ACVR2B,SCX,YAP1,NOTCH1,NOTCH2,FN1,LEMD2,FSTL1,HAS2,HES5
125	GO:0071773	cellular response to BMP stimulus		0.000762	0.028	0.253	1	257	10	ACVR2B,SCX,YAP1,NOTCH1,NOTCH2,FN1,LEMD2,FSTL1,HAS2,HES5
126	GO:0071228	cellular response to tumor cell		0.000764	0.028	0.253	1	4	2	NOTCH1,NOTCH2
127	GO:0071300	cellular response to retinoic acid		0.000765	0.028	0.253	1	95	6	FZD4,YAP1,COL1A2,TEAD1,BRINP2,ATM
128	GO:0048732	gland development		0.000769	0.028	0.253	1	851	21	LAMA1,RPS24,BCL2L1,ACVR2B,HNRNPD,NRP1,GJA1,YAP1,ALDH1A3,NOTCH1,NOTCH2,FN1,POLR3B,CCNB2,CSNK2A1,SMARCB1,UHRF1,ATM,CTNNB1,MAP2K1,RPL13
129	GO:0001706	endoderm formation		0.000809	0.029	0.262	1	96	6	ITGAV,NOTCH1,COL5A2,FN1,CTNNB1,MAP2K1
130	GO:0060038	cardiac muscle cell proliferation		0.000809	0.029	0.262	1	96	6	CDK9,GJA1,YAP1,NOTCH1,VGLL4,CTNNB1
131	GO:0014070	response to organic cyclic compound		0.000876	0.0309	0.279	1	1628	33	WBP2,ACAA1,GNG2,BCL2L1,HNRNPA2B1,HNRNPD,HNRNPU,GJA1,COLEC12,STXBP1,BRCA1,YAP1,FDPS,PDXP,GNAO1,HSPA5,NOTCH1,COL1A2,DPYSL2,HSD17B7,FN1,ARL6IP5,GPX3,CREBBP,TMEM38B,SLC16A1,MTHFR,CSNK2A1,MT-ND3,ASPH,CTNNB1,MAP2K1,CDK6
132	GO:0001947	heart looping		0.000882	0.0309	0.279	1	174	8	ATR,GJA1,ALCAM,NOTCH1,NOTCH2,CXXC5,ATP6V0D1,HAS2
133	GO:1900034	regulation of cellular response to heat		0.000882	0.0309	0.279	1	17	3	ATR,CREBBP,ATM
134	GO:1904358	positive regulation of telomere maintenance via telomere lengthening		0.000894	0.0311	0.28	1	38	4	ATR,HNRNPA2B1,ATM,CTNNB1
135	GO:0003170	heart valve development		0.000901	0.0311	0.281	1	98	6	SCX,YAP1,NOTCH1,NOTCH2,FN1,HAS2
136	GO:0030307	positive regulation of cell growth		0.000948	0.0324	0.292	1	219	9	RAB11A,NRP1,YAP1,FDPS,KDM2B,FN1,TEAD1,SH3GLB1,CSNK2A1
137	GO:0009057	macromolecule catabolic process		0.000953	0.0324	0.292	1	1569	32	UBL7,RIDA,CYP51A1,GABARAPL2,PSMD13,PTBP1,RGP1,HNRNPD,HNRNPU,GJA1,PHKG1,FAF2,HSPA5,RAB26,PLK3,NOTCH1,PSMF1,XPO1,PABPC1,EDEM3,SH3GLB1,TPTEP2-CSNK1E,CSNK1E,CSNK2A1,PABPC3,SOCS4,HGS,UHRF1,VGLL4,ATM,CTNNB1,ABHD12
138	GO:0030900	forebrain development		0.000973	0.0326	0.294	1	632	17	BCL2L1,FABP7,NRP1,KCNA3,KDM2B,ALCAM,GNAO1,ALDH1A3,NOTCH1,NDNF,DPYSL2,HSD17B7,ARPC5,CSNK2A1,CTNNB1,HES5,CDK6
139	GO:0003002	regionalization		0.000973	0.0326	0.294	1	632	17	PTBP1,ACVR2B,ITGAV,NRP1,YAP1,KDM2B,NOTCH1,NOTCH2,FN1,ATP6V0D1,FSTL1,HES4,ATM,CTNNB1,HAS2,HES5,PCDH8
140	GO:0097479	synaptic vesicle localization		0.000999	0.0329	0.296	1	67	5	BCL2L1,LIN7A,CLTB,DPYSL2,CTNNB1
141	GO:0060043	regulation of cardiac muscle cell proliferation		0.000999	0.0329	0.296	1	67	5	CDK9,GJA1,YAP1,NOTCH1,VGLL4
142	GO:0055021	regulation of cardiac muscle tissue growth		0.001	0.0329	0.296	1	100	6	CDK9,GJA1,YAP1,FDPS,NOTCH1,VGLL4
143	GO:0001649	osteoblast differentiation		0.00102	0.0333	0.301	1	315	11	SLC35B2,ACVR2B,HNRNPU,HIRA,GJA1,YAP1,FHL2,SUCO,NOTCH1,CTNNB1,CDK6
144	GO:0050678	regulation of epithelial cell proliferation		0.00104	0.0337	0.304	1	524	15	RIDA,SYNJ2BP,NRP1,GJA1,PTPRK,YAP1,VEGFD,NOTCH1,NOTCH2,LAMC1,UHRF1,CTNNB1,HAS2,HES5,CDK6
145	GO:0048715	negative regulation of oligodendrocyte differentiation		0.00105	0.0337	0.304	1	18	3	NOTCH1,CTNNB1,HES5
146	GO:0001525	angiogenesis		0.00106	0.0338	0.305	1	873	21	FOXJ2,SYNJ2BP,HS6ST2,GNG2,RAB11A,ITGAV,NRP1,PHKG1,SARS1,BRCA1,VEGFD,NOTCH1,NOTCH2,RAB5C,NDNF,FN1,CXXC5,HARS2,HGS,HARS1,CTNNB1
147	GO:2000737	negative regulation of stem cell differentiation		0.00109	0.0344	0.311	1	40	4	HNRNPU,YAP1,NOTCH1,HES5
148	GO:0030857	negative regulation of epithelial cell differentiation		0.00114	0.0353	0.319	1	69	5	FOXJ2,YAP1,NOTCH1,CTNNB1,HES5
149	GO:0071478	cellular response to radiation		0.00115	0.0353	0.319	1	225	9	ATR,BCL2L1,BRCA1,PTPRK,YAP1,HSPA5,CREBBP,EEF1D,ATM
150	GO:0031503	protein-containing complex localization		0.00115	0.0353	0.319	1	225	9	ATR,SYNJ2BP,RAB11A,HNRNPU,AP2M1,XPO1,TERF1,ATM,MAP2K1
151	GO:0071897	DNA biosynthetic process		0.00115	0.0353	0.319	1	225	9	ATR,HNRNPA2B1,HNRNPD,HNRNPU,GJA1,DSCC1,TERF1,ATM,CTNNB1
152	GO:0043009	chordate embryonic development		0.00116	0.0354	0.319	1	1257	27	RPS15A,BCL2L1,RRM2,ITGAV,SCX,GJA1,BRCA1,YAP1,KDM2B,ALCAM,NOTCH1,NOTCH2,NDNF,HSD17B7,FN1,FZD3,CMIP,MTHFR,CCNB2,SMARCB1,ATM,CTNNB1,HAS2,MAP2K1,HES5,PCDH8,RPL13
153	GO:0007369	gastrulation		0.00116	0.0354	0.319	1	422	13	ACVR2B,ITGAV,SCX,HIRA,GJA1,NOTCH1,RAB5C,COL5A2,FN1,ARFRP1,CTNNB1,HAS2,MAP2K1
154	GO:0070848	response to growth factor		0.00121	0.0359	0.324	1	1006	23	ACVR2B,SCX,NRP1,FZD4,GJA1,PTPRK,YAP1,VEGFD,HSPA5,NOTCH1,NOTCH2,COL1A2,NDNF,FN1,LEMD2,CREBBP,SH3GLB1,FSTL1,CSNK1E,HGS,CTNNB1,HAS2,HES5
155	GO:0070986	left/right axis specification		0.00124	0.0359	0.324	1	19	3	NOTCH1,NOTCH2,ATP6V0D1
156	GO:0007634	optokinetic behavior		0.00124	0.0359	0.324	1	19	3	LAMA1,LAMC1,IPO13
157	GO:0007409	axonogenesis		0.00125	0.0359	0.324	1	705	18	LAMA1,RAB11A,TUBB2B,SLC35B2,NRP1,STXBP1,ALCAM,NOTCH1,NOTCH2,COL4A6,DPYSL2,FN1,FZD3,LAMC1,STMN1,ZFYVE26,MAP2K1,HES5
158	GO:0040007	growth		0.00125	0.0359	0.324	1	1528	31	CDK9,RPL29,RAB11A,BCL2L1,ACVR2B,ITGAV,NRP1,TAX1BP3,GJA1,YAP1,FDPS,KDM2B,KAZALD1,ALCAM,NOTCH1,NOTCH2,COL4A6,DPYSL2,COL9A1,FN1,EIF4H,TEAD1,TMEM38B,SH3GLB1,CCNB2,CSNK2A1,SOCS4,VGLL4,ATM,CTNNB1,HAS2
159	GO:0071681	cellular response to indole-3-methanol		0.00126	0.0359	0.324	1	5	2	BRCA1,CTNNB1
160	GO:2000981	negative regulation of inner ear receptor cell differentiation		0.00126	0.0359	0.324	1	5	2	NOTCH1,HES5
161	GO:1905457	negative regulation of lymphoid progenitor cell differentiation		0.00126	0.0359	0.324	1	5	2	NOTCH1,HES5
162	GO:1905772	positive regulation of mesodermal cell differentiation		0.00126	0.0359	0.324	1	5	2	GJA1,NOTCH1
163	GO:0045608	negative regulation of inner ear auditory receptor cell differentiation		0.00126	0.0359	0.324	1	5	2	NOTCH1,HES5
164	GO:0045632	negative regulation of mechanoreceptor differentiation		0.00126	0.0359	0.324	1	5	2	NOTCH1,HES5
165	GO:0001655	urogenital system development		0.00128	0.036	0.325	1	591	16	RIDA,ACVR2B,NRP1,FAT1,YAP1,IQCJ-SCHIP1,ALDH1A3,NOTCH1,NOTCH2,SCHIP1,PODXL,CXXC5,ATP6V0D1,CTNNB1,HAS2,HES5
166	GO:0060541	respiratory system development		0.00128	0.036	0.325	1	324	11	RIDA,LAMA1,ACVR2B,HNRNPA2B1,YAP1,ALDH1A3,NOTCH1,TNS3,TMEM38B,CTNNB1,MAP2K1
167	GO:0032465	regulation of cytokinesis		0.00129	0.036	0.325	1	105	6	RAB11A,BCL2L1,PDXP,PLK3,SH3GLB1,ZFYVE26
168	GO:0048666	neuron development		0.00134	0.0371	0.335	1	1670	33	LAMA1,RAB11A,TUBB2B,SLC35B2,PTBP1,NRP1,FZD4,GJA1,STXBP1,PTPRK,ALCAM,GNAO1,HSPA5,NOTCH1,NOTCH2,NDNF,COL4A6,DPYSL2,TCF12,FN1,FZD3,NCKIPSD,DPYSL4,LAMC1,STMN1,CREBBP,ATP6V0D1,SH3GLB1,FARP1,ZFYVE26,CTNNB1,MAP2K1,HES5
169	GO:0032989	cellular component morphogenesis		0.00135	0.0371	0.335	1	1141	25	LAMA1,RAB11A,TUBB2B,SLC35B2,BCL2L1,NRP1,FZD4,GJA1,STXBP1,ALCAM,NOTCH1,NOTCH2,COL4A6,DPYSL2,FN1,FZD3,DPYSL4,LAMC1,STMN1,SH3GLB1,FARP1,ZFYVE26,CTNNB1,MAP2K1,HES5
170	GO:0002088	lens development in camera-type eye		0.00139	0.0381	0.344	1	145	7	LAMA1,GJA1,FAT1,FN1,CRYBA4,UHRF1,CTNNB1
171	GO:0006418	tRNA aminoacylation for protein translation		0.00143	0.0385	0.347	1	43	4	SARS1,YARS1,HARS2,HARS1
172	GO:1902074	response to salt		0.00143	0.0385	0.347	1	43	4	RIDA,HNRNPD,HSPA5,XPO1
173	GO:0016233	telomere capping		0.00143	0.0385	0.347	1	43	4	HNRNPA2B1,HNRNPD,TERF1,ATM
174	GO:0048255	mRNA stabilization		0.00147	0.0394	0.355	1	73	5	PTBP1,HNRNPD,HNRNPU,PABPC1,PABPC3
175	GO:0048645	animal organ formation		0.00149	0.0397	0.358	1	108	6	YAP1,NOTCH1,FN1,LEMD2,CTNNB1,MAP2K1
176	GO:0035265	organ growth		0.00153	0.0406	0.366	1	282	10	CDK9,ACVR2B,GJA1,YAP1,FDPS,NOTCH1,COL9A1,TMEM38B,VGLL4,CTNNB1
177	GO:0016236	macroautophagy		0.00156	0.0407	0.367	1	332	11	GABARAPL2,MAP1LC3B2,SCOC,MAP1LC3B,WIPI1,ATP6V0D1,SH3GLB1,ARL8B,ATP6V0E2,HGS,ZFYVE26
178	GO:0003179	heart valve morphogenesis		0.00156	0.0407	0.367	1	74	5	SCX,NOTCH1,NOTCH2,FN1,HAS2
179	GO:0006835	dicarboxylic acid transport		0.00156	0.0407	0.367	1	109	6	GJA1,STXBP1,ARL6IP1,DPYSL2,ARL6IP5,SLC16A1
180	GO:0030324	lung development		0.00157	0.0407	0.368	1	283	10	RIDA,LAMA1,ACVR2B,HNRNPA2B1,YAP1,NOTCH1,TNS3,TMEM38B,CTNNB1,MAP2K1
181	GO:0060420	regulation of heart growth		0.00164	0.042	0.379	1	110	6	CDK9,GJA1,YAP1,FDPS,NOTCH1,VGLL4
182	GO:0097485	neuron projection guidance		0.00165	0.042	0.379	1	386	12	LAMA1,TUBB2B,SLC35B2,NRP1,ALCAM,NOTCH1,NOTCH2,COL4A6,DPYSL2,FZD3,DPYSL4,LAMC1
183	GO:0001704	formation of primary germ layer		0.00165	0.042	0.379	1	192	8	ITGAV,SCX,GJA1,NOTCH1,COL5A2,FN1,CTNNB1,MAP2K1
184	GO:2001234	negative regulation of apoptotic signaling pathway		0.00166	0.042	0.379	1	285	10	BCL2L1,ITGAV,NRP1,BRCA1,YAP1,PPIF,SH3GLB1,CSNK2A1,CTNNB1,MAP2K1
185	GO:0060837	blood vessel endothelial cell differentiation		0.00167	0.042	0.379	1	21	3	FOXJ2,NRP1,NOTCH1
186	GO:0031016	pancreas development		0.00169	0.0421	0.38	1	238	9	RPL23A,ATR,ACVR2B,YAP1,NOTCH1,NOTCH2,POLR3B,CTNNB1,CDK6
187	GO:0022402	cell cycle process		0.00169	0.0421	0.38	1	1490	30	FOXJ2,RIDA,ATR,RAB11A,MCM3,BCL2L1,PSMD13,RRM2,HNRNPU,GJA1,PHKG1,NCAPG,BRCA1,PDXP,DSCC1,PLK3,TICRR,STMN1,XPO1,TERF1,CREBBP,SH3GLB1,SLC16A1,CCNB2,CSNK2A1,SMARCB1,ZFYVE26,ATM,CTNNB1,CDK6
188	GO:0030509	BMP signaling pathway		0.00174	0.0429	0.387	1	239	9	ACVR2B,SCX,YAP1,NOTCH1,NOTCH2,LEMD2,FSTL1,HAS2,HES5
189	GO:0030323	respiratory tube development		0.00175	0.0429	0.387	1	287	10	RIDA,LAMA1,ACVR2B,HNRNPA2B1,YAP1,NOTCH1,TNS3,TMEM38B,CTNNB1,MAP2K1
190	GO:0055017	cardiac muscle tissue growth		0.00175	0.0429	0.387	1	151	7	CDK9,GJA1,YAP1,FDPS,NOTCH1,VGLL4,CTNNB1
191	GO:0007004	telomere maintenance via telomerase		0.00176	0.0429	0.387	1	76	5	ATR,HNRNPU,TERF1,ATM,CTNNB1
192	GO:0043066	negative regulation of apoptotic process		0.00183	0.044	0.397	1	1167	25	BCL2L1,ITGAV,SCX,NRP1,STXBP1,TXNDC5,BRCA1,ARL6IP1,YAP1,KDM2B,FHL2,HSPA5,PLK3,NOTCH1,NOTCH2,NDNF,FN1,FZD3,LAMTOR5,PPIF,SH3GLB1,FSTL1,CSNK2A1,CTNNB1,MAP2K1
193	GO:0043039	tRNA aminoacylation		0.00184	0.044	0.397	1	46	4	SARS1,YARS1,HARS2,HARS1
194	GO:0045338	farnesyl diphosphate metabolic process		0.00188	0.044	0.397	1	6	2	FDFT1,FDPS
195	GO:2000373	positive regulation of DNA topoisomerase (ATP-hydrolyzing) activity		0.00188	0.044	0.397	1	6	2	HNRNPU,UHRF1
196	GO:2000371	regulation of DNA topoisomerase (ATP-hydrolyzing) activity		0.00188	0.044	0.397	1	6	2	HNRNPU,UHRF1
197	GO:1905323	telomerase holoenzyme complex assembly		0.00188	0.044	0.397	1	6	2	ATR,ATM
198	GO:1905867	epididymis development		0.00188	0.044	0.397	1	6	2	GJA1,CTNNB1
199	GO:1902669	positive regulation of axon guidance		0.00188	0.044	0.397	1	6	2	TUBB2B,NRP1
200	GO:0001553	luteinization		0.00191	0.0446	0.402	1	22	3	FZD4,IQCJ-SCHIP1,SCHIP1

## Sheet: TF Binding Site
	ID	Name	Source	pValue	FDR B&H	FDR B&Y	Bonferroni	Genes in Annotation	Genes from Input	List of genes from Input
1	M30244	ZFHX3 TARGET GENES	MSigDB	2.945e-08	2.768e-05	0.0002055	2.768e-05	1870	41	UBL7,RPL23A,RPL34,RPL37,CD164,RPS12,RAB11A,RPS15A,PNO1,GON4L,MCM3,RPS23,RPS24,BCL2L1,RPS25,PTBP1,HNRNPA2B1,HNRNPD,BRCA1,PTPRK,FDPS,PDXP,SUCO,TICRR,PSMF1,LAMC1,STMN1,XPO1,PABPC1,CREBBP,TRUB2,YARS1,HARS2,EEF1D,CCNB2,MT-ND3,MT-ND5,SCAF11,ATM,HARS1,ABHD12
2	M40843	UBP1 TARGET GENES	MSigDB	2.019e-07	7.046e-05	0.0005231	0.0001898	1931	40	RPL34,CYP51A1,RPS12,RAB11A,RPS15A,RPS20,PTBP1,ITGAV,HNRNPU,NRP1,NCAPG,FAF2,GRHPR,ARL6IP1,LIPG,YAP1,FDFT1,KAZALD1,SUCO,RAB26,NOTCH1,GOLGB1,TCF12,LAMTOR5,APMAP,NCKIPSD,STMN1,ARPC5,DGCR6L,YARS1,HARS2,POLR3B,ATP6V0D1,SLC16A1,IPO13,SCAF11,ATM,HARS1,MAP2K1,CDK6
3	M40693	FOXP2 TARGET GENES	MSigDB	2.249e-07	7.046e-05	0.0005231	0.0002114	1939	40	UBL7,CDK9,FOXJ2,WBP2,RPL29,GNG2,CD164,ACOT7,PTBP1,ACVR2B,RRM2,RGP1,HNRNPU,AP2M1,TXNDC5,CRCP,GRHPR,TBC1D1,CLTB,KDM2B,PNRC1,MAP1LC3B,DSCC1,NOTCH1,TCF12,CLDND1,STMN1,PABPC1,DGCR6L,COTL1,CDC37L1,YARS1,EEF1B2,SH3GLB1,FARP1,DDHD1,SOCS4,CTNNB1,MAP2K1,ABHD12
4	CTTTGT V$LEF1 Q2	CTTTGT V$LEF1 Q2	TFBS	4.729e-07	0.0001111	0.000825	0.0004445	1543	34	RPL34,ATR,B3GNT5,HS6ST2,RAB11A,RPS15A,BCL2L1,ACVR2B,HNRNPA2B1,HIRA,TAX1BP3,GJA1,PNRC1,FHL3,NOTCH1,NOTCH2,HNRNPDL,DPYSL2,COL9A1,IRS4,TCF12,SRSF3,CXXC5,DPYSL4,STMN1,TEAD1,CDC37L1,CMIP,SLC16A1,CSNK1E,FARP1,UHRF1,CTNNB1,CDK6
5	M40732	NUP153 TARGET GENES	MSigDB	6.891e-07	0.0001296	0.0009617	0.0006478	1643	35	WBP2,RPL37,SWT1,CYP51A1,RPS12,RAB11A,NMRAL1,ACOT7,RPS20,SLC35B2,HNRNPA2B1,HNRNPD,MICU1,AP2M1,NCAPG,FDXR,NFKBIE,SUCO,PLK3,RAB5C,PSMF1,SRSF3,LAMTOR5,ARL6IP5,SH2D3C,HNRNPA3,ARPC5,SLC16A1,ARL8B,ELMO2,CCNB2,RCOR3,SCAF11,ATM,HARS1
6	M40703	PHF2 TARGET GENES	MSigDB	2.069e-06	0.0002945	0.002186	0.001945	1498	32	CDK9,CD164,ABHD6,RPS20,RPS23,RPS25,HNRNPD,NRP1,STXBP1,FAF2,ARL6IP1,PTPRK,FDFT1,UROS,DSCC1,SUCO,PLK3,SRSF3,APMAP,CLDND1,TEAD1,PABPC1,TRUB2,YARS1,PPIF,EEF1D,SPPL2A,CSNK1E,RCOR3,YY1AP1,ABHD12,RPL13
7	M30049	LHX9 TARGET GENES	MSigDB	2.514e-06	0.0002945	0.002186	0.002364	1587	33	RPL23A,WBP2,ACAA1,B3GNT5,RAB11A,RPS24,PTBP1,ITGAV,HNRNPU,HIRA,STOX2,BRCA1,YAP1,FDPS,SCOC,FDXR,GOLGB1,COL4A6,TCF12,PPFIBP1,LEMD2,COTL1,HARS2,POLR3B,SLC16A1,ARL8B,CSNK1E,HGS,ASPH,C15orf61,ZFYVE26,HARS1,ABHD12
8	V$MAX 01	V$MAX 01	TFBS	2.524e-06	0.0002945	0.002186	0.002372	212	11	CD164,HIRA,GJA1,NOTCH1,IRS4,STMN1,XPO1,PABPC1,EEF1B2,IPO13,ZFYVE26
9	TTGTTT V$FOXO4 01	TTGTTT V$FOXO4 01	TFBS	2.953e-06	0.0002945	0.002186	0.002776	1599	33	WBP2,HS6ST2,RPS15A,GABARAPL2,HNRNPA2B1,NRP1,COLEC12,FAT1,NFKBIE,PNRC1,GNAO1,GOLGB1,COL1A2,COL4A6,COL9A1,IRS4,FN1,CXXC5,DPYSL4,LAMC1,STMN1,TEAD1,SH3GLB1,FSTL1,CSNK2A1,ZFYVE26,VGLL4,CTNNB1,HAS2,PCDH8,HCCS,MAB21L1,CDK6
10	M40723	MZF1 TARGET GENES	MSigDB	3.39e-06	0.0002945	0.002186	0.003187	1459	31	RPL23A,RPL37,ACOT9,GNG2,RPS12,RAB11A,MCM3,HNRNPD,NRP1,FZD4,GJA1,STOX2,PTPRK,YAP1,FDXR,ALCAM,UROS,PLK3,COL4A6,DPYSL2,PPFIBP1,RPL14,ARPC5,POLR3B,CCNB2,ASPH,KCTD3,C15orf61,TCEANC2,SCAF11,VGLL4
11	M30079	NAB2 TARGET GENES	MSigDB	3.446e-06	0.0002945	0.002186	0.00324	1535	32	CDK9,B3GNT5,CD164,ABHD6,RAB11A,SLC35B2,PSMD13,PTBP1,TUBB2A,HIRA,MICU1,SARS1,TBC1D1,NFKBIE,GNG10,NOTCH1,EIF4H,PODXL,SH2D3C,CLDND1,LAMC1,XPO1,ORAI2,NPEPL1,PABPC1,CMIP,SLC16A1,ELMO2,CSNK1E,IPO13,YY1AP1,CDK6
12	SCGGAAGY V$ELK1 02	SCGGAAGY V$ELK1 02	TFBS	7.199e-06	0.000564	0.004187	0.006767	870	22	RPL31,RPL37,ATR,GABARAPL2,BCL2L1,RPS25,PSMD13,HNRNPD,HIRA,FDXR,SLC25A17,RAB5C,PABPC1,YARS1,MRPS18A,EEF1B2,HARS2,CSNK1E,DDHD1,ATM,HARS1,HCCS
13	TGGAAA V$NFAT Q4 01	TGGAAA V$NFAT Q4 01	TFBS	1.421e-05	0.0009683	0.007188	0.01336	1491	30	CDK9,RPL23A,HS6ST2,RAB11A,HNRNPD,COLEC12,STXBP1,YAP1,GNAO1,FHL3,COL1A2,COL4A6,DPYSL2,TCF12,FN1,PPFIBP1,STMN1,XPO1,TEAD1,COTL1,YARS1,FSTL1,SLC16A1,ASPH,VGLL4,HAS2,PCDH8,MAB21L1,RPL13,CDK6
14	M30219	UBN1 TARGET GENES	MSigDB	1.442e-05	0.0009683	0.007188	0.01356	1805	34	RPL23A,WBP2,RPL37,ACAA1,NMRAL1,RPS15A,GON4L,PTBP1,HNRNPU,NRP1,FAF2,SARS1,MAP1LC3B2,PNRC1,PPFIBP1,ARL6IP5,TMEM59,SH2D3C,CXXC5,ARPC5,COTL1,CDC37L1,YARS1,EEF1B2,ATP6V0D1,SLC16A1,ASPH,KCTD3,TCEANC2,IPO13,RCOR3,SCAF11,HCCS,RPL13
15	M29952	E2F5 TARGET GENES	MSigDB	1.867e-05	0.00117	0.008684	0.01755	1285	27	CPNE2,RPL23A,WBP2,MCM3,RPS20,RPS23,PTBP1,RRM2,HNRNPD,HNRNPU,AP2M1,MAP1LC3B,FHL2,DPYSL2,EIF4H,FZD3,TMEM59,LEMD2,CLDND1,PODXL2,STMN1,CMIP,CCNB2,CSNK1E,ASPH,TCEANC2,IPO13
16	M29968	FOXE1 TARGET GENES	MSigDB	2.133e-05	0.001253	0.009302	0.02005	731	19	RPL29,RPL31,RPS12,RAB11A,RPS15A,RPS24,PTBP1,RRM2,HNRNPD,KAZALD1,MAP1LC3B,SRSF3,LEMD2,XPO1,PABPC1,KCTD3,IPO13,HES4,RPL13
17	M30150	SALL4 TARGET GENES	MSigDB	2.639e-05	0.001286	0.009549	0.02481	1859	34	WBP2,RIDA,CYP51A1,BCL2L1,HIRA,TAX1BP3,AP2M1,NCAPG,FAF2,FDFT1,FDPS,FDXR,PNRC1,KAZALD1,GOLGB1,RAB5C,HNRNPDL,TICRR,DPYSL2,WIPI1,TCF12,TMEM59,VIRMA,ARPC5,COTL1,CDC37L1,ELMO2,CCNB2,ASPH,TCEANC2,RCOR3,ZFYVE26,SCAF11,CTNNB1
18	ATCMNTCCGY UNKNOWN	ATCMNTCCGY UNKNOWN	TFBS	2.65e-05	0.001286	0.009549	0.02491	41	5	WBP2,CYP51A1,NOTCH1,COL4A6,TCF12
19	M40781	NFRKB TARGET GENES	MSigDB	2.697e-05	0.001286	0.009549	0.02535	1861	34	RPL23A,RPL29,RPL34,RPL37,ATR,RPS15A,RPS20,SLC35B2,RPS24,PTBP1,HNRNPD,FAF2,KDM2B,FHL3,SUCO,HNRNPDL,PSMF1,TCF12,SRSF3,LAMTOR5,TMEM59,HNRNPA3,RPL14,XPO1,ARPC5,MRPS18A,EEF1B2,EEF1D,CSNK2A1,RCOR3,YY1AP1,VGLL4,ATM,CTNNB1
20	V$SREBP1 01	V$SREBP1 01	TFBS	2.737e-05	0.001286	0.009549	0.02573	138	8	CD164,MICU1,IRS4,STMN1,XPO1,ARPC5,ATP6V0D1,ZFYVE26
21	M40741	HDGF TARGET GENES	MSigDB	3.125e-05	0.001399	0.01038	0.02937	277	11	EPHX2,ACAA1,RAB11A,NCAPG,PNRC1,ACSBG2,SH2D3C,PABPC1,ARPC5,RCOR3,YY1AP1
22	M40861	MORC2 TARGET GENES	MSigDB	3.642e-05	0.001556	0.01155	0.03423	1971	35	RPL23A,WBP2,RPL31,RPL37,CYP51A1,CD164,ABHD6,RAB11A,NMRAL1,RPS15A,RPS20,SLC35B2,RPS23,BCL2L1,HNRNPD,HNRNPU,HIRA,TXNDC5,BRCA1,YAP1,PNRC1,GNAO1,RAB26,HNRNPDL,PSMF1,EIF4H,DGCR6L,PPIF,EEF1D,POLR3B,SLC16A1,RCOR3,YY1AP1,CTNNB1,RPL13
23	V$USF Q6 01	V$USF Q6 01	TFBS	4.453e-05	0.001757	0.01304	0.04186	191	9	WBP2,HNRNPD,HNRNPDL,SCHIP1,IRS4,NCKIPSD,STMN1,EEF1B2,SLC16A1
24	M29955	ELF2 TARGET GENES	MSigDB	4.486e-05	0.001757	0.01304	0.04216	1507	29	CDK9,MBD3L1,RPL29,RPL34,RPL37,CYP51A1,CD164,NMRAL1,GON4L,MCM3,BCL2L1,RPS25,PSMD13,PTBP1,BRCA1,FDFT1,FDPS,FDXR,RAB5C,PSMF1,LAMTOR5,APMAP,TMEM59,MRPS18A,EEF1B2,SLC16A1,SOCS4,HGS,TCEANC2
25	M30199	TEAD2 TARGET GENES	MSigDB	4.872e-05	0.001786	0.01326	0.04579	1514	29	CPNE2,RPL31,ATR,CYP51A1,CD164,RAB11A,PNO1,GON4L,RRM2,ITGAV,HNRNPD,FAF2,KAZALD1,UROS,HSPA5,LAMTOR5,PPFIBP1,XPO1,TEAD1,YARS1,EEF1B2,HARS2,SYNJ2BP-COX16,POLR3B,CCNB2,CSNK2A1,SCAF11,YY1AP1,HARS1
26	GGGAGGRR V$MAZ Q6	GGGAGGRR V$MAZ Q6	TFBS	4.94e-05	0.001786	0.01326	0.04643	1836	33	CDK9,ATR,LAMA1,GABARAPL2,PTBP1,HNRNPA2B1,HNRNPD,NRP1,KCNA3,FDPS,PNRC1,ALCAM,GNAO1,FHL3,PLK3,NOTCH1,RAB5C,COL1A2,HNRNPDL,COL4A6,COL5A2,TCF12,SH2D3C,CXXC5,XPO1,PABPC1,ARPC5,YARS1,CSNK1E,PABPC3,VGLL4,MAB21L1,CDK6
27	M30155	SFMBT1 TARGET GENES	MSigDB	5.276e-05	0.001837	0.01364	0.04959	1680	31	CYP51A1,PTBP1,RRM2,HIRA,ARL6IP1,YAP1,PNRC1,KAZALD1,UROS,DSCC1,SUCO,HSPA5,PLK3,DPYSL2,TCF12,LAMTOR5,LEMD2,CXXC5,PABPC1,COTL1,YARS1,HARS2,POLR3B,SPPL2A,ARFRP1,CSNK1E,RCOR3,YY1AP1,VGLL4,HARS1,CTNNB1
28	M30034	KAT5 TARGET GENES	MSigDB	5.473e-05	0.001837	0.01364	0.05145	923	21	RPL23A,MBD3L1,RPL34,PNO1,RPS20,SLC35B2,RPS23,RPS24,PTBP1,HNRNPA2B1,BRCA1,SRSF3,LAMTOR5,XPO1,PABPC1,YARS1,EEF1B2,ARFRP1,MT-ND3,RPL13,CDK6
29	AACTTT UNKNOWN	AACTTT UNKNOWN	TFBS	5.802e-05	0.001881	0.01396	0.05454	1529	29	EPHX2,RPL34,GJA1,COLEC12,FAT1,PTPRK,ALCAM,VEGFD,NOTCH1,COL1A2,COL4A6,COL9A1,IRS4,TCF12,CXXC5,XPO1,TEAD1,PABPC1,CREBBP,CMIP,ELMO2,CCNB2,FARP1,CSNK2A1,CTNNB1,PCDH8,HCCS,MAB21L1,CDK6
30	M30320	ZNF423 TARGET GENES	MSigDB	6.299e-05	0.001974	0.01465	0.05921	1077	23	RGP1,HNRNPA2B1,HNRNPU,NRP1,STOX2,PNRC1,KAZALD1,MAP1LC3B,HSPA5,PLK3,DPYSL2,EIF4H,DPYSL4,LAMC1,STMN1,YARS1,EEF1D,SH3GLB1,SLC16A1,SOCS4,ATP6V0E2,RCOR3,VGLL4
31	M29919	CEBPZ TARGET GENES	MSigDB	6.584e-05	0.001996	0.01482	0.06189	1540	29	RPL37,ATR,RAB11A,RPS15A,MCM3,RPS20,BCL2L1,PTBP1,HIRA,BRCA1,FDFT1,PDXP,HSPA5,GOLGB1,RAB5C,TICRR,PSMF1,WIPI1,ROGDI,APMAP,PPFIBP1,CLDND1,XPO1,VIRMA,YARS1,EDEM3,ELMO2,HGS,HCCS
32	CAGGTG V$E12 Q6	CAGGTG V$E12 Q6	TFBS	6.838e-05	0.002009	0.01491	0.06428	1950	34	CDK9,FOXJ2,WBP2,SYNJ2BP,ODF3,BCL2L1,ACVR2B,HIRA,FZD4,COLEC12,STXBP1,PTPRK,FDPS,KAZALD1,ALCAM,GNAO1,FHL3,RAB26,COL1A2,PSMF1,IRS4,PODXL,SH2D3C,NCKIPSD,CXXC5,CREBBP,YARS1,ATP6V0D1,MTHFR,IPO13,ZFYVE26,VGLL4,ATM,MAP2K1
33	M30186	SUPT16H TARGET GENES	MSigDB	7.481e-05	0.00202	0.015	0.07032	1959	34	CDK9,RPL31,SWT1,ABHD6,RAB11A,RPS15A,ACOT7,TUBB2B,RPS23,SCX,HIRA,NRP1,PTPRK,FDPS,TBC1D1,PDXP,KDM2B,RAB26,COL1A2,HNRNPDL,FN1,LEMD2,LAMC1,XPO1,IFI35,CREBBP,CRYBA4,EEF1D,HGS,C15orf61,HES4,VGLL4,ATM,RPL13
34	CACGTG V$MYC Q2	CACGTG V$MYC Q2	TFBS	7.509e-05	0.00202	0.015	0.07059	803	19	WBP2,RIDA,CD164,ACVR2B,HNRNPD,HIRA,MICU1,GJA1,NOTCH1,HNRNPDL,IRS4,STMN1,XPO1,PABPC1,ARPC5,EEF1B2,FARP1,IPO13,ZFYVE26
35	M40747	NKX2 5 TARGET GENES	MSigDB	7.523e-05	0.00202	0.015	0.07071	1240	25	FOXJ2,RPL23A,RPL37,ACAA1,RPS12,MCM3,GABARAPL2,BCL2L1,ACVR2B,BRCA1,YAP1,GOLGB1,TICRR,SCHIP1,ARL6IP5,TMEM59,SPPL2A,CSNK2A1,ASPH,BRINP2,TCEANC2,ZFYVE26,VGLL4,ATM,CDK6
36	CTGCAGY UNKNOWN	CTGCAGY UNKNOWN	TFBS	8.052e-05	0.002102	0.01561	0.07569	606	16	CDK9,HIRA,FZD4,SARS1,PNRC1,ALCAM,FHL3,HNRNPDL,DPYSL2,SH2D3C,XPO1,ARPC5,COTL1,FARP1,CSNK2A1,CDK6
37	V$MYCMAX 03	V$MYCMAX 03	TFBS	8.912e-05	0.002264	0.01681	0.08378	209	9	CD164,HNRNPD,MICU1,GJA1,IRS4,STMN1,XPO1,PABPC1,ARPC5
38	M30254	ZMYND11 TARGET GENES	MSigDB	9.331e-05	0.002308	0.01714	0.08772	53	5	PTBP1,YAP1,ARL6IP5,EEF1D,RPL13
39	M30394	ZNF8 TARGET GENES	MSigDB	0.0001234	0.002975	0.02208	0.116	1052	22	RPL34,RPL37,RAB11A,NMRAL1,GON4L,MCM3,HIRA,NRP1,KAZALD1,UROS,MAP1LC3B,COL4A6,TCF12,SRSF3,LAMTOR5,YARS1,MRPS18A,EEF1D,POLR3B,MTHFR,HGS,ATM
40	M40761	DBP TARGET GENES	MSigDB	0.0001267	0.002977	0.0221	0.1191	836	19	UBL7,RPL37,ACAA1,RAB11A,NMRAL1,HNRNPA2B1,ARL6IP1,FDFT1,PLK3,TICRR,TMEM59,RPL14,VIRMA,TRUB2,EEF1B2,CCNB2,TCEANC2,ZFYVE26,ATM
41	M40847	ELF5 TARGET GENES	MSigDB	0.0001545	0.003542	0.0263	0.1452	449	13	UBL7,RPL29,RPL37,YAP1,YARS1,HARS2,SPPL2A,ATP6V0D1,SOCS4,ZFYVE26,VGLL4,HARS1,CDK6
42	M30154	SETD7 TARGET GENES	MSigDB	0.0001668	0.003734	0.02772	0.1568	1000	21	RPS15A,SLC35B2,BCL2L1,RRM2,HNRNPA2B1,HNRNPU,ARL6IP1,PNRC1,HSPA5,RAB26,PLK3,NOTCH1,DPYSL2,SRSF3,STMN1,RPL14,TERF1,EEF1D,CSNK1E,RCOR3,RPL13
43	M40760	ZNF816 TARGET GENES	MSigDB	0.0001998	0.004367	0.03242	0.1878	461	13	RPL37,SYNJ2BP,SLC35B2,MICU1,BRCA1,GRHPR,TBC1D1,PLK3,NOTCH1,SYNJ2BP-COX16,POLR3B,BRINP2,IPO13
44	M29951	E2F2 TARGET GENES	MSigDB	0.0002272	0.004853	0.03603	0.2135	1492	27	UBL7,WBP2,ACAA1,ATR,RPS12,RAB11A,RPS15A,GON4L,RPS25,PTBP1,HNRNPD,NRP1,STXBP1,ARL6IP1,YAP1,FDXR,KAZALD1,ALCAM,UROS,TICRR,XPO1,ARPC5,TRUB2,EDEM3,CSNK2A1,ZFYVE26,ATM
45	V$PAX3 01	V$PAX3 01	TFBS	0.0002664	0.005564	0.0413	0.2504	15	3	STXBP1,NOTCH2,YARS1
46	V$ARNT 02	V$ARNT 02	TFBS	0.000294	0.006007	0.04459	0.2763	194	8	CD164,HIRA,MICU1,NOTCH1,IRS4,STMN1,ARPC5,ZFYVE26
47	M40786	KDM7A TARGET GENES	MSigDB	0.0003431	0.006863	0.05095	0.3225	1866	31	RPL23A,B3GNT5,CD164,RAB11A,NMRAL1,RPS20,SLC35B2,RPS23,PTBP1,ITGAV,HNRNPA2B1,HNRNPD,NCAPG,ALCAM,PLK3,HNRNPDL,TCF12,SRSF3,CXXC5,LAMC1,XPO1,NPEPL1,DGCR6L,COTL1,EEF1D,FSTL1,SLC16A1,CSNK1E,HGS,YY1AP1,CTNNB1
48	M29986	GUCY1B1 TARGET GENES	MSigDB	0.0003539	0.00693	0.05145	0.3327	691	16	MBD3L1,RAB11A,SLC35B2,ITFG1,FDFT1,MAP1LC3B,DSCC1,PSMF1,STMN1,TERF1,DGCR6L,MRPS18A,EEF1D,ATP6V0D1,MTHFR,YY1AP1
49	V$USF Q6	V$USF Q6	TFBS	0.0003853	0.007243	0.05377	0.3622	202	8	CD164,HNRNPD,MICU1,IRS4,NCKIPSD,STMN1,EEF1B2,SLC16A1
50	V$SPZ1 01	V$SPZ1 01	TFBS	0.0003853	0.007243	0.05377	0.3622	202	8	FOXJ2,HIRA,FHL3,DPYSL2,XPO1,PABPC1,PABPC3,CDK6

## Sheet: TF targets
Foxo4 (TTGTTT, V$FOXO4 01)
target_id	ens_gene	ext_gene	hs_homolog	hs_homolog_gname	pval	qval_lrt	qval_wt	fold_change	se_fold_change	mean_obs	var_obs	tech_var	sigma_sq	smooth_sigma_sq	final_sigma_sq
ENSGALT00000024146.7	ENSGALG00000014970	FSTL1	ENSG00000163430	FSTL1	2.31807e-10	0.0647855	7.47734e-07	-0.97499	0.153817	6.46634	0.346775	0.00197955	0.0135587	0.03351	0.03351
ENSGALT00000030930.4	ENSGALG00000014910	COLEC12	ENSG00000158270	COLEC12	8.91117e-08	0.0648915	7.8394e-05	-0.777826	0.145452	7.18933	0.209375	0.000858587	0.030876	0.0236182	0.030876
ENSGALT00000017975.6	ENSGALG00000011036	HNRNPA2B1	ENSG00000122566	HNRNPA2B1	1.41614e-06	0.0698753	0.000704081	-0.781887	0.162126	8.34457	0.240847	0.000521521	0.0389056	0.0163554	0.0389056
ENSGALT00000009999.6	ENSGALG00000006197	CSNK2A1	ENSG00000254598	CSNK2A3	1.41878e-06	0.0698753	0.000704081	-0.661435	0.13716	6.90792	0.145374	0.00141598	0.0179423	0.0268035	0.0268035
ENSGALT00000092964.1	ENSGALG00000048179		ENSG00000197565	COL4A6	1.58975e-06	0.0698753	0.000750438	-0.724008	0.150847	6.5298	0.236071	0.00174134	0.0225287	0.032391	0.032391
ENSGALT00000016537.7	ENSGALG00000044525	NFKBIE	ENSG00000146232	NFKBIE	1.88993e-06	0.0698753	0.000819907	0.949727	0.199319	6.16882	0.349301	0.00250463	0.0570876	0.0395396	0.0570876
ENSGALT00000103036.1	ENSGALG00000051431	RPS15A	ENSG00000134419	RPS15A	3.68171e-06	0.0759355	0.0013703	-0.578463	0.124976	8.7363	0.12915	0.000157007	0.0232716	0.0153444	0.0232716
ENSGALT00000090221.2	ENSGALG00000045052	MAB21L1	ENSG00000180660	MAB21L1	4.06925e-06	0.0759355	0.00145845	0.854954	0.185544	5.97088	0.260848	0.00284005	0.0488001	0.0442436	0.0488001
ENSGALT00000025447.3	ENSGALG00000015780	PNRC1	ENSG00000146278	PNRC1	9.64053e-06	0.0698753	0.00291536	-0.512891	0.115905	7.67547	0.0824682	0.000523191	0.00594339	0.0196279	0.0196279
ENSGALT00000077008.2	ENSGALG00000005415	TEAD1	ENSG00000187079	TEAD1	1.16839e-05	0.0759355	0.00323044	-1.05628	0.240973	5.23848	0.38543	0.0124209	0.074681	0.0679005	0.074681
ENSGALT00000074165.2	ENSGALG00000029596	HAS2	ENSG00000170961	HAS2	1.36144e-05	0.0759355	0.00353798	-1.07195	0.246426	5.29112	0.533002	0.00663567	0.0844531	0.0657604	0.0844531
ENSGALT00000068880.2	ENSGALG00000001475	STMN1	ENSG00000117632	STMN1	1.38931e-05	0.0759355	0.00353798	0.541358	0.124578	7.39267	0.111634	0.00153577	0.0190007	0.0217437	0.0217437
ENSGALT00000005664.5	ENSGALG00000003578	FN1	ENSG00000115414	FN1	2.47519e-05	0.0768738	0.00538256	-0.852141	0.20207	5.65568	0.248993	0.0062728	0.0549759	0.052623	0.0549759
ENSGALT00000003475.6	ENSGALG00000002219	WBP2	ENSG00000132471	WBP2	2.61589e-05	0.0759355	0.00557417	0.544818	0.129578	7.11775	0.104495	0.000825835	0.00907093	0.0243598	0.0243598
ENSGALT00000037052.3	ENSGALG00000015970	COL9A1	ENSG00000112280	COL9A1	4.25717e-05	0.0768738	0.00807777	-0.630405	0.154018	6.46183	0.186979	0.00199064	0.0197712	0.0335917	0.0335917
ENSGALT00000045316.3	ENSGALG00000028762	ZFYVE26	ENSG00000072121	ZFYVE26	4.5497e-05	0.0759355	0.00854903	-5.45713	1.33831	2.03583	9.02811	1.65047	-1.53292	1.03614	1.03614
ENSGALT00000013162.6	ENSGALG00000008107	IRS4	ENSG00000133124	IRS4	5.4906e-05	0.0759355	0.00979443	-0.654809	0.162335	6.27013	0.175802	0.00219155	0.00371284	0.0373373	0.0373373
ENSGALT00000086700.2	ENSGALG00000007140	NRP1	ENSG00000099250	NRP1	5.99762e-05	0.0793112	0.0100821	-0.813965	0.202837	6.29023	0.268548	0.00242477	0.0592894	0.0369191	0.0592894
ENSGALT00000048505.2	ENSGALG00000036258	PCDH8	ENSG00000136099	PCDH8	9.11127e-05	0.0819275	0.0140894	0.724927	0.185256	5.82142	0.19473	0.00346001	0.0470842	0.0480195	0.0480195
ENSGALT00000102529.1	ENSGALG00000013579	FAT1	ENSG00000083857	FAT1	9.42232e-05	0.0759355	0.0141348	-5.2847	1.35331	1.95629	8.50415	1.65812	-1.49952	1.08906	1.08906
ENSGALT00000001298.6	ENSGALG00000000884	CXXC5	ENSG00000171604	CXXC5	9.75513e-05	0.0811853	0.0141955	0.398593	0.102292	8.64929	0.0540618	0.000177105	0.0137941	0.0155185	0.0155185
ENSGALT00000015703.6	ENSGALG00000009641	COL1A2	ENSG00000164692	COL1A2	0.000116929	0.0793112	0.0157156	-0.561176	0.145666	6.66092	0.153133	0.00157271	0.0178601	0.0302553	0.0302553
ENSGALT00000015428.5	ENSGALG00000009476	CDK6	ENSG00000105810	CDK6	0.000149264	0.0810396	0.0182839	-0.771309	0.203389	5.54756	0.208601	0.00604726	0.0339518	0.0560032	0.0560032
ENSGALT00000007902.5	ENSGALG00000004937	VGLL4	ENSG00000144560	VGLL4	0.000175414	0.085647	0.0202081	-0.60676	0.161715	7.26803	0.159079	0.000740843	0.0384869	0.0228532	0.0384869
ENSGALT00000017082.6	ENSGALG00000010490	DPYSL4	ENSG00000151640	DPYSL4	0.000210987	0.085647	0.0234665	1.0755	0.290246	5.98701	0.462162	0.0244641	0.1019	0.0438489	0.1019
ENSGALT00000008936.5	ENSGALG00000005571	HCCS	ENSG00000004961	HCCS	0.00022151	0.0793112	0.0239503	-0.440394	0.119247	7.52118	0.0613969	0.000610308	0.00126736	0.0207194	0.0207194
ENSGALT00000096189.1	ENSGALG00000003208	GABARAPL2	ENSG00000034713	GABARAPL2	0.000254986	0.0823771	0.0268797	0.486779	0.133102	7.03637	0.0840885	0.0013158	0.0147078	0.0252583	0.0252583
ENSGALT00000007186.3	ENSGALG00000006284	SH3GLB1	ENSG00000097033	SH3GLB1	0.000413233	0.0858326	0.0370264	0.379002	0.107321	8.51392	0.060692	0.000294001	0.0169826	0.0158456	0.0169826
ENSGALT00000067058.3	ENSGALG00000034250	HS6ST2	ENSG00000171004	HS6ST2	0.000433766	0.085647	0.0381596	0.467489	0.132861	7.01255	0.078305	0.000945098	0.011817	0.0255329	0.0255329
ENSGALT00000081071.2	ENSGALG00000041494	GOLGB1	ENSG00000173230	GOLGB1	0.000483754	0.0822951	0.040011	4.79545	1.37421	1.70458	6.98942	1.56698	-1.45384	1.26571	1.26571
ENSGALT00000103114.1	ENSGALG00000003163	GNAO1	ENSG00000087258	GNAO1	0.00050678	0.0823771	0.0411195	0.44345	0.127533	7.22266	0.0901512	0.00110899	0.000118611	0.0232879	0.0232879
ENSGALT00000062180.3	ENSGALG00000037203	CTNNB1	ENSG00000168036	CTNNB1	0.000565847	0.0858003	0.0443009	-0.344527	0.099936	9.23115	0.0425481	0.000117025	0.00869598	0.0148638	0.0148638
ENSGALT00000039414.4	ENSGALG00000004620	LAMC1	ENSG00000135862	LAMC1	0.000622531	0.0910912	0.0476858	-0.467229	0.136553	6.97085	0.0907494	0.00103943	0.0269306	0.0260265	0.0269306
E12 (CAGGTG, V$E12 Q6)
target_id	ens_gene	ext_gene	hs_homolog	hs_homolog_gname	pval	qval_lrt	qval_wt	fold_change	se_fold_change	mean_obs	var_obs	tech_var	sigma_sq	smooth_sigma_sq	final_sigma_sq
ENSGALT00000007342.7	ENSGALG00000004612	MTHFR	ENSG00000177000	MTHFR	1.07254e-08	0.0648915	1.71457e-05	0.643424	0.11251	7.84068	0.161484	0.000375631	0.0142549	0.018612	0.018612
ENSGALT00000008075.7	ENSGALG00000005036	SH2D3C	ENSG00000095370	SH2D3C	3.71233e-08	0.0648915	3.7815e-05	1.01749	0.184863	7.42468	0.376866	0.000695457	0.0505661	0.0214781	0.0505661
ENSGALT00000030930.4	ENSGALG00000014910	COLEC12	ENSG00000158270	COLEC12	8.91117e-08	0.0648915	7.8394e-05	-0.777826	0.145452	7.18933	0.209375	0.000858587	0.030876	0.0236182	0.030876
ENSGALT00000024769.5	ENSGALG00000015348	ALCAM	ENSG00000170017	ALCAM	1.36448e-07	0.0648915	0.00010157	-0.641513	0.12173	7.49186	0.238708	0.00128381	0.0123874	0.0209435	0.0209435
ENSGALT00000044496.4	ENSGALG00000028880	FDPS	ENSG00000160752	FDPS	1.78221e-06	0.0698753	0.000802163	0.578905	0.121194	8.94656	0.118427	0.000141884	0.0218902	0.0150362	0.0218902
ENSGALT00000056745.2	ENSGALG00000010087	IPO13	ENSG00000117408	IPO13	6.19886e-06	0.0759355	0.00213319	0.546583	0.120939	8.19268	0.128428	0.00125596	0.0206834	0.0169134	0.0206834
ENSGALT00000078202.2	ENSGALG00000006211	BCL2L1	ENSG00000171552	BCL2L1	1.08749e-05	0.0759355	0.00318898	0.534978	0.121613	7.89562	0.112039	0.000637816	0.0215469	0.0183067	0.0215469
ENSGALT00000078202.2	ENSGALG00000006211	BCL2L1	ENSG00000171552	BCL2L1	1.08749e-05	0.0759355	0.00318898	0.534978	0.121613	7.89562	0.112039	0.000637816	0.0215469	0.0183067	0.0215469
ENSGALT00000095087.1	ENSGALG00000014329	FOXJ2	ENSG00000065970	FOXJ2	1.18939e-05	0.0698753	0.00324219	-5.30566	1.21147	2.94791	8.82102	1.67774	-1.25892	0.523749	0.523749
ENSGALT00000077327.2	ENSGALG00000033598	HIRA	ENSG00000100084	HIRA	1.24649e-05	0.0698753	0.00335063	-0.627342	0.14358	6.70591	0.156847	0.00134702	0.00042603	0.0295756	0.0295756
ENSGALT00000003475.6	ENSGALG00000002219	WBP2	ENSG00000132471	WBP2	2.61589e-05	0.0759355	0.00557417	0.544818	0.129578	7.11775	0.104495	0.000825835	0.00907093	0.0243598	0.0243598
ENSGALT00000045316.3	ENSGALG00000028762	ZFYVE26	ENSG00000072121	ZFYVE26	4.5497e-05	0.0759355	0.00854903	-5.45713	1.33831	2.03583	9.02811	1.65047	-1.53292	1.03614	1.03614
ENSGALT00000084404.2	ENSGALG00000007687	MAP2K1	ENSG00000169032	MAP2K1	5.24359e-05	0.0759355	0.00948453	-5.68911	1.40663	2.15145	10.227	2.00621	-1.3597	0.961701	0.961701
ENSGALT00000013162.6	ENSGALG00000008107	IRS4	ENSG00000133124	IRS4	5.4906e-05	0.0759355	0.00979443	-0.654809	0.162335	6.27013	0.175802	0.00219155	0.00371284	0.0373373	0.0373373
ENSGALT00000000339.3	ENSGALG00000000259	PSMF1	ENSG00000125818	PSMF1	5.85422e-05	0.0759355	0.0100821	0.4506	0.112128	7.87117	0.069597	0.000418482	0.00614283	0.0184406	0.0184406
ENSGALT00000062100.2	ENSGALG00000035187	FHL3	ENSG00000183386	FHL3	6.4351e-05	0.0772258	0.010466	0.455109	0.113884	7.93966	0.0822356	0.00138099	0.0113821	0.0180732	0.0180732
ENSGALT00000001298.6	ENSGALG00000000884	CXXC5	ENSG00000171604	CXXC5	9.75513e-05	0.0811853	0.0141955	0.398593	0.102292	8.64929	0.0540618	0.000177105	0.0137941	0.0155185	0.0155185
ENSGALT00000005643.5	ENSGALG00000003563	YARS	ENSG00000134684	YARS1	0.000100169	0.0787207	0.0142549	0.435203	0.111872	7.88188	0.0673621	0.000391432	0.00995806	0.0183816	0.0183816
ENSGALT00000009945.5	ENSGALG00000006158	ACVR2B	ENSG00000114739	ACVR2B	0.000104011	0.0820815	0.0145872	0.665857	0.171567	8.30451	0.160442	0.000294495	0.0438581	0.016493	0.0438581
ENSGALT00000015703.6	ENSGALG00000009641	COL1A2	ENSG00000164692	COL1A2	0.000116929	0.0793112	0.0157156	-0.561176	0.145666	6.66092	0.153133	0.00157271	0.0178601	0.0302553	0.0302553
ENSGALT00000036247.5	ENSGALG00000006009		ENSG00000114631	PODXL2	0.000120988	0.0823771	0.0159293	0.623993	0.162324	6.36599	0.246457	0.00209536	0.0374284	0.0353967	0.0374284
ENSGALT00000060915.2	ENSGALG00000032418	RAB26	ENSG00000167964	RAB26	0.000127426	0.0793112	0.0165517	0.459119	0.119831	7.50837	0.0844402	0.000722668	0.0102102	0.0208166	0.0208166
ENSGALT00000012719.6	ENSGALG00000007837	KAZALD1	ENSG00000107821	KAZALD1	0.000139766	0.0768738	0.0174518	0.736272	0.193319	5.65678	0.174348	0.00346812	0.00164247	0.0525903	0.0525903
ENSGALT00000052706.2	ENSGALG00000033320		ENSG00000177947	ODF3	0.000161641	0.0772258	0.0190757	0.411143	0.108985	8.26087	0.130864	0.00116597	0.00069476	0.0166507	0.0166507
ENSGALT00000007902.5	ENSGALG00000004937	VGLL4	ENSG00000144560	VGLL4	0.000175414	0.085647	0.0202081	-0.60676	0.161715	7.26803	0.159079	0.000740843	0.0384869	0.0228532	0.0384869
ENSGALT00000003500.6	ENSGALG00000002237	ATP6V0D1	ENSG00000159720	ATP6V0D1	0.000179473	0.085647	0.0204324	0.465037	0.124133	8.29801	0.0776654	0.000218181	0.0228952	0.016516	0.0228952
ENSGALT00000027713.7	ENSGALG00000017159	ATM	ENSG00000149311	ATM	0.000207691	0.085647	0.0232349	-0.78914	0.212736	5.64534	0.239727	0.00456576	0.0633194	0.0529308	0.0633194
ENSGALT00000009165.6	ENSGALG00000005713	NCKIPSD	ENSG00000213672	NCKIPSD	0.000217696	0.0801422	0.0237791	0.728614	0.197054	6.97437	0.188668	0.032261	-0.0118379	0.0259841	0.0259841
ENSGALT00000039566.4	ENSGALG00000007762	CREBBP	ENSG00000005339	CREBBP	0.000218698	0.0793112	0.0237791	-5.26636	1.42474	1.94122	8.71006	1.94557	-1.45757	1.09924	1.09924
ENSGALT00000060224.2	ENSGALG00000040003	STXBP1	ENSG00000136854	STXBP1	0.000272457	0.083106	0.0277964	0.731763	0.201024	5.56674	0.17737	0.0052401	0.0310522	0.0553761	0.0553761
ENSGALT00000074459.2	ENSGALG00000037423	PTPRK	ENSG00000152894	PTPRK	0.000326836	0.0858003	0.0313148	-1.22041	0.339658	5.37195	0.676589	0.00618105	0.166871	0.0624432	0.166871
ENSGALT00000103114.1	ENSGALG00000003163	GNAO1	ENSG00000087258	GNAO1	0.00050678	0.0823771	0.0411195	0.44345	0.127533	7.22266	0.0901512	0.00110899	0.000118611	0.0232879	0.0232879
ENSGALT00000053096.2	ENSGALG00000035537	SYNJ2BP	ENSG00000258644	SYNJ2BP-COX16	0.00050778	0.0858003	0.0411195	-0.7967	0.229159	5.16135	0.298465	0.00771904	0.049194	0.071052	0.071052
ENSGALT00000082010.2	ENSGALG00000035576	CDK9	ENSG00000136807	CDK9	0.000606757	0.0910912	0.0469727	0.395749	0.115427	7.78228	0.0622343	0.00042508	0.0195599	0.0189539	0.0195599
ENSGALT00000027873.4	ENSGALG00000017242	FZD4	ENSG00000174804	FZD4	0.000666284	0.0858003	0.0497887	-0.900463	0.264602	4.71063	0.320232	0.0109145	0.0307371	0.0941066	0.0941066
Maz (GGGAGGRR, V$MAZ Q6)
target_id	ens_gene	ext_gene	hs_homolog	hs_homolog_gname	pval	qval_lrt	qval_wt	fold_change	se_fold_change	mean_obs	var_obs	tech_var	sigma_sq	smooth_sigma_sq	final_sigma_sq
ENSGALT00000003754.7	ENSGALG00000002375	NOTCH1	ENSG00000148400	NOTCH1	7.60255e-11	0.0647855	2.9428e-07	-0.910258	0.139862	6.83347	0.360653	0.00156754	0.0180451	0.0277745	0.0277745
ENSGALT00000038016.4	ENSGALG00000023199	HNRNPDL	ENSG00000152795	HNRNPDL	4.79711e-10	0.0647855	1.16054e-06	-5.95534	0.956589	2.28452	10.6723	0.493045	-0.4524	0.879548	0.879548
ENSGALT00000008075.7	ENSGALG00000005036	SH2D3C	ENSG00000095370	SH2D3C	3.71233e-08	0.0648915	3.7815e-05	1.01749	0.184863	7.42468	0.376866	0.000695457	0.0505661	0.0214781	0.0505661
ENSGALT00000004194.6	ENSGALG00000002663	ATR	ENSG00000175054	ATR	1.24254e-07	0.0648915	9.61926e-05	-1.30748	0.247296	4.97991	0.656306	0.0127948	0.0649946	0.0789381	0.0789381
ENSGALT00000024769.5	ENSGALG00000015348	ALCAM	ENSG00000170017	ALCAM	1.36448e-07	0.0648915	0.00010157	-0.641513	0.12173	7.49186	0.238708	0.00128381	0.0123874	0.0209435	0.0209435
ENSGALT00000003039.7	ENSGALG00000001962	PTBP1	ENSG00000011304	PTBP1	9.96094e-07	0.0648915	0.000560658	-0.59766	0.122161	7.43757	0.116004	0.00101165	0.00102007	0.0213732	0.0213732
ENSGALT00000017975.6	ENSGALG00000011036	HNRNPA2B1	ENSG00000122566	HNRNPA2B1	1.41614e-06	0.0698753	0.000704081	-0.781887	0.162126	8.34457	0.240847	0.000521521	0.0389056	0.0163554	0.0389056
ENSGALT00000092964.1	ENSGALG00000048179		ENSG00000197565	COL4A6	1.58975e-06	0.0698753	0.000750438	-0.724008	0.150847	6.5298	0.236071	0.00174134	0.0225287	0.032391	0.032391
ENSGALT00000044496.4	ENSGALG00000028880	FDPS	ENSG00000160752	FDPS	1.78221e-06	0.0698753	0.000802163	0.578905	0.121194	8.94656	0.118427	0.000141884	0.0218902	0.0150362	0.0218902
ENSGALT00000018234.7	ENSGALG00000011184	HNRNPD	ENSG00000138668	HNRNPD	2.50437e-06	0.0648915	0.000989176	-0.67314	0.142985	6.72747	0.151875	0.0014083	0.000703652	0.0292586	0.0292586
ENSGALT00000090221.2	ENSGALG00000045052	MAB21L1	ENSG00000180660	MAB21L1	4.06925e-06	0.0759355	0.00145845	0.854954	0.185544	5.97088	0.260848	0.00284005	0.0488001	0.0442436	0.0488001
ENSGALT00000025447.3	ENSGALG00000015780	PNRC1	ENSG00000146278	PNRC1	9.64053e-06	0.0698753	0.00291536	-0.512891	0.115905	7.67547	0.0824682	0.000523191	0.00594339	0.0196279	0.0196279
ENSGALT00000053457.2	ENSGALG00000032257	CSNK1E	ENSG00000283900	TPTEP2-CSNK1E	1.02753e-05	0.0759355	0.00305952	0.507356	0.115013	7.7097	0.293148	0.000436989	0.0133098	0.0194049	0.0194049
ENSGALT00000068970.2	ENSGALG00000029476	XPO1	ENSG00000082898	XPO1	1.3833e-05	0.0759355	0.00353798	-0.528381	0.121565	7.42038	0.11486	0.00065372	0.0168536	0.0215133	0.0215133
ENSGALT00000076429.2	ENSGALG00000036942	KCNA3	ENSG00000177272	KCNA3	2.27228e-05	0.0768738	0.00511368	0.754094	0.178007	6.00422	0.263847	0.00254963	0.0449804	0.0434298	0.0449804
ENSGALT00000091688.1	ENSGALG00000004304	TCF12	ENSG00000140262	TCF12	5.51614e-05	0.0768738	0.00979443	0.436772	0.10831	10.4669	0.0942279	0.000118618	0.0101052	0.017478	0.017478
ENSGALT00000086700.2	ENSGALG00000007140	NRP1	ENSG00000099250	NRP1	5.99762e-05	0.0793112	0.0100821	-0.813965	0.202837	6.29023	0.268548	0.00242477	0.0592894	0.0369191	0.0592894
ENSGALT00000062100.2	ENSGALG00000035187	FHL3	ENSG00000183386	FHL3	6.4351e-05	0.0772258	0.010466	0.455109	0.113884	7.93966	0.0822356	0.00138099	0.0113821	0.0180732	0.0180732
ENSGALT00000001298.6	ENSGALG00000000884	CXXC5	ENSG00000171604	CXXC5	9.75513e-05	0.0811853	0.0141955	0.398593	0.102292	8.64929	0.0540618	0.000177105	0.0137941	0.0155185	0.0155185
ENSGALT00000005643.5	ENSGALG00000003563	YARS	ENSG00000134684	YARS1	0.000100169	0.0787207	0.0142549	0.435203	0.111872	7.88188	0.0673621	0.000391432	0.00995806	0.0183816	0.0183816
ENSGALT00000061358.2	ENSGALG00000003359	RAB5C	ENSG00000108774	RAB5C	0.000102933	0.0768738	0.0145413	0.531561	0.136874	7.27524	0.0936155	0.00531616	0.00160077	0.0227857	0.0227857
ENSGALT00000068341.2	ENSGALG00000030280	PABPC1	ENSG00000070756	PABPC1	0.000115651	0.0772258	0.0156525	-0.392875	0.101909	8.71736	0.0512261	0.000198132	0.00506888	0.0153799	0.0153799
ENSGALT00000068341.2	ENSGALG00000030280	PABPC1	ENSG00000151846	PABPC3	0.000115651	0.0772258	0.0156525	-0.392875	0.101909	8.71736	0.0512261	0.000198132	0.00506888	0.0153799	0.0153799
ENSGALT00000015703.6	ENSGALG00000009641	COL1A2	ENSG00000164692	COL1A2	0.000116929	0.0793112	0.0157156	-0.561176	0.145666	6.66092	0.153133	0.00157271	0.0178601	0.0302553	0.0302553
ENSGALT00000015428.5	ENSGALG00000009476	CDK6	ENSG00000105810	CDK6	0.000149264	0.0810396	0.0182839	-0.771309	0.203389	5.54756	0.208601	0.00604726	0.0339518	0.0560032	0.0560032
ENSGALT00000036890.4	ENSGALG00000014615	LAMA1	ENSG00000101680	LAMA1	0.000160336	0.0819275	0.0190757	-0.503493	0.133394	6.99282	0.0910928	0.000926431	0.0178047	0.0257644	0.0257644
ENSGALT00000007902.5	ENSGALG00000004937	VGLL4	ENSG00000144560	VGLL4	0.000175414	0.085647	0.0202081	-0.60676	0.161715	7.26803	0.159079	0.000740843	0.0384869	0.0228532	0.0384869
ENSGALT00000096189.1	ENSGALG00000003208	GABARAPL2	ENSG00000034713	GABARAPL2	0.000254986	0.0823771	0.0268797	0.486779	0.133102	7.03637	0.0840885	0.0013158	0.0147078	0.0252583	0.0252583
ENSGALT00000101455.1	ENSGALG00000031112	COL5A2	ENSG00000204262	COL5A2	0.000302609	0.085647	0.0297294	-0.417155	0.115458	7.69211	0.0649915	0.000477082	0.0152784	0.0195187	0.0195187
ENSGALT00000016472.6	ENSGALG00000010129	PLK3	ENSG00000173846	PLK3	0.000411323	0.0848987	0.0370264	0.452816	0.128178	7.18541	0.100451	0.000986784	0.00885627	0.0236577	0.0236577
ENSGALT00000039377.4	ENSGALG00000020927	ARPC5	ENSG00000162704	ARPC5	0.000465443	0.0858003	0.0396535	0.350769	0.100223	9.04119	0.0455376	0.000118877	0.0100556	0.014948	0.014948
ENSGALT00000103114.1	ENSGALG00000003163	GNAO1	ENSG00000087258	GNAO1	0.00050678	0.0823771	0.0411195	0.44345	0.127533	7.22266	0.0901512	0.00110899	0.000118611	0.0232879	0.0232879
ENSGALT00000082010.2	ENSGALG00000035576	CDK9	ENSG00000136807	CDK9	0.000606757	0.0910912	0.0469727	0.395749	0.115427	7.78228	0.0622343	0.00042508	0.0195599	0.0189539	0.0195599
AACTTT UNKNOWN
target_id	ens_gene	ext_gene	hs_homolog	hs_homolog_gname	pval	qval_lrt	qval_wt	fold_change	se_fold_change	mean_obs	var_obs	tech_var	sigma_sq	smooth_sigma_sq	final_sigma_sq
ENSGALT00000003754.7	ENSGALG00000002375	NOTCH1	ENSG00000148400	NOTCH1	7.60255e-11	0.0647855	2.9428e-07	-0.910258	0.139862	6.83347	0.360653	0.00156754	0.0180451	0.0277745	0.0277745
ENSGALT00000030930.4	ENSGALG00000014910	COLEC12	ENSG00000158270	COLEC12	8.91117e-08	0.0648915	7.8394e-05	-0.777826	0.145452	7.18933	0.209375	0.000858587	0.030876	0.0236182	0.030876
ENSGALT00000024769.5	ENSGALG00000015348	ALCAM	ENSG00000170017	ALCAM	1.36448e-07	0.0648915	0.00010157	-0.641513	0.12173	7.49186	0.238708	0.00128381	0.0123874	0.0209435	0.0209435
ENSGALT00000009999.6	ENSGALG00000006197	CSNK2A1	ENSG00000254598	CSNK2A3	1.41878e-06	0.0698753	0.000704081	-0.661435	0.13716	6.90792	0.145374	0.00141598	0.0179423	0.0268035	0.0268035
ENSGALT00000092964.1	ENSGALG00000048179		ENSG00000197565	COL4A6	1.58975e-06	0.0698753	0.000750438	-0.724008	0.150847	6.5298	0.236071	0.00174134	0.0225287	0.032391	0.032391
ENSGALT00000090221.2	ENSGALG00000045052	MAB21L1	ENSG00000180660	MAB21L1	4.06925e-06	0.0759355	0.00145845	0.854954	0.185544	5.97088	0.260848	0.00284005	0.0488001	0.0442436	0.0488001
ENSGALT00000077008.2	ENSGALG00000005415	TEAD1	ENSG00000187079	TEAD1	1.16839e-05	0.0759355	0.00323044	-1.05628	0.240973	5.23848	0.38543	0.0124209	0.074681	0.0679005	0.074681
ENSGALT00000068970.2	ENSGALG00000029476	XPO1	ENSG00000082898	XPO1	1.3833e-05	0.0759355	0.00353798	-0.528381	0.121565	7.42038	0.11486	0.00065372	0.0168536	0.0215133	0.0215133
ENSGALT00000093884.1	ENSGALG00000014873	GJA1	ENSG00000152661	GJA1	2.09442e-05	0.0759355	0.00488378	-0.564019	0.132567	7.08318	0.119838	0.00162702	0.0207356	0.0247342	0.0247342
ENSGALT00000037052.3	ENSGALG00000015970	COL9A1	ENSG00000112280	COL9A1	4.25717e-05	0.0768738	0.00807777	-0.630405	0.154018	6.46183	0.186979	0.00199064	0.0197712	0.0335917	0.0335917
ENSGALT00000013162.6	ENSGALG00000008107	IRS4	ENSG00000133124	IRS4	5.4906e-05	0.0759355	0.00979443	-0.654809	0.162335	6.27013	0.175802	0.00219155	0.00371284	0.0373373	0.0373373
ENSGALT00000091688.1	ENSGALG00000004304	TCF12	ENSG00000140262	TCF12	5.51614e-05	0.0768738	0.00979443	0.436772	0.10831	10.4669	0.0942279	0.000118618	0.0101052	0.017478	0.017478
ENSGALT00000048505.2	ENSGALG00000036258	PCDH8	ENSG00000136099	PCDH8	9.11127e-05	0.0819275	0.0140894	0.724927	0.185256	5.82142	0.19473	0.00346001	0.0470842	0.0480195	0.0480195
ENSGALT00000102529.1	ENSGALG00000013579	FAT1	ENSG00000083857	FAT1	9.42232e-05	0.0759355	0.0141348	-5.2847	1.35331	1.95629	8.50415	1.65812	-1.49952	1.08906	1.08906
ENSGALT00000001298.6	ENSGALG00000000884	CXXC5	ENSG00000171604	CXXC5	9.75513e-05	0.0811853	0.0141955	0.398593	0.102292	8.64929	0.0540618	0.000177105	0.0137941	0.0155185	0.0155185
ENSGALT00000006616.7	ENSGALG00000004161	CCNB1	ENSG00000157456	CCNB2	0.000107785	0.0820815	0.0150078	-0.572059	0.147729	7.36348	0.147797	0.00132854	0.0314071	0.0219927	0.0314071
ENSGALT00000026740.6	ENSGALG00000016567	EPHX2	ENSG00000120915	EPHX2	0.000110463	0.0820815	0.0150557	0.740767	0.191592	6.8054	0.19404	0.00124945	0.0538117	0.0281556	0.0538117
ENSGALT00000068341.2	ENSGALG00000030280	PABPC1	ENSG00000070756	PABPC1	0.000115651	0.0772258	0.0156525	-0.392875	0.101909	8.71736	0.0512261	0.000198132	0.00506888	0.0153799	0.0153799
ENSGALT00000015703.6	ENSGALG00000009641	COL1A2	ENSG00000164692	COL1A2	0.000116929	0.0793112	0.0157156	-0.561176	0.145666	6.66092	0.153133	0.00157271	0.0178601	0.0302553	0.0302553
ENSGALT00000015428.5	ENSGALG00000009476	CDK6	ENSG00000105810	CDK6	0.000149264	0.0810396	0.0182839	-0.771309	0.203389	5.54756	0.208601	0.00604726	0.0339518	0.0560032	0.0560032
ENSGALT00000039566.4	ENSGALG00000007762	CREBBP	ENSG00000005339	CREBBP	0.000218698	0.0793112	0.0237791	-5.26636	1.42474	1.94122	8.71006	1.94557	-1.45757	1.09924	1.09924
ENSGALT00000039566.4	ENSGALG00000007762	CREBBP	ENSG00000005339	CREBBP	0.000218698	0.0793112	0.0237791	-5.26636	1.42474	1.94122	8.71006	1.94557	-1.45757	1.09924	1.09924
ENSGALT00000008936.5	ENSGALG00000005571	HCCS	ENSG00000004961	HCCS	0.00022151	0.0793112	0.0239503	-0.440394	0.119247	7.52118	0.0613969	0.000610308	0.00126736	0.0207194	0.0207194
ENSGALT00000074459.2	ENSGALG00000037423	PTPRK	ENSG00000152894	PTPRK	0.000326836	0.0858003	0.0313148	-1.22041	0.339658	5.37195	0.676589	0.00618105	0.166871	0.0624432	0.166871
ENSGALT00000043098.2	ENSGALG00000016886	FARP1	ENSG00000152767	FARP1	0.000358314	0.085647	0.0336112	-0.49751	0.139397	6.85831	0.0834547	0.001703	0.016614	0.0274441	0.0274441
ENSGALT00000085406.2	ENSGALG00000032002	RPL34	ENSG00000109475	RPL34	0.000384701	0.085647	0.0351914	-0.396906	0.111793	7.88974	0.0620653	0.000407903	0.00867423	0.0183387	0.0183387
ENSGALT00000011725.6	ENSGALG00000007246	ELMO2	ENSG00000062598	ELMO2	0.000530352	0.0858003	0.0420674	0.379417	0.109502	8.16518	0.056343	0.00096087	0.00989596	0.0170251	0.0170251
ENSGALT00000062180.3	ENSGALG00000037203	CTNNB1	ENSG00000168036	CTNNB1	0.000565847	0.0858003	0.0443009	-0.344527	0.099936	9.23115	0.0425481	0.000117025	0.00869598	0.0148638	0.0148638
ENSGALT00000026720.6	ENSGALG00000016558	VEGFD	ENSG00000165197	VEGFD	0.000633441	0.0858003	0.0476858	-0.508026	0.148682	6.58409	0.163852	0.00168104	0.00902607	0.0314783	0.0314783

## Sheet: Gene Family
	ID	Name	Source	pValue	FDR B&H	FDR B&Y	Bonferroni	Genes in Annotation	Genes from Input	List of genes from Input
1	728	S ribosomal proteins	genenames.org	3.284e-07	3.809e-05	0.0002032	3.809e-05	34	6	RPS12,RPS15A,RPS20,RPS23,RPS24,RPS25
2	729	L ribosomal proteins	genenames.org	3.915e-06	0.0002271	0.001212	0.0004542	51	6	RPL23A,RPL29,RPL31,RPL34,RPL37,RPL14
3	725	RNA binding motif containing	genenames.org	7.328e-05	0.002833	0.01512	0.0085	213	9	PTBP1,HNRNPA2B1,HNRNPD,HNRNPDL,SRSF3,EIF4H,HNRNPA3,PABPC1,PABPC3
4	1022	Autophagy related	genenames.org	0.0001547	0.004486	0.02393	0.01794	33	4	GABARAPL2,MAP1LC3B2,MAP1LC3B,WIPI1
5	132	Aminoacyl tRNA synthetases, Class II	genenames.org	0.0004926	0.01097	0.05852	0.05714	19	3	SARS1,HARS2,HARS1
6	490	Collagens	genenames.org	0.0005674	0.01097	0.05852	0.06582	46	4	COL1A2,COL4A6,COL5A2,COL9A1
7	357	ARF GTPase family	genenames.org	0.002124	0.0352	0.1878	0.2464	31	3	ARL9,ARFRP1,ARL8B
8	41	Acyl-CoA thioesterases	genenames.org	0.002948	0.04274	0.228	0.3419	10	2	ACOT9,ACOT7
9	286	G protein-coupled receptors, Class F frizzled	genenames.org	0.003583	0.0451	0.2406	0.4156	11	2	FZD4,FZD3
10	136	Zinc fingers CXXC-type	genenames.org	0.004276	0.0451	0.2406	0.4961	12	2	KDM2B,CXXC5
11	626	Laminin subunits	genenames.org	0.004276	0.0451	0.2406	0.4961	12	2	LAMA1,LAMC1

## Sheet: Pathways
	ID	Name	Source	pValue	FDR B&H	FDR B&Y	Bonferroni	Genes in Annotation	Genes from Input	List of genes from Input
1	142269	superpathway of cholesterol biosynthesis	BioSystems: BIOCYC	0.0003555	0.01123	0.09163	0.6964	25	4	CYP51A1,FDFT1,FDPS,HSD17B7
2	142418	triacylglycerol degradation	BioSystems: BIOCYC	0.0003945	0.01171	0.09553	0.7729	11	3	ABHD6,LIPG,ABHD12
3	142266	cholesterol biosynthesis II (via 24,25-dihydrolanosterol)	BioSystems: BIOCYC	0.0006701	0.01662	0.1355	1	13	3	CYP51A1,FDFT1,HSD17B7
4	142267	cholesterol biosynthesis I	BioSystems: BIOCYC	0.0006701	0.01662	0.1355	1	13	3	CYP51A1,FDFT1,HSD17B7
5	142268	cholesterol biosynthesis III (via desmosterol)	BioSystems: BIOCYC	0.0006701	0.01662	0.1355	1	13	3	CYP51A1,FDFT1,HSD17B7
6	545317	zymosterol biosynthesis	BioSystems: BIOCYC	0.002745	0.04376	0.357	1		2	CYP51A1,HSD17B7
1	83036	Ribosome	BioSystems: KEGG	2.542e-08	2.165e-06	1.766e-05	4.979e-05	153	14	RPL23A,RPL29,RPL31,RPL34,RPL37,RPS12,RPS15A,RPS20,RPS23,RPS24,RPS25,RPL14,MRPS18A,RPL13
2	921162	FoxO signaling pathway	BioSystems: KEGG	8.913e-05	0.00388	0.03165	0.1746	132	9	GABARAPL2,PLK3,IRS4,CREBBP,TPTEP2-CSNK1E,CCNB2,CSNK1E,ATM,MAP2K1
3	83068	ECM-receptor interaction	BioSystems: KEGG	0.0001362	0.005755	0.04695	0.2669	82	7	LAMA1,ITGAV,COL1A2,COL4A6,COL9A1,FN1,LAMC1
4	83118	Small cell lung cancer	BioSystems: KEGG	0.0001586	0.006214	0.05069	0.3107	84	7	LAMA1,BCL2L1,ITGAV,COL4A6,FN1,LAMC1,CDK6
5	1435207	Breast cancer	BioSystems: KEGG	0.0001733	0.006491	0.05295	0.3396	144	9	FZD4,BRCA1,NOTCH1,NOTCH2,FZD3,CTNNB1,MAP2K1,HES5,CDK6
6	692234	PI3K-Akt signaling pathway	BioSystems: KEGG	0.000287	0.009791	0.07987	0.5623	342	14	GNG2,LAMA1,BCL2L1,ITGAV,BRCA1,VEGFD,GNG10,COL1A2,COL4A6,COL9A1,FN1,LAMC1,MAP2K1,CDK6
7	83105	Pathways in cancer	BioSystems: KEGG	0.0003889	0.01171	0.09553	0.7619	395	15	GNG2,LAMA1,BCL2L1,ITGAV,FZD4,VEGFD,GNG10,COL4A6,FN1,FZD3,LAMC1,CREBBP,CTNNB1,MAP2K1,CDK6
8	83067	Focal adhesion	BioSystems: KEGG	0.0004464	0.01267	0.1034	0.8745	199	10	LAMA1,ITGAV,VEGFD,COL1A2,COL4A6,COL9A1,FN1,LAMC1,CTNNB1,MAP2K1
9	1393107	Hippo signaling pathway -multiple species	BioSystems: KEGG	0.0006393	0.01662	0.1355	1	29	4	YAP1,TEAD1,TPTEP2-CSNK1E,CSNK1E
10	83061	Wnt signaling pathway	BioSystems: KEGG	0.0008306	0.01984	0.1619	1	143	8	FZD4,FZD3,CREBBP,TPTEP2-CSNK1E,CSNK1E,CSNK2A1,CTNNB1,CSNK2A3
11	373901	HTLV-I infection	BioSystems: KEGG	0.0008679	0.02024	0.1651	1	256	11	ATR,BCL2L1,NRP1,FZD4,FDPS,FZD3,XPO1,CREBBP,CCNB2,ATM,CTNNB1
12	101144	Prion diseases	BioSystems: KEGG	0.001321	0.02783	0.2271	1	35	4	HSPA5,NOTCH1,LAMC1,MAP2K1
13	153910	Phagosome	BioSystems: KEGG	0.001341	0.02795	0.228	1	154	8	TUBB2B,ITGAV,TUBB2A,COLEC12,RAB5C,ATP6V0D1,ATP6V0E2,HGS
14	373900	Synaptic vesicle cycle	BioSystems: KEGG	0.001753	0.03469	0.283	1	63	5	AP2M1,STXBP1,CLTB,ATP6V0D1,ATP6V0E2
15	167324	Amoebiasis	BioSystems: KEGG	0.002127	0.03874	0.316	1	96	6	LAMA1,RAB5C,COL1A2,COL4A6,FN1,LAMC1
16	82937	Steroid biosynthesis	BioSystems: KEGG	0.002487	0.04201	0.3427	1	20	3	CYP51A1,FDFT1,HSD17B7
17	83055	p53 signaling pathway	BioSystems: KEGG	0.002623	0.04318	0.3523	1	69	5	ATR,RRM2,CCNB2,ATM,CDK6
18	83092	Melanogenesis	BioSystems: KEGG	0.002747	0.04376	0.357	1	101	6	FZD4,GNAO1,FZD3,CREBBP,CTNNB1,MAP2K1
1	137912	Hedgehog signaling events mediated by Gli proteins	BioSystems: Pathway Interaction Database	2.928e-05	0.00155	0.01265	0.05735	44	6	GNG2,XPO1,CREBBP,TPTEP2-CSNK1E,CSNK1E,MAP2K1
2	138036	FoxO family signaling	BioSystems: Pathway Interaction Database	0.0005046	0.01392	0.1136	0.9885	48	5	XPO1,CREBBP,TPTEP2-CSNK1E,CSNK1E,CTNNB1
3	137978	Circadian rhythm pathway	BioSystems: Pathway Interaction Database	0.0008442	0.01992	0.1625	1	14	3	ATR,TPTEP2-CSNK1E,CSNK1E
4	138067	p53 pathway	BioSystems: Pathway Interaction Database	0.001306	0.02783	0.2271	1	59	5	ATR,CREBBP,TPTEP2-CSNK1E,CSNK1E,ATM
5	137934	E2F transcription factor network	BioSystems: Pathway Interaction Database	0.003354	0.04938	0.4028	1	73	5	MCM3,RRM2,BRCA1,CREBBP,ATM
1	1268690	Eukaryotic Translation Elongation	BioSystems: REACTOME	4.179e-12	8.187e-09	6.679e-08	8.187e-09	97	15	RPL23A,RPL29,RPL31,RPL34,RPL37,RPS12,RPS15A,RPS20,RPS23,RPS24,RPS25,RPL14,EEF1B2,EEF1D,RPL13
2	1339156	Selenocysteine synthesis	BioSystems: REACTOME	4.361e-11	3.785e-08	3.087e-07	8.544e-08	95	14	RPL23A,RPL29,RPL31,RPL34,RPL37,RPS12,RPS15A,RPS20,RPS23,RPS24,RPS25,SARS1,RPL14,RPL13
3	1268688	L13a-mediated translational silencing of Ceruloplasmin expression	BioSystems: REACTOME	6.705e-11	3.785e-08	3.087e-07	1.314e-07	117	15	RPL23A,RPL29,RPL31,RPL34,RPL37,RPS12,RPS15A,RPS20,RPS23,RPS24,RPS25,EIF4H,RPL14,PABPC1,RPL13
4	1269718	Nonsense Mediated Decay (NMD) independent of the Exon Junction Complex (EJC)	BioSystems: REACTOME	7.728e-11	3.785e-08	3.087e-07	1.514e-07	99	14	RPL23A,RPL29,RPL31,RPL34,RPL37,RPS12,RPS15A,RPS20,RPS23,RPS24,RPS25,RPL14,PABPC1,RPL13
5	1268678	Translation	BioSystems: REACTOME	9.716e-11	3.807e-08	3.106e-07	1.903e-07	163	17	RPL23A,RPL29,RPL31,RPL34,RPL37,RPS12,RPS15A,RPS20,RPS23,RPS24,RPS25,EIF4H,RPL14,PABPC1,EEF1B2,EEF1D,RPL13
6	1268680	Cap-dependent Translation Initiation	BioSystems: REACTOME	1.748e-10	4.893e-08	3.992e-07	3.425e-07	125	15	RPL23A,RPL29,RPL31,RPL34,RPL37,RPS12,RPS15A,RPS20,RPS23,RPS24,RPS25,EIF4H,RPL14,PABPC1,RPL13
7	1268679	Eukaryotic Translation Initiation	BioSystems: REACTOME	1.748e-10	4.893e-08	3.992e-07	3.425e-07	125	15	RPL23A,RPL29,RPL31,RPL34,RPL37,RPS12,RPS15A,RPS20,RPS23,RPS24,RPS25,EIF4H,RPL14,PABPC1,RPL13
8	1268691	Peptide chain elongation	BioSystems: REACTOME	3.791e-10	6.751e-08	5.507e-07	7.426e-07	92	13	RPL23A,RPL29,RPL31,RPL34,RPL37,RPS12,RPS15A,RPS20,RPS23,RPS24,RPS25,RPL14,RPL13
9	1269120	Viral mRNA Translation	BioSystems: REACTOME	3.791e-10	6.751e-08	5.507e-07	7.426e-07	92	13	RPL23A,RPL29,RPL31,RPL34,RPL37,RPS12,RPS15A,RPS20,RPS23,RPS24,RPS25,RPL14,RPL13
10	1268692	Eukaryotic Translation Termination	BioSystems: REACTOME	6.531e-10	1.066e-07	8.698e-07	1.279e-06	96	13	RPL23A,RPL29,RPL31,RPL34,RPL37,RPS12,RPS15A,RPS20,RPS23,RPS24,RPS25,RPL14,RPL13
11	1268686	GTP hydrolysis and joining of the 60S ribosomal subunit	BioSystems: REACTOME	7.53e-10	1.135e-07	9.257e-07	1.475e-06	117	14	RPL23A,RPL29,RPL31,RPL34,RPL37,RPS12,RPS15A,RPS20,RPS23,RPS24,RPS25,EIF4H,RPL14,RPL13
12	1269716	Nonsense-Mediated Decay (NMD)	BioSystems: REACTOME	1.057e-09	1.381e-07	1.127e-06	2.071e-06	120	14	RPL23A,RPL29,RPL31,RPL34,RPL37,RPS12,RPS15A,RPS20,RPS23,RPS24,RPS25,RPL14,PABPC1,RPL13
13	1269717	Nonsense Mediated Decay (NMD) enhanced by the Exon Junction Complex (EJC)	BioSystems: REACTOME	1.057e-09	1.381e-07	1.127e-06	2.071e-06	120	14	RPL23A,RPL29,RPL31,RPL34,RPL37,RPS12,RPS15A,RPS20,RPS23,RPS24,RPS25,RPL14,PABPC1,RPL13
14	1339149	Selenoamino acid metabolism	BioSystems: REACTOME	1.319e-09	1.614e-07	1.317e-06	2.583e-06	122	14	RPL23A,RPL29,RPL31,RPL34,RPL37,RPS12,RPS15A,RPS20,RPS23,RPS24,RPS25,SARS1,RPL14,RPL13
15	1268681	Formation of a pool of free 40S subunits	BioSystems: REACTOME	2.027e-09	2.336e-07	1.906e-06	3.972e-06	105	13	RPL23A,RPL29,RPL31,RPL34,RPL37,RPS12,RPS15A,RPS20,RPS23,RPS24,RPS25,RPL14,RPL13
16	1383086	Major pathway of rRNA processing in the nucleolus and cytosol	BioSystems: REACTOME	3.754e-09	4.086e-07	3.333e-06	7.354e-06	180	16	RPL23A,RPL29,RPL31,RPL34,RPL37,RPS12,RPS15A,PNO1,RPS20,RPS23,RPS24,RPS25,RPL14,TPTEP2-CSNK1E,CSNK1E,RPL13
17	1268689	SRP-dependent cotranslational protein targeting to membrane	BioSystems: REACTOME	6.291e-09	6.486e-07	5.291e-06	1.232e-05	115	13	RPL23A,RPL29,RPL31,RPL34,RPL37,RPS12,RPS15A,RPS20,RPS23,RPS24,RPS25,RPL14,RPL13
18	1427846	rRNA processing in the nucleus and cytosol	BioSystems: REACTOME	9.538e-09	9.342e-07	7.621e-06	1.868e-05	192	16	RPL23A,RPL29,RPL31,RPL34,RPL37,RPS12,RPS15A,PNO1,RPS20,RPS23,RPS24,RPS25,RPL14,TPTEP2-CSNK1E,CSNK1E,RPL13
19	1269109	Influenza Life Cycle	BioSystems: REACTOME	1.392e-08	1.299e-06	1.06e-05	2.728e-05	146	14	RPL23A,RPL29,RPL31,RPL34,RPL37,RPS12,RPS15A,RPS20,RPS23,RPS24,RPS25,RPL14,XPO1,RPL13
20	1383085	rRNA processing	BioSystems: REACTOME	1.969e-08	1.753e-06	1.43e-05	3.857e-05	202	16	RPL23A,RPL29,RPL31,RPL34,RPL37,RPS12,RPS15A,PNO1,RPS20,RPS23,RPS24,RPS25,RPL14,TPTEP2-CSNK1E,CSNK1E,RPL13
21	1269108	Influenza Infection	BioSystems: REACTOME	3.533e-08	2.884e-06	2.352e-05	6.921e-05	157	14	RPL23A,RPL29,RPL31,RPL34,RPL37,RPS12,RPS15A,RPS20,RPS23,RPS24,RPS25,RPL14,XPO1,RPL13
22	1269115	Influenza Viral RNA Transcription and Replication	BioSystems: REACTOME	5.282e-08	4.139e-06	3.377e-05	0.0001035	137	13	RPL23A,RPL29,RPL31,RPL34,RPL37,RPS12,RPS15A,RPS20,RPS23,RPS24,RPS25,RPL14,RPL13
23	1269056	Infectious disease	BioSystems: REACTOME	9.379e-08	7.066e-06	5.765e-05	0.0001837	388	21	CDK9,RPL23A,RPL29,RPL31,RPL34,RPL37,RPS12,RPS15A,RPS20,RPS23,RPS24,RPS25,PSMD13,AP2M1,PSMF1,RPL14,XPO1,HGS,CTNNB1,MAP2K1,RPL13
24	1268684	Translation initiation complex formation	BioSystems: REACTOME	2.043e-06	0.000138	0.001126	0.004001	62	8	RPS12,RPS15A,RPS20,RPS23,RPS24,RPS25,EIF4H,PABPC1
25	1268683	Activation of the mRNA upon binding of the cap-binding complex and eIFs, and subsequent binding to 43S	BioSystems: REACTOME	2.312e-06	0.000151	0.001232	0.00453	63	8	RPS12,RPS15A,RPS20,RPS23,RPS24,RPS25,EIF4H,PABPC1
26	1270158	Metabolism of amino acids and derivatives	BioSystems: REACTOME	2.858e-06	0.0001806	0.001473	0.005599	363	18	RPL23A,RPL29,RPL31,RPL34,RPL37,RPS12,NMRAL1,RPS15A,RPS20,RPS23,RPS24,RPS25,PSMD13,SARS1,GRHPR,PSMF1,RPL14,RPL13
27	1269649	Gene Expression	BioSystems: REACTOME	6.366e-06	0.0003897	0.003179	0.01247	1834	48	CDK9,RPL23A,RPL29,RPL31,RPL34,RPL37,ATR,RPS12,RPS15A,PNO1,RPS20,RPS23,RPS24,RPS25,PSMD13,PTBP1,HNRNPA2B1,HNRNPD,HNRNPU,SARS1,BRCA1,CRCP,YAP1,PLK3,NOTCH1,NOTCH2,PSMF1,SRSF3,EIF4H,LAMTOR5,HNRNPA3,RPL14,XPO1,TEAD1,PABPC1,CREBBP,YARS1,EEF1B2,HARS2,EEF1D,POLR3B,TPTEP2-CSNK1E,CSNK1E,CSNK2A1,UHRF1,ATM,HARS1,RPL13
28	1270323	L1CAM interactions	BioSystems: REACTOME	1.147e-05	0.0006811	0.005556	0.02248	102	9	LAMA1,ITGAV,NRP1,AP2M1,ALCAM,DPYSL2,LAMC1,CSNK2A1,MAP2K1
29	1268854	Disease	BioSystems: REACTOME	1.879e-05	0.001083	0.008831	0.03681	859	28	CDK9,RPL23A,RPL29,RPL31,RPL34,RPL37,RPS12,RPS15A,RPS20,RPS23,RPS24,RPS25,PSMD13,FZD4,AP2M1,FDXR,NOTCH1,NOTCH2,PSMF1,FN1,RPL14,XPO1,CREBBP,HGS,CTNNB1,MAP2K1,HES5,RPL13
30	1268685	Ribosomal scanning and start codon recognition	BioSystems: REACTOME	1.995e-05	0.001103	0.008999	0.03908	61	7	RPS12,RPS15A,RPS20,RPS23,RPS24,RPS25,EIF4H
31	1269610	Beta-catenin independent WNT signaling	BioSystems: REACTOME	4.136e-05	0.002078	0.01695	0.08102	149	10	GNG2,PSMD13,FZD4,AP2M1,CLTB,GNAO1,GNG10,PSMF1,FZD3,CTNNB1
32	1269594	Signaling by Wnt	BioSystems: REACTOME	7.119e-05	0.003401	0.02775	0.1395	338	15	GNG2,PSMD13,FZD4,AP2M1,CLTB,GNAO1,GNG10,PSMF1,FZD3,XPO1,CREBBP,TPTEP2-CSNK1E,CSNK1E,CSNK2A1,CTNNB1
33	1268682	Formation of the ternary complex, and subsequently, the 43S complex	BioSystems: REACTOME	8.59e-05	0.00388	0.03165	0.1683	53	6	RPS12,RPS15A,RPS20,RPS23,RPS24,RPS25
34	1270326	Signal transduction by L1	BioSystems: REACTOME	0.0001756	0.006491	0.05295	0.344	21	4	ITGAV,NRP1,CSNK2A1,MAP2K1
35	1269615	Ca2+ pathway	BioSystems: REACTOME	0.0001896	0.006879	0.05611	0.3714	61	6	GNG2,FZD4,GNAO1,GNG10,FZD3,CTNNB1
36	1269892	Formation of annular gap junctions	BioSystems: REACTOME	0.000205	0.007302	0.05956	0.4016	9	3	GJA1,AP2M1,CLTB
37	1269600	WNT mediated activation of DVL	BioSystems: REACTOME	0.0002899	0.009791	0.07987	0.5679	10	3	TPTEP2-CSNK1E,CSNK1E,CSNK2A1
38	1269891	Gap junction degradation	BioSystems: REACTOME	0.0002899	0.009791	0.07987	0.5679	10	3	GJA1,AP2M1,CLTB
39	1270037	Cholesterol biosynthesis	BioSystems: REACTOME	0.0003019	0.009856	0.0804	0.5914	24	4	CYP51A1,FDFT1,FDPS,HSD17B7
40	1269822	Condensation of Prometaphase Chromosomes	BioSystems: REACTOME	0.0003945	0.01171	0.09553	0.7729	11	3	NCAPG,CCNB2,CSNK2A1
41	1269651	Notch-HLH transcription pathway	BioSystems: REACTOME	0.0006701	0.01662	0.1355	1	13	3	NOTCH1,NOTCH2,CREBBP
42	1269613	WNT5A-dependent internalization of FZD4	BioSystems: REACTOME	0.001045	0.02379	0.1941	1	15	3	FZD4,AP2M1,CLTB
43	1383053	Defective LFNG causes SCDO3	BioSystems: REACTOME	0.001118	0.02471	0.2015	1	4	2	NOTCH1,NOTCH2
44	1270310	CRMPs in Sema3A signaling	BioSystems: REACTOME	0.001273	0.0277	0.226	1	16	3	NRP1,DPYSL2,DPYSL4
45	1268677	Metabolism of proteins	BioSystems: REACTOME	0.001412	0.02912	0.2376	1	1624	37	RPL23A,RPL29,RPL31,RPL34,RPL37,B3GNT5,GNG2,RPS12,RAB11A,RPS15A,TUBB2B,RPS20,RPS23,RPS24,RPS25,PSMD13,TUBB2A,BRCA1,GNAO1,GNG10,HSPA5,RAB26,GOLGB1,RAB5C,PSMF1,WIPI1,EIF4H,RPL14,PABPC1,EDEM3,EEF1B2,EEF1D,ATP6V0D1,CSNK2A1,HGS,CTNNB1,RPL13
46	1269364	Arachidonate production from DAG	BioSystems: REACTOME	0.001847	0.03513	0.2866	1	5	2	ABHD6,ABHD12
47	1269611	PCP/CE pathway	BioSystems: REACTOME	0.002127	0.03874	0.316	1	96	6	PSMD13,FZD4,AP2M1,CLTB,PSMF1,FZD3
48	1268694	Chaperonin-mediated protein folding	BioSystems: REACTOME	0.002485	0.04201	0.3427	1	99	6	GNG2,TUBB2B,TUBB2A,GNAO1,GNG10,CSNK2A1
49	1270039	Activation of gene expression by SREBF (SREBP)	BioSystems: REACTOME	0.00262	0.04318	0.3523	1	42	4	CYP51A1,FDFT1,FDPS,CREBBP
50	1269275	LRR FLII-interacting protein 1 (LRRFIP1) activates type I IFN production	BioSystems: REACTOME	0.002745	0.04376	0.357	1	6	2	CREBBP,CTNNB1
1	MAP00970 Aminoacyl tRNA biosynthesis	MAP00970 Aminoacyl tRNA biosynthesis	GenMAPP	0.001817	0.0349	0.2847	1	18	3	SARS1,HARS2,HARS1
2	MAP00860 Porphyrin and chlorophyll metabolism	MAP00860 Porphyrin and chlorophyll metabolism	GenMAPP	0.001817	0.0349	0.2847	1	18	3	FDXR,UROS,HCCS
3	MAP00340 Histidine metabolism	MAP00340 Histidine metabolism	GenMAPP	0.002487	0.04201	0.3427	1	20	3	ALDH1A3,HARS2,HARS1
1	M189	Ribosome	MSigDB C2 BIOCARTA (v7.5.1)	2.139e-10	5.238e-08	4.273e-07	4.19e-07	88	13	RPL23A,RPL29,RPL31,RPL34,RPL37,RPS12,RPS15A,RPS20,RPS23,RPS24,RPS25,RPL14,RPL13
2	M39495	Cytoplasmic ribosomal proteins	MSigDB C2 BIOCARTA (v7.5.1)	2.858e-10	6.221e-08	5.075e-07	5.599e-07	90	13	RPL23A,RPL29,RPL31,RPL34,RPL37,RPS12,RPS15A,RPS20,RPS23,RPS24,RPS25,RPL14,RPL13
3	M42563	Malignant pleural mesothelioma	MSigDB C2 BIOCARTA (v7.5.1)	9.384e-07	6.809e-05	0.0005554	0.001838	446	21	LAMA1,ITGAV,BRCA1,YAP1,RASSF3,VEGFD,COL4A6,FN1,FZD3,PODXL,LAMC1,TEAD1,TPTEP2-CSNK1E,CSNK1E,CSNK2A1,UHRF1,VGLL4,ATM,CTNNB1,MAP2K1,CSNK2A3
4	M39739	Breast cancer pathway	MSigDB C2 BIOCARTA (v7.5.1)	1.69e-06	0.0001183	0.0009647	0.003311	156	12	ATR,BRCA1,NOTCH1,NOTCH2,FZD3,CSNK2A1,ATM,CTNNB1,MAP2K1,CSNK2A3,HES5,CDK6
5	M18	Beta1 integrin cell surface interactions	MSigDB C2 BIOCARTA (v7.5.1)	3.36e-05	0.001732	0.01413	0.06583	66	7	LAMA1,ITGAV,COL1A2,COL4A6,COL5A2,FN1,LAMC1
6	M219	Hedgehog signaling events mediated by Gli proteins	MSigDB C2 BIOCARTA (v7.5.1)	4.862e-05	0.002381	0.01942	0.09524	48	6	GNG2,GNAO1,XPO1,CREBBP,CSNK1E,MAP2K1
7	M42565	Alzheimer's disease	MSigDB C2 BIOCARTA (v7.5.1)	8.349e-05	0.00388	0.03165	0.1636	266	13	TUBB2B,PSMD13,TUBB2A,WIPI1,IRS4,FZD3,PPIF,TPTEP2-CSNK1E,CSNK1E,CSNK2A1,CTNNB1,MAP2K1,CSNK2A3
8	M39731	lncRNA in canonical Wnt signaling and colorectal cancer	MSigDB C2 BIOCARTA (v7.5.1)	8.873e-05	0.00388	0.03165	0.1738	103	8	HNRNPU,FZD3,TPTEP2-CSNK1E,CSNK1E,CSNK2A1,CTNNB1,CSNK2A3,CDK6
9	M22021	Regulation of cell cycle progression by Plk3	MSigDB C2 BIOCARTA (v7.5.1)	0.0001381	0.005755	0.04695	0.2705	8	3	ATR,PLK3,ATM
10	M7098	ECM-receptor interaction	MSigDB C2 BIOCARTA (v7.5.1)	0.0001586	0.006214	0.05069	0.3107	84	7	LAMA1,ITGAV,COL1A2,COL4A6,COL5A2,FN1,LAMC1
11	M3228	Small cell lung cancer	MSigDB C2 BIOCARTA (v7.5.1)	0.0001586	0.006214	0.05069	0.3107	84	7	LAMA1,BCL2L1,ITGAV,COL4A6,FN1,LAMC1,CDK6
12	M53	Beta3 integrin cell surface interactions	MSigDB C2 BIOCARTA (v7.5.1)	0.0002999	0.009856	0.0804	0.5876	43	5	ITGAV,COL1A2,COL4A6,FN1,LAMC1
13	M39736	PI3K-Akt signaling pathway	MSigDB C2 BIOCARTA (v7.5.1)	0.0003136	0.01007	0.08217	0.6144	345	14	GNG2,LAMA1,BCL2L1,ITGAV,BRCA1,VEGFD,GNG10,COL1A2,COL4A6,COL9A1,FN1,LAMC1,MAP2K1,CDK6
14	M39719	Focal adhesion: PI3K-Akt-mTOR-signaling pathway	MSigDB C2 BIOCARTA (v7.5.1)	0.0003648	0.01134	0.09253	0.7146	309	13	GNG2,LAMA1,ITGAV,TBC1D1,VEGFD,GNG10,COL1A2,COL4A6,COL5A2,IRS4,FN1,LAMC1,MAP2K1
15	M39834	Small cell lung cancer	MSigDB C2 BIOCARTA (v7.5.1)	0.000412	0.01204	0.09826	0.807	98	7	LAMA1,BCL2L1,ITGAV,COL4A6,FN1,LAMC1,CDK6
16	M7253	Focal adhesion	MSigDB C2 BIOCARTA (v7.5.1)	0.0004464	0.01267	0.1034	0.8745	199	10	LAMA1,ITGAV,VEGFD,COL1A2,COL4A6,COL5A2,FN1,LAMC1,CTNNB1,MAP2K1
17	M39402	Focal adhesion	MSigDB C2 BIOCARTA (v7.5.1)	0.0005021	0.01392	0.1136	0.9836	202	10	LAMA1,ITGAV,VEGFD,COL1A2,COL4A6,COL5A2,FN1,LAMC1,CTNNB1,MAP2K1
18	M22020	Prion Pathway	MSigDB C2 BIOCARTA (v7.5.1)	0.0005207	0.01417	0.1156	1	12	3	LAMA1,HSPA5,LAMC1
19	M160	Integrins in angiogenesis	MSigDB C2 BIOCARTA (v7.5.1)	0.0005455	0.01464	0.1194	1	74	6	ITGAV,COL1A2,COL4A6,COL5A2,COL9A1,FN1
20	M12868	Pathways in cancer	MSigDB C2 BIOCARTA (v7.5.1)	0.000588	0.01557	0.127	1	325	13	LAMA1,BCL2L1,ITGAV,FZD4,VEGFD,COL4A6,FN1,FZD3,LAMC1,CREBBP,CTNNB1,MAP2K1,CDK6
21	M39721	Wnt signaling pathway	MSigDB C2 BIOCARTA (v7.5.1)	0.0007999	0.01937	0.158	1	53	5	GJA1,TPTEP2-CSNK1E,CSNK1E,CTNNB1,CDK6
22	M39379	Alzheimer's disease and miRNA effects	MSigDB C2 BIOCARTA (v7.5.1)	0.0008009	0.01937	0.158	1	336	13	TUBB2B,PSMD13,TUBB2A,WIPI1,IRS4,FZD3,PPIF,TPTEP2-CSNK1E,CSNK1E,CSNK2A1,CTNNB1,MAP2K1,CSNK2A3
23	M39608	Cholesterol biosynthesis pathway	MSigDB C2 BIOCARTA (v7.5.1)	0.001045	0.02379	0.1941	1	15	3	CYP51A1,FDFT1,FDPS
24	M39729	VEGFA-VEGFR2 signaling pathway	MSigDB C2 BIOCARTA (v7.5.1)	0.001122	0.02471	0.2015	1	438	15	ACOT9,RAB11A,BCL2L1,ITGAV,GJA1,SARS1,TXNDC5,FHL2,FN1,PABPC1,CREBBP,ATP6V0D1,HGS,CTNNB1,MAP2K1
25	M13036	Prion diseases	MSigDB C2 BIOCARTA (v7.5.1)	0.001321	0.02783	0.2271	1	35	4	HSPA5,NOTCH1,LAMC1,MAP2K1
26	M39563	ncRNAs involved in Wnt signaling in hepatocellular carcinoma	MSigDB C2 BIOCARTA (v7.5.1)	0.001529	0.03089	0.252	1	90	6	FZD3,TPTEP2-CSNK1E,CSNK1E,CSNK2A1,CTNNB1,CSNK2A3
27	M5872	Steroid biosynthesis	MSigDB C2 BIOCARTA (v7.5.1)	0.00153	0.03089	0.252	1	17	3	CYP51A1,FDFT1,HSD17B7
28	M39770	Epithelial to mesenchymal transition in colorectal cancer	MSigDB C2 BIOCARTA (v7.5.1)	0.001998	0.03763	0.307	1	164	8	FZD4,NOTCH1,NOTCH2,COL4A6,FN1,FZD3,CTNNB1,MAP2K1
29	M39421	miR-509-3p alteration of YAP1/ECM axis	MSigDB C2 BIOCARTA (v7.5.1)	0.002136	0.03874	0.316	1	19	3	YAP1,FN1,TEAD1
30	M39682	Pathways affected in adenoid cystic carcinoma	MSigDB C2 BIOCARTA (v7.5.1)	0.002156	0.03876	0.3162	1	66	5	BRCA1,NOTCH1,CREBBP,UHRF1,ATM
31	M14691	Aminoacyl-tRNA biosynthesis	MSigDB C2 BIOCARTA (v7.5.1)	0.002396	0.04201	0.3427	1	41	4	SARS1,YARS1,HARS2,HARS1
32	M39642	Physico-chemical features and toxicity-associated pathways	MSigDB C2 BIOCARTA (v7.5.1)	0.00246	0.04201	0.3427	1	68	5	FZD4,FN1,FZD3,CTNNB1,MAP2K1
33	M6370	p53 signaling pathway	MSigDB C2 BIOCARTA (v7.5.1)	0.00246	0.04201	0.3427	1	68	5	ATR,RRM2,CCNB2,ATM,CDK6
34	M39432	TGF-beta signaling pathway	MSigDB C2 BIOCARTA (v7.5.1)	0.002475	0.04201	0.3427	1	133	7	YAP1,COL1A2,FN1,CREBBP,CCNB2,HGS,MAP2K1
35	M39339	DNA damage response	MSigDB C2 BIOCARTA (v7.5.1)	0.002623	0.04318	0.3523	1	69	5	ATR,BRCA1,CCNB2,ATM,CDK6
36	M7761	Melanogenesis	MSigDB C2 BIOCARTA (v7.5.1)	0.002747	0.04376	0.357	1	101	6	FZD4,GNAO1,FZD3,CREBBP,CTNNB1,MAP2K1
37	M39565	miRNA targets in ECM and membrane receptors	MSigDB C2 BIOCARTA (v7.5.1)	0.002858	0.0448	0.3654	1	43	4	COL1A2,COL5A2,FN1,LAMC1
38	M3005	Genes encoding collagen proteins	MSigDB C2 BIOCARTA (v7.5.1)	0.003111	0.04836	0.3945	1	44	4	COL1A2,COL4A6,COL5A2,COL9A1
39	M39593	Hematopoietic stem cell gene regulation by GABP alpha/beta complex	MSigDB C2 BIOCARTA (v7.5.1)	0.003293	0.04938	0.4028	1	22	3	BCL2L1,CREBBP,ATM
40	M9703	Role of BRCA1, BRCA2 and ATR in Cancer Susceptibility	MSigDB C2 BIOCARTA (v7.5.1)	0.003293	0.04938	0.4028	1	22	3	ATR,BRCA1,ATM
41	M40	E2F transcription factor network	MSigDB C2 BIOCARTA (v7.5.1)	0.003354	0.04938	0.4028	1	73	5	MCM3,RRM2,BRCA1,CREBBP,ATM
1	P00034	Integrin signalling pathway	PantherDB	2.027e-05	0.001103	0.008999	0.03971	167	11	LAMA1,ITGAV,COL1A2,COL4A6,COL5A2,COL9A1,FN1,LAMC1,ARPC5,ELMO2,MAP2K1
2	P00045	Notch signaling pathway	PantherDB	0.001631	0.03261	0.266	1	37	4	NOTCH1,NOTCH2,HES4,HES5
3	P00007	Axon guidance mediated by semaphorins	PantherDB	0.002136	0.03874	0.316	1	19	3	NRP1,DPYSL2,DPYSL4
1	PW:0000184	terpenoid biosynthetic	Pathway Ontology	0.001118	0.02471	0.2015	1	4	2	FDFT1,FDPS
2	PW:0000454	cholesterol biosynthetic	Pathway Ontology	0.001817	0.0349	0.2847	1	18	3	CYP51A1,FDFT1,FDPS
1	SMP00023	Steroid Biosynthesis	SMPDB	0.0001756	0.006491	0.05295	0.344	21	4	CYP51A1,FDFT1,FDPS,HSD17B7
