# Supplementary material for: Regulation of otic neurosensory specification by Notch and Wnt signalling: insights from RNA-seq screenings in the embryonic chicken inner ear
Source: Front Cell Dev Biol. 2023 Oct 12;11:1245330. doi: 10.3389/fcell.2023.1245330 (PMC10600479; doi:10.3389/fcell.2023.1245330)
Supplement: Supplementary file 8 [file Table7.XLSX]

## Sheet: Wnt LOF IWR1 24h - DE genes
target_id	ens_gene	ext_gene	hs_homolog	hs_homolog_gname	pval	qval_lrt	qval_wt	fold_change	se_fold_change	mean_obs	var_obs	tech_var	sigma_sq	smooth_sigma_sq	final_sigma_sq
ENSGALT00000040012.3	ENSGALG00000001325	CYP1A1	ENSG00000140505	CYP1A2	4.34208e-77	0.000867231	8.39455e-73	-2.31832	0.124749	6.36893	1.62443	0.00292996	0.0154642	0.0204135	0.0204135
ENSGALT00000040012.3	ENSGALG00000001325	CYP1A1	ENSG00000140465	CYP1A1	4.34208e-77	0.000867231	8.39455e-73	-2.31832	0.124749	6.36893	1.62443	0.00292996	0.0154642	0.0204135	0.0204135
ENSGALT00000040012.3	ENSGALG00000001325	CYP1A1	ENSG00000140505	CYP1A2	4.34208e-77	0.000867231	8.39455e-73	-2.31832	0.124749	6.36893	1.62443	0.00292996	0.0154642	0.0204135	0.0204135
ENSGALT00000040012.3	ENSGALG00000001325	CYP1A1	ENSG00000140465	CYP1A1	4.34208e-77	0.000867231	8.39455e-73	-2.31832	0.124749	6.36893	1.62443	0.00292996	0.0154642	0.0204135	0.0204135
ENSGALT00000074131.3	ENSGALG00000038087	CACNG3	ENSG00000006116	CACNG3	1.69474e-28	0.00841777	1.63822e-24	-1.77994	0.160744	5.82005	1.13302	0.00400825	0.0347499	0.0270441	0.0347499
ENSGALT00000020083.6	ENSGALG00000012290	SOX10	ENSG00000100146	SOX10	7.48566e-27	0.00841777	4.82401e-23	1.01758	0.0948485	8.47661	0.334529	0.000273738	0.00693275	0.0132206	0.0132206
ENSGALT00000010834.6	ENSGALG00000006702	MFGE8	ENSG00000140545	MFGE8	1.32301e-20	0.00841777	6.39443e-17	-0.900413	0.0967525	7.77149	0.252619	0.000461479	0.00515331	0.0135801	0.0135801
ENSGALT00000065242.2	ENSGALG00000038848	MSX2	ENSG00000120149	MSX2	2.33159e-20	0.00841777	9.01534e-17	-1.13809	0.123091	6.3187	0.482443	0.00182523	0.00158819	0.0209019	0.0209019
ENSGALT00000014106.6	ENSGALG00000008661	CYR61	ENSG00000142871	CCN1	5.09821e-20	0.0107493	1.64273e-16	-1.53895	0.167972	6.51713	0.961547	0.00194127	0.0403808	0.0191047	0.0403808
ENSGALT00000009017.6	ENSGALG00000005619	F3	ENSG00000117525	F3	1.06318e-19	0.0107493	2.93636e-16	-0.86878	0.0956566	7.95231	0.260291	0.000388249	0.010099	0.013337	0.013337
ENSGALT00000102628.1	ENSGALG00000050840	APCDD1	ENSG00000154856	APCDD1	1.12834e-15	0.0107493	2.72676e-12	-0.932393	0.116374	6.57359	0.329435	0.00166039	0.00190481	0.018654	0.018654
ENSGALT00000000620.6	ENSGALG00000000458	TMPRSS9	ENSG00000178297	TMPRSS9	1.79385e-14	0.0142559	3.85339e-11	-0.879621	0.114764	6.64964	0.298787	0.0016711	0.00661721	0.0180851	0.0180851
ENSGALT00000070141.2	ENSGALG00000034868	KRT7			4.99405e-14	0.012955	9.65499e-11	-0.838252	0.111291	6.77825	0.283578	0.00136375	0.000297927	0.0172148	0.0172148
ENSGALT00000005381.6	ENSGALG00000003403	ZNF385C	ENSG00000187595	ZNF385C	6.14301e-13	0.0170807	1.07966e-09	0.701218	0.0974283	7.70545	0.212519	0.000542715	0.00625955	0.0136957	0.0136957
ENSGALT00000014329.6	ENSGALG00000008815	LRRN4	ENSG00000125872	LRRN4	7.44363e-13	0.016991	1.19923e-09	-0.929016	0.129551	6.13334	0.342716	0.00225362	0.00448054	0.0229217	0.0229217
ENSGALT00000013750.6	ENSGALG00000008440	CHST1	ENSG00000175264	CHST1	9.27944e-13	0.0177377	1.36544e-09	-0.931014	0.13038	6.1312	0.30147	0.00255147	0.0127676	0.0229468	0.0229468
ENSGALT00000045711.3	ENSGALG00000028284	PTX3	ENSG00000163661	PTX3	9.88788e-13	0.0177377	1.36544e-09	-1.06056	0.148703	5.68111	0.420121	0.00388591	0.0164206	0.0292828	0.0292828
ENSGALT00000005572.5	ENSGALG00000003521	TPM1	ENSG00000140416	TPM1	2.39658e-12	0.018263	3.08887e-09	-0.680867	0.0971388	7.8057	0.161026	0.00062802	0.00795185	0.0135259	0.0135259
ENSGALT00000003025.5	ENSGALG00000001956	OLFML3	ENSG00000116774	OLFML3	2.93451e-12	0.0170807	3.54581e-09	-0.840047	0.120336	6.44018	0.258782	0.00196074	0.00260018	0.0197605	0.0197605
ENSGALT00000017598.6	ENSGALG00000019651	AGR3	ENSG00000173467	AGR3	3.73205e-12	0.0199206	4.24422e-09	0.950674	0.136847	6.20386	0.282883	0.00227871	0.025812	0.022113	0.025812
ENSGALT00000019425.5	ENSGALG00000011902	TAGLN	ENSG00000149591	TAGLN	4.91189e-12	0.0199206	5.27564e-09	-1.05324	0.152465	5.61103	0.673032	0.00432169	0.0257533	0.0305466	0.0305466
ENSGALT00000045072.3	ENSGALG00000028759	LYPD6B	ENSG00000150556	LYPD6B	2.15227e-11	0.0199206	2.18999e-08	-1.05776	0.157986	5.49473	0.402427	0.00457036	0.0273025	0.032869	0.032869
ENSGALT00000024182.6	ENSGALG00000014994	CRHBP	ENSG00000145708	CRHBP	2.42876e-11	0.0199206	2.23597e-08	-0.632114	0.0946618	8.34139	0.182235	0.000273598	0.0112965	0.0131677	0.0131677
ENSGALT00000089878.2	ENSGALG00000044849		ENSG00000186766	FOXI2	2.37351e-11	0.0192439	2.23597e-08	-0.834454	0.1249	6.26868	0.266116	0.00198724	0.00881859	0.0214128	0.0214128
ENSGALT00000002918.5	ENSGALG00000001883	ST6GALNAC2	ENSG00000070731	ST6GALNAC2	9.48417e-11	0.018263	7.97207e-08	1.19409	0.184416	5.03804	0.511722	0.00748138	-0.00104984	0.0435326	0.0435326
ENSGALT00000074687.2	ENSGALG00000028567	MYL9	ENSG00000101335	MYL9	9.33567e-11	0.0199206	7.97207e-08	-0.82086	0.126728	6.90322	0.385602	0.00761417	0.00899243	0.0164758	0.0164758
ENSGALT00000106333.1	ENSGALG00000024488	CD99	ENSG00000002586	CD99	1.07624e-10	0.0208896	8.66953e-08	-0.945509	0.146458	5.78727	0.288199	0.00362915	0.0285458	0.0275438	0.0285458
ENSGALT00000015245.5	ENSGALG00000009360	CAPN2	ENSG00000162909	CAPN2	1.50346e-10	0.0199206	1.16266e-07	-0.795905	0.124263	6.30726	0.219816	0.0021453	0.0171413	0.0210165	0.0210165
ENSGALT00000000519.6	ENSGALG00000000379	ITGB3	ENSG00000259207	ITGB3	1.93814e-10	0.0208896	1.44116e-07	0.641966	0.10084	8.1034	0.172973	0.000313396	0.0149398	0.0132145	0.0149398
ENSGALT00000000519.6	ENSGALG00000000379	ITGB3	ENSG00000259753	AC068234.1	1.93814e-10	0.0208896	1.44116e-07	0.641966	0.10084	8.1034	0.172973	0.000313396	0.0149398	0.0132145	0.0149398
ENSGALT00000000519.6	ENSGALG00000000379	ITGB3	ENSG00000259207	ITGB3	1.93814e-10	0.0208896	1.44116e-07	0.641966	0.10084	8.1034	0.172973	0.000313396	0.0149398	0.0132145	0.0149398
ENSGALT00000000519.6	ENSGALG00000000379	ITGB3	ENSG00000259753	AC068234.1	1.93814e-10	0.0208896	1.44116e-07	0.641966	0.10084	8.1034	0.172973	0.000313396	0.0149398	0.0132145	0.0149398
ENSGALT00000100993.1	ENSGALG00000043607	CENPX			2.4788e-10	0.0199206	1.77491e-07	-0.870698	0.137588	6.03641	0.28796	0.00430271	0.0146505	0.024093	0.024093
ENSGALT00000001231.2	ENSGALG00000000839	WNT11	ENSG00000085741	WNT11	4.44515e-10	0.0199206	2.98317e-07	-2.47609	0.396967	3.53389	1.97857	0.049615	0.0902649	0.186759	0.186759
ENSGALT00000001715.5	ENSGALG00000001141	HES5	ENSG00000197921	HES5	4.47483e-10	0.0212826	2.98317e-07	1.16212	0.186342	6.18965	0.452552	0.0031328	0.048952	0.0222726	0.048952
ENSGALT00000012707.5	ENSGALG00000007831	TLX1	ENSG00000107807	TLX1	5.00181e-10	0.0212826	3.22333e-07	1.19321	0.191863	5.47083	0.469979	0.00642867	0.0487885	0.0333625	0.0487885
ENSGALT00000016170.6	ENSGALG00000009945	CPM	ENSG00000135678	CPM	8.67283e-10	0.0199206	5.40877e-07	-0.836505	0.136414	5.93612	0.259558	0.00251935	0.0129237	0.0253939	0.0253939
ENSGALT00000003011.6	ENSGALG00000016127		ENSG00000185437	SH3BGR	1.67025e-09	0.0199206	9.78512e-07	-1.28509	0.213221	4.66267	0.531377	0.0100176	0.0140539	0.0581774	0.0581774
ENSGALT00000003011.6	ENSGALG00000016127		ENSG00000285815	GET1-SH3BGR	1.67025e-09	0.0199206	9.78512e-07	-1.28509	0.213221	4.66267	0.531377	0.0100176	0.0140539	0.0581774	0.0581774
ENSGALT00000003011.6	ENSGALG00000016127		ENSG00000185437	SH3BGR	1.67025e-09	0.0199206	9.78512e-07	-1.28509	0.213221	4.66267	0.531377	0.0100176	0.0140539	0.0581774	0.0581774
ENSGALT00000003011.6	ENSGALG00000016127		ENSG00000285815	GET1-SH3BGR	1.67025e-09	0.0199206	9.78512e-07	-1.28509	0.213221	4.66267	0.531377	0.0100176	0.0140539	0.0581774	0.0581774
ENSGALT00000105612.1	ENSGALG00000043607	CENPX			1.63867e-09	0.0199206	9.78512e-07	-0.719933	0.11939	6.66791	0.186585	0.00342635	0.00123763	0.0179547	0.0179547
ENSGALT00000037707.5	ENSGALG00000010346	TGFB3	ENSG00000119699	TGFB3	2.52425e-09	0.0208896	1.43533e-06	-0.627837	0.105344	7.04699	0.16188	0.000897041	0.00933962	0.015749	0.015749
ENSGALT00000104825.1	ENSGALG00000048686		ENSG00000188452	CERKL	3.89005e-09	0.0208896	2.14875e-06	0.682208	0.115848	6.56372	0.146078	0.0014002	0.00867582	0.018731	0.018731
ENSGALT00000089330.2	ENSGALG00000003473	SFRP1	ENSG00000104332	SFRP1	4.02865e-09	0.0241233	2.1635e-06	-0.626891	0.10656	6.9829	0.169798	0.000974678	0.0125013	0.0160577	0.0160577
ENSGALT00000018392.6	ENSGALG00000011271	LUM	ENSG00000139329	LUM	4.57429e-09	0.0257174	2.39013e-06	-1.05152	0.17938	5.70807	0.354315	0.00389413	0.0443716	0.0288224	0.0443716
ENSGALT00000013010.5	ENSGALG00000008018	SNAI1	ENSG00000124216	SNAI1	5.11753e-09	0.0257174	2.53685e-06	-0.796523	0.136314	7.14443	0.226848	0.000784046	0.0270881	0.0153232	0.0270881
ENSGALT00000092472.1	ENSGALG00000013768	PHACTR2	ENSG00000112419	PHACTR2	5.0752e-09	0.0199206	2.53685e-06	5.37675	0.919937	1.99523	8.69984	0.421658	-0.387888	0.84777	0.84777
ENSGALT00000093941.1	ENSGALG00000015079	UPK1B	ENSG00000114638	UPK1B	5.73313e-09	0.0208896	2.77097e-06	-0.621666	0.106736	7.03475	0.231542	0.00128257	0.00460911	0.0158061	0.0158061
ENSGALT00000046314.2	ENSGALG00000006818		ENSG00000285827	AP001267.5	8.59362e-09	0.0199206	4.05221e-06	5.78625	1.00519	2.94901	10.0832	1.17065	-1.08877	0.344958	0.344958
ENSGALT00000046314.2	ENSGALG00000006818		ENSG00000118058	KMT2A	8.59362e-09	0.0199206	4.05221e-06	5.78625	1.00519	2.94901	10.0832	1.17065	-1.08877	0.344958	0.344958
ENSGALT00000046314.2	ENSGALG00000006818		ENSG00000285827	AP001267.5	8.59362e-09	0.0199206	4.05221e-06	5.78625	1.00519	2.94901	10.0832	1.17065	-1.08877	0.344958	0.344958
ENSGALT00000046314.2	ENSGALG00000006818		ENSG00000118058	KMT2A	8.59362e-09	0.0199206	4.05221e-06	5.78625	1.00519	2.94901	10.0832	1.17065	-1.08877	0.344958	0.344958
ENSGALT00000025349.6	ENSGALG00000015720	CHODL	ENSG00000154645	CHODL	9.18457e-09	0.0199206	4.22774e-06	-0.678001	0.118013	6.5978	0.155823	0.00242226	-0.00170763	0.0184683	0.0184683
ENSGALT00000094380.1	ENSGALG00000012298	SLC39A8	ENSG00000138821	SLC39A8	1.69318e-08	0.0208896	7.6126e-06	-0.902795	0.160049	5.44541	0.304754	0.00453375	0.00482668	0.0338898	0.0338898
ENSGALT00000004856.6	ENSGALG00000003074		ENSG00000268193	AC002985.1	2.53608e-08	0.0208896	1.11432e-05	0.635304	0.114042	6.63217	0.130249	0.00129637	0.00129129	0.0182121	0.0182121
ENSGALT00000004856.6	ENSGALG00000003074		ENSG00000051128	HOMER3	2.53608e-08	0.0208896	1.11432e-05	0.635304	0.114042	6.63217	0.130249	0.00129637	0.00129129	0.0182121	0.0182121
ENSGALT00000004856.6	ENSGALG00000003074		ENSG00000268193	AC002985.1	2.53608e-08	0.0208896	1.11432e-05	0.635304	0.114042	6.63217	0.130249	0.00129637	0.00129129	0.0182121	0.0182121
ENSGALT00000004856.6	ENSGALG00000003074		ENSG00000051128	HOMER3	2.53608e-08	0.0208896	1.11432e-05	0.635304	0.114042	6.63217	0.130249	0.00129637	0.00129129	0.0182121	0.0182121
ENSGALT00000012465.6	ENSGALG00000007690	TFAP2C	ENSG00000087510	TFAP2C	3.02268e-08	0.0257174	1.29861e-05	-0.944983	0.170571	5.28087	0.279508	0.00621863	0.0204071	0.037423	0.037423
ENSGALT00000007216.3	ENSGALG00000004531	PLOD1	ENSG00000083444	PLOD1	3.14249e-08	0.029268	1.32073e-05	-0.663306	0.119875	7.41699	0.152778	0.000578771	0.0209763	0.014377	0.0209763
ENSGALT00000002439.6	ENSGALG00000001604		ENSG00000166105	GLB1L3	5.4519e-08	0.029268	2.24258e-05	-0.523708	0.0963423	7.84399	0.160926	0.000452931	0.0117384	0.0134698	0.0134698
ENSGALT00000002439.6	ENSGALG00000001604		ENSG00000149328	GLB1L2	5.4519e-08	0.029268	2.24258e-05	-0.523708	0.0963423	7.84399	0.160926	0.000452931	0.0117384	0.0134698	0.0134698
ENSGALT00000002439.6	ENSGALG00000001604		ENSG00000166105	GLB1L3	5.4519e-08	0.029268	2.24258e-05	-0.523708	0.0963423	7.84399	0.160926	0.000452931	0.0117384	0.0134698	0.0134698
ENSGALT00000002439.6	ENSGALG00000001604		ENSG00000149328	GLB1L2	5.4519e-08	0.029268	2.24258e-05	-0.523708	0.0963423	7.84399	0.160926	0.000452931	0.0117384	0.0134698	0.0134698
ENSGALT00000033099.4	ENSGALG00000020679	PLEKHS1	ENSG00000148735	PLEKHS1	5.7632e-08	0.0308484	2.32125e-05	-2.1048	0.38791	5.14698	1.46954	0.0106996	0.215012	0.0406001	0.215012
ENSGALT00000050600.2	ENSGALG00000029583	PLBD1	ENSG00000121316	PLBD1	6.67494e-08	0.0275451	2.63361e-05	-0.658502	0.121951	6.35349	0.147024	0.00174716	0.0142314	0.0205611	0.0205611
ENSGALT00000085237.2	ENSGALG00000036412	TMEM108	ENSG00000144868	TMEM108	8.90789e-08	0.0257174	3.44432e-05	-1.59886	0.298982	4.69268	0.989973	0.0774439	-0.0249171	0.0566413	0.0566413
ENSGALT00000000059.7	ENSGALG00000000044	WFIKKN1	ENSG00000127578	WFIKKN1	9.31398e-08	0.0257174	3.46283e-05	-2.31792	0.434097	3.43187	1.90538	0.0748757	0.0166263	0.207785	0.207785
ENSGALT00000087947.2	ENSGALG00000045875	PSCA	ENSG00000167653	PSCA	9.17569e-08	0.0257174	3.46283e-05	0.82504	0.154434	5.57503	0.21085	0.0045381	0.0108686	0.0312369	0.0312369
ENSGALT00000010304.6	ENSGALG00000006378	LIPA	ENSG00000107798	LIPA	1.03322e-07	0.0257174	3.69911e-05	-0.623217	0.117129	6.52433	0.123236	0.00153287	0.0063055	0.0190459	0.0190459
ENSGALT00000068432.2	ENSGALG00000030712	COL2A1	ENSG00000139219	COL2A1	1.02043e-07	0.0257174	3.69911e-05	0.509289	0.0956761	7.9424	0.101897	0.000383272	0.00416955	0.0133476	0.0133476
ENSGALT00000024209.4	ENSGALG00000015013	MSX1	ENSG00000163132	MSX1	1.12283e-07	0.0329158	3.94589e-05	-1.03938	0.195902	8.18338	0.350178	0.000310982	0.0572553	0.0131789	0.0572553
ENSGALT00000035200.5	ENSGALG00000001136				1.16022e-07	0.0329158	3.94589e-05	0.817852	0.154322	6.80766	0.31389	0.00126868	0.0344542	0.0170312	0.0344542
ENSGALT00000047494.2	ENSGALG00000041080	CHD7	ENSG00000171316	CHD7	1.16338e-07	0.0329158	3.94589e-05	0.505564	0.0954046	8.02233	0.0936201	0.000381806	0.0130511	0.0132712	0.0132712
ENSGALT00000038929.4	ENSGALG00000014877	EMB	ENSG00000170571	EMB	1.72477e-07	0.0343552	5.74912e-05	-0.650965	0.124544	6.34667	0.150332	0.00166752	0.0215992	0.020627	0.0215992
ENSGALT00000017325.7	ENSGALG00000010649	CNST	ENSG00000162852	CNST	1.88954e-07	0.034432	6.19162e-05	0.730042	0.140126	6.80972	0.238897	0.00138453	0.0280685	0.0170186	0.0280685
ENSGALT00000005833.5	ENSGALG00000003682	ARL6IP4	ENSG00000182196	ARL6IP4	2.25186e-07	0.0257174	7.25588e-05	-5.80203	1.12068	2.21027	10.1211	1.17985	-1.15304	0.704033	0.704033
ENSGALT00000051687.2	ENSGALG00000039032	FJX1	ENSG00000179431	FJX1	2.64335e-07	0.0257174	8.3777e-05	-0.649253	0.126136	6.25059	0.36359	0.00226176	-0.000551694	0.0216037	0.0216037
ENSGALT00000078840.2	ENSGALG00000034297	TBX2	ENSG00000121068	TBX2	2.75087e-07	0.0315253	8.57782e-05	0.950252	0.184883	5.04011	0.290308	0.00779937	0.0259784	0.0434729	0.0434729
ENSGALT00000016682.6	ENSGALG00000010256	TIPARP	ENSG00000163659	TIPARP	3.26687e-07	0.0292889	0.000100204	-0.634757	0.124283	6.28987	0.137003	0.00197595	0.00882339	0.0211933	0.0211933
ENSGALT00000023976.6	ENSGALG00000014857				3.31715e-07	0.0275451	0.000100204	-0.579017	0.113433	7.13045	0.103708	0.00391946	0.00165604	0.0153812	0.0153812
ENSGALT00000038513.5	ENSGALG00000004386	SOX9	ENSG00000125398	SOX9	3.70934e-07	0.0366207	0.000110327	0.667963	0.131404	6.07842	0.187189	0.0023242	0.0223535	0.0235761	0.0235761
ENSGALT00000044370.3	ENSGALG00000027207	PERP2	ENSG00000112378	PERP	3.82343e-07	0.0366207	0.000111997	-1.74668	0.344002	4.70835	0.98973	0.0118866	0.165619	0.0558665	0.165619
ENSGALT00000039253.4	ENSGALG00000006666	BPIFB2	ENSG00000078898	BPIFB2	4.61706e-07	0.0275451	0.000131539	0.784632	0.155632	5.56322	0.689147	0.00486229	-8.90253e-05	0.0314697	0.0314697
ENSGALT00000066976.2	ENSGALG00000036711	S100A11	ENSG00000163191	S100A11	4.66283e-07	0.0366207	0.000131539	-0.686969	0.136312	7.50708	0.213463	0.00053365	0.0273376	0.0141325	0.0273376
ENSGALT00000085659.2	ENSGALG00000006412	VGLL1	ENSG00000102243	VGLL1	4.69467e-07	0.0366207	0.000131539	-2.59274	0.514597	4.01533	2.41418	0.0601639	0.337052	0.111808	0.337052
ENSGALT00000008832.5	ENSGALG00000005503	WFDC1	ENSG00000103175	WFDC1	5.2641e-07	0.0262486	0.000143645	0.618203	0.123236	6.33296	0.14816	0.00201976	-0.00198525	0.0207608	0.0207608
ENSGALT00000020311.6	ENSGALG00000012426	DDHD1	ENSG00000100523	DDHD1	5.27533e-07	0.029329	0.000143645	0.913601	0.182137	5.08341	0.365414	0.00749644	0.00999832	0.0422643	0.0422643
ENSGALT00000088917.2	ENSGALG00000013041	CCT5	ENSG00000150753	CCT5	6.07401e-07	0.0275451	0.000163096	-6.58732	1.32041	2.70142	13.2131	2.1716	-1.83135	0.443621	0.443621
ENSGALT00000063008.3	ENSGALG00000012173	LGALS3	ENSG00000131981	LGALS3	6.60738e-07	0.0350765	0.000174987	0.569038	0.114435	6.62086	0.162411	0.00134781	0.0127884	0.0182954	0.0182954
ENSGALT00000076739.2	ENSGALG00000028565	PCDHGC3	ENSG00000253953	PCDHGB4	7.89387e-07	0.0329158	0.000206233	0.481776	0.0975656	7.69329	0.0753624	0.000559988	0.00636405	0.0137186	0.0137186
ENSGALT00000076739.2	ENSGALG00000028565	PCDHGC3	ENSG00000276547	PCDHGB5	7.89387e-07	0.0329158	0.000206233	0.481776	0.0975656	7.69329	0.0753624	0.000559988	0.00636405	0.0137186	0.0137186
ENSGALT00000076739.2	ENSGALG00000028565	PCDHGC3	ENSG00000253953	PCDHGB4	7.89387e-07	0.0329158	0.000206233	0.481776	0.0975656	7.69329	0.0753624	0.000559988	0.00636405	0.0137186	0.0137186
ENSGALT00000076739.2	ENSGALG00000028565	PCDHGC3	ENSG00000276547	PCDHGB5	7.89387e-07	0.0329158	0.000206233	0.481776	0.0975656	7.69329	0.0753624	0.000559988	0.00636405	0.0137186	0.0137186
ENSGALT00000043107.3	ENSGALG00000026159	PDLIM7	ENSG00000196923	PDLIM7	8.20901e-07	0.0366207	0.000211606	-0.583967	0.118444	7.00552	0.136443	0.0050973	0.0119537	0.0159461	0.0159461
ENSGALT00000022884.6	ENSGALG00000014144	CORIN	ENSG00000145244	CORIN	8.53092e-07	0.0275451	0.000217011	0.860959	0.174892	5.18483	0.262849	0.0062183	-0.00555643	0.0396623	0.0396623
ENSGALT00000015634.5	ENSGALG00000009594	RARRES1	ENSG00000118849	RARRES1	9.24738e-07	0.029268	0.000232181	-0.832209	0.169596	5.29255	0.234239	0.00598217	1.87275e-05	0.037162	0.037162
ENSGALT00000091207.1	ENSGALG00000036390	PPP1R17	ENSG00000106341	PPP1R17	1.19581e-06	0.0386015	0.000296393	0.514783	0.106002	7.42668	0.0933907	0.00187323	0.0149816	0.0143492	0.0149816
ENSGALT00000065904.3	ENSGALG00000029968	GADD45B	ENSG00000099860	GADD45B	1.21453e-06	0.0386015	0.000297221	-0.856637	0.176508	5.21056	0.358263	0.00602118	0.0407114	0.0390444	0.0407114
ENSGALT00000088724.2	ENSGALG00000011086	ACTA1			2.03269e-06	0.0417668	0.000491224	-0.587416	0.123663	6.91402	0.14299	0.00104231	0.0218964	0.0164168	0.0218964
ENSGALT00000033813.5	ENSGALG00000021031	CXCR7	ENSG00000144476	ACKR3	2.29735e-06	0.0417859	0.000548328	-0.607664	0.128597	6.32795	0.127084	0.00198032	0.0228255	0.0208102	0.0228255
ENSGALT00000089806.2	ENSGALG00000001334	GNB1	ENSG00000078369	GNB1	2.50968e-06	0.0386015	0.000591703	4.72195	1.0031	2.5963	7.75442	1.01732	0.0250077	0.492005	0.492005
ENSGALT00000089668.2	ENSGALG00000009179	TNFSF10	ENSG00000121858	TNFSF10	2.86203e-06	0.0366207	0.000666646	-0.46182	0.0986693	7.54054	0.0762146	0.00055425	0.00551333	0.0140492	0.0140492
ENSGALT00000012239.7	ENSGALG00000007569	KBTBD8	ENSG00000163376	KBTBD8	3.38415e-06	0.0337828	0.000778877	5.256	1.13129	1.93485	8.37672	1.02762	-0.916279	0.892111	0.892111
ENSGALT00000024449.7	ENSGALG00000015152	BOC	ENSG00000144857	BOC	3.81883e-06	0.0455002	0.000868582	0.53489	0.115752	7.46455	0.0976585	0.000660895	0.0194368	0.0142442	0.0194368
ENSGALT00000097364.1	ENSGALG00000038495	TAF1B	ENSG00000134317	GRHL1	4.0158e-06	0.0386015	0.000892384	-0.791172	0.1716	5.26638	0.223083	0.0064197	0.0200448	0.03775	0.03775
ENSGALT00000105469.1	ENSGALG00000002993	CA10	ENSG00000154975	CA10	3.98038e-06	0.0417668	0.000892384	1.00317	0.217494	4.79609	0.38008	0.0190533	0.0379776	0.0519021	0.0519021
ENSGALT00000047533.2	ENSGALG00000013817	SPIRE1	ENSG00000134278	SPIRE1	4.19482e-06	0.0372654	0.000921574	0.930884	0.202301	5.2699	0.269686	0.0237181	0.000208074	0.0376702	0.0376702
ENSGALT00000004696.6	ENSGALG00000002969	MAU2	ENSG00000129933	MAU2	4.32439e-06	0.0386015	0.000928926	0.809366	0.176135	5.62425	0.270484	0.0162348	0.00941011	0.0303005	0.0303005
ENSGALT00000107751.1	ENSGALG00000015519	ROBO2	ENSG00000185008	ROBO2	4.27815e-06	0.0343552	0.000928926	4.92108	1.07041	1.76739	7.30579	0.693632	-0.642799	1.02503	1.02503
ENSGALT00000019527.6	ENSGALG00000011970	CHADL	ENSG00000100399	CHADL	4.88413e-06	0.0346669	0.00103764	-0.525768	0.115055	6.59984	0.125841	0.00140368	-0.000866788	0.0184529	0.0184529
ENSGALT00000030620.5	ENSGALG00000011803	EMP1	ENSG00000134531	EMP1	5.22558e-06	0.0477544	0.00109811	-1.23016	0.270036	6.44704	0.510466	0.0020773	0.107302	0.0197001	0.107302
ENSGALT00000003754.7	ENSGALG00000002375	NOTCH1	ENSG00000148400	NOTCH1	5.53319e-06	0.0480835	0.00115025	0.596878	0.13137	7.62036	0.141615	0.000746337	0.0251408	0.0138664	0.0251408
ENSGALT00000026856.7	ENSGALG00000016635				6.14516e-06	0.0366207	0.00125057	-0.882392	0.195162	4.87204	0.244899	0.00820786	0.00337261	0.0489244	0.0489244
ENSGALT00000093936.1	ENSGALG00000039182	TBL1XR1	ENSG00000177565	TBL1XR1	6.13281e-06	0.0374483	0.00125057	0.584404	0.129243	6.45829	0.120095	0.00545373	0.00168327	0.0196017	0.0196017
ENSGALT00000100183.1	ENSGALG00000015196	ASXL3	ENSG00000141431	ASXL3	6.39918e-06	0.0366207	0.0012887	5.16788	1.14517	1.89079	8.12732	1.0415	-0.897488	0.925635	0.925635
ENSGALT00000023900.7	ENSGALG00000014804	THBS4	ENSG00000105664	COMP	6.57399e-06	0.0492019	0.00131026	-0.592607	0.131485	6.96356	0.117458	0.00102659	0.0249058	0.0161556	0.0249058
ENSGALT00000059152.2	ENSGALG00000042321	LYN	ENSG00000254087	LYN	6.66809e-06	0.0366207	0.00131545	-0.621255	0.137934	5.91269	0.133389	0.00282519	0.00211959	0.0257133	0.0257133
ENSGALT00000005637.5	ENSGALG00000003560	SLC6A2	ENSG00000103546	SLC6A2	7.09157e-06	0.0366207	0.00138486	-4.87826	1.08625	1.74598	7.17139	0.72678	-0.686587	1.04313	1.04313
ENSGALT00000036926.4	ENSGALG00000015233	ATP1B1	ENSG00000143153	ATP1B1	7.69972e-06	0.0374483	0.00148859	-0.452315	0.101113	9.40121	0.0671034	7.64021e-05	0.00276274	0.0152593	0.0152593
ENSGALT00000014731.6	ENSGALG00000009048	ABLIM1	ENSG00000099204	ABLIM1	9.44698e-06	0.0366207	0.00180594	-0.697625	0.157497	5.7153	0.187817	0.00850672	-0.00714733	0.0287011	0.0287011
ENSGALT00000060714.2	ENSGALG00000016820	GAS6	ENSG00000183087	GAS6	9.52805e-06	0.0409691	0.00180594	-0.644195	0.145495	5.71567	0.160923	0.00305813	0.0100354	0.028695	0.028695
ENSGALT00000080778.2	ENSGALG00000036836	SOSTDC1	ENSG00000171243	SOSTDC1	1.02075e-05	0.0407517	0.00191594	-0.707855	0.160412	5.43754	0.15718	0.00454451	0.00952665	0.0340536	0.0340536
ENSGALT00000040136.4	ENSGALG00000023882	MALL	ENSG00000144063	MALL	1.03211e-05	0.0512306	0.00191863	-0.690211	0.156499	5.51548	0.198823	0.00429618	0.0299649	0.0324415	0.0324415
ENSGALT00000010594.6	ENSGALG00000006562	MCF2	ENSG00000101977	MCF2	1.18308e-05	0.0436745	0.00214659	0.58967	0.134607	6.0459	0.129638	0.00320365	0.0108729	0.0239749	0.0239749
ENSGALT00000041135.4	ENSGALG00000024332	CDC34	ENSG00000099804	CDC34	1.18805e-05	0.0508685	0.00214659	0.613822	0.140149	5.87746	0.188257	0.0032566	0.0220526	0.0262062	0.0262062
ENSGALT00000079911.3	ENSGALG00000035016	ID2	ENSG00000115738	ID2	1.18745e-05	0.0377185	0.00214659	-0.428079	0.0977376	9.0854	0.0721299	0.000120691	0.000686918	0.0142083	0.0142083
ENSGALT00000094354.1	ENSGALG00000053107		ENSG00000196569	LAMA2	1.19989e-05	0.0377185	0.00214791	0.844968	0.19302	4.89672	0.237105	0.00785122	-0.00560331	0.0480341	0.0480341
ENSGALT00000045536.4	ENSGALG00000027864	NFKBIA			1.29387e-05	0.0394424	0.00229489	-0.586781	0.134548	5.99538	0.114873	0.00254159	0.00313043	0.024613	0.024613
ENSGALT00000073731.2	ENSGALG00000029528	KIRREL1	ENSG00000183853	KIRREL1	1.37133e-05	0.0425585	0.00241018	-0.462331	0.106322	7.00038	0.136887	0.000985418	0.00565341	0.0159712	0.0159712
ENSGALT00000018978.6	ENSGALG00000011616	NPFFR2	ENSG00000056291	NPFFR2	1.40013e-05	0.0417668	0.00241684	-1.68299	0.387442	3.52297	0.920213	0.036268	0.0385153	0.188899	0.188899
ENSGALT00000027419.6	ENSGALG00000016967	ENOX1	ENSG00000120658	ENOX1	1.40008e-05	0.0386015	0.00241684	0.558552	0.128585	6.27903	0.108021	0.00349603	-0.00185906	0.021305	0.021305
ENSGALT00000076651.2	ENSGALG00000013768	PHACTR2	ENSG00000112419	PHACTR2	1.4482e-05	0.0436745	0.00247771	-4.86794	1.12257	2.45476	7.72689	1.32678	-0.49391	0.563471	0.563471
ENSGALT00000030930.4	ENSGALG00000014910	COLEC12	ENSG00000158270	COLEC12	1.48415e-05	0.0576878	0.00251693	-0.6504	0.150172	7.71812	0.144674	0.000425051	0.0334025	0.0136724	0.0334025
ENSGALT00000027525.5	ENSGALG00000017036	LHFPL6	ENSG00000183722	LHFPL6	1.51461e-05	0.0386015	0.00252905	-0.540055	0.124823	6.28151	0.0897204	0.002092	-0.000663493	0.0212793	0.0212793
ENSGALT00000092419.1	ENSGALG00000054317				1.51746e-05	0.0386015	0.00252905	0.768941	0.177743	5.17563	0.199342	0.00750172	-0.00503094	0.0398871	0.0398871
ENSGALT00000107084.1	ENSGALG00000003999	NAV2	ENSG00000166833	NAV2	1.6095e-05	0.0576885	0.00265953	0.473414	0.109761	7.00587	0.122414	0.00186487	0.0162063	0.0159443	0.0162063
ENSGALT00000037052.3	ENSGALG00000015970	COL9A1	ENSG00000112280	COL9A1	1.77289e-05	0.0581119	0.00290469	0.559029	0.130257	6.68465	0.115165	0.00137384	0.0240767	0.0178372	0.0240767
ENSGALT00000026447.6	ENSGALG00000016397	SOX11			1.83784e-05	0.0482856	0.0029858	0.406323	0.0948526	8.61239	0.0622134	0.000162904	0.00737501	0.0133326	0.0133326
ENSGALT00000052400.2	ENSGALG00000037802				2.06947e-05	0.0436745	0.00333409	-0.543376	0.127635	6.19244	0.213073	0.00219507	0.00442208	0.022241	0.022241
ENSGALT00000018234.7	ENSGALG00000011184	HNRNPD	ENSG00000138668	HNRNPD	2.29811e-05	0.0584614	0.00367184	0.56228	0.132808	6.08056	0.145029	0.00290689	0.0227852	0.0235503	0.0235503
ENSGALT00000090684.1	ENSGALG00000014872	FGF10	ENSG00000070193	FGF10	2.31752e-05	0.0587153	0.00367251	0.723482	0.17096	5.38894	0.184223	0.00543072	0.0384104	0.0350737	0.0384104
ENSGALT00000005688.7	ENSGALG00000003596	TRRAP	ENSG00000196367	TRRAP	2.42211e-05	0.0417668	0.00380704	0.407465	0.0965114	7.79062	0.0537167	0.000422375	0.000745253	0.0135493	0.0135493
ENSGALT00000017516.6	ENSGALG00000010770	SCIN	ENSG00000006747	SCIN	2.48405e-05	0.0587153	0.00387292	-1.1276	0.267442	4.2809	0.47321	0.0228262	0.0815916	0.0844613	0.0844613
ENSGALT00000084832.2	ENSGALG00000015849	ME1	ENSG00000065833	ME1	2.58689e-05	0.0602407	0.00400099	-0.639943	0.152111	6.02118	0.156873	0.0058035	0.0289031	0.0242841	0.0289031
ENSGALT00000062836.2	ENSGALG00000035946	GUCY1A1	ENSG00000164116	GUCY1A1	2.78616e-05	0.0584614	0.00427498	0.545552	0.130195	6.12715	0.128728	0.0024317	0.0204603	0.0229943	0.0229943
ENSGALT00000085479.2	ENSGALG00000003521	TPM1	ENSG00000140416	TPM1	2.97596e-05	0.0620864	0.00453026	-0.475733	0.11394	8.09876	0.0861391	0.000735614	0.0187379	0.0132172	0.0187379
ENSGALT00000089035.2	ENSGALG00000002563	TPM4	ENSG00000167460	TPM4	3.00684e-05	0.0576878	0.0045415	-0.62219	0.149101	5.90541	0.255153	0.00753275	0.0161544	0.0258139	0.0258139
ENSGALT00000015927.6	ENSGALG00000009791	PROX1	ENSG00000117707	PROX1	3.05259e-05	0.0465076	0.00457486	0.600074	0.14392	5.79465	0.121387	0.00363935	0.00388892	0.0274299	0.0274299
ENSGALT00000012431.6	ENSGALG00000007669	EGR1	ENSG00000120738	EGR1	3.13886e-05	0.0622969	0.00465577	-0.762954	0.183263	6.37915	0.235152	0.00182248	0.0485558	0.020317	0.0485558
ENSGALT00000074538.2	ENSGALG00000011982	PDE5A	ENSG00000138735	PDE5A	3.17882e-05	0.0492019	0.00465577	0.487133	0.117092	6.77069	0.106685	0.0033028	0.00414411	0.017263	0.017263
ENSGALT00000083354.2	ENSGALG00000045842		ENSG00000184661	CDCA2	3.16769e-05	0.0464005	0.00465577	0.491013	0.118002	6.49507	0.0777641	0.0015989	0.00276258	0.0192877	0.0192877
ENSGALT00000012958.4	ENSGALG00000007980	KCNG1	ENSG00000026559	KCNG1	3.36322e-05	0.0628386	0.00485232	0.831195	0.200415	5.28896	0.2553	0.00650347	0.0537459	0.0372419	0.0537459
ENSGALT00000073543.2	ENSGALG00000038515	LFNG	ENSG00000106003	LFNG	3.34061e-05	0.0508685	0.00485232	0.400089	0.0964324	7.80449	0.0517071	0.000421042	0.00543694	0.0135278	0.0135278
ENSGALT00000014689.6	ENSGALG00000009028	BTBD3	ENSG00000132640	BTBD3	3.66717e-05	0.0641786	0.00525166	0.445346	0.107897	7.25565	0.0833891	0.000731714	0.016731	0.0148962	0.016731
ENSGALT00000053553.2	ENSGALG00000040606	RAC3	ENSG00000169750	RAC3	3.81622e-05	0.0519581	0.00542492	-0.392461	0.095296	7.98739	0.0546136	0.000319878	0.00524926	0.0133021	0.0133021
ENSGALT00000070595.2	ENSGALG00000033772	UPF2	ENSG00000151461	UPF2	4.01729e-05	0.0584614	0.00566907	0.458183	0.111575	6.73294	0.0838622	0.00116471	0.0119915	0.0175089	0.0175089
ENSGALT00000054725.2	ENSGALG00000030096				4.34028e-05	0.0582883	0.00608048	-0.720364	0.17619	5.1462	0.171093	0.00594422	0.0242321	0.0406199	0.0406199
ENSGALT00000006473.6	ENSGALG00000004070		ENSG00000164877	MICALL2	4.51429e-05	0.0566102	0.00624642	-0.466686	0.114399	6.63642	0.229757	0.00144988	0.00757256	0.018181	0.018181
ENSGALT00000079965.2	ENSGALG00000029970	LIMS1			4.52334e-05	0.0459554	0.00624642	-5.07325	1.24375	1.84348	7.72275	1.35761	-1.35586	0.96277	0.96277
ENSGALT00000008246.5	ENSGALG00000005135	SERPINE2	ENSG00000135919	SERPINE2	4.61187e-05	0.0500299	0.00632349	-0.472444	0.115952	7.09901	0.0695731	0.00465207	-0.00034035	0.0155153	0.0155153
ENSGALT00000020316.7	ENSGALG00000012429	BMP4	ENSG00000125378	BMP4	5.13583e-05	0.0682106	0.00697119	-0.727722	0.179713	5.19678	0.378461	0.00596223	0.0424828	0.0393735	0.0424828
ENSGALT00000057873.3	ENSGALG00000039447	KRT23	ENSG00000108244	KRT23	5.15637e-05	0.0682106	0.00697119	-1.35649	0.335065	3.90649	0.823801	0.0305679	0.137835	0.125648	0.137835
ENSGALT00000013517.6	ENSGALG00000008303	LHX5	ENSG00000089116	LHX5	5.5535e-05	0.0584614	0.00745596	4.02457	0.998399	1.31914	5.55557	0.032379	0.838148	1.46282	1.46282
ENSGALT00000104042.1	ENSGALG00000050155	CLCA2	ENSG00000137975	CLCA2	5.73766e-05	0.0685322	0.00765008	1.02594	0.254996	5.50984	0.364978	0.00564359	0.0918909	0.0325575	0.0918909
ENSGALT00000047969.2	ENSGALG00000025822	CYP1B1	ENSG00000138061	CYP1B1	5.86264e-05	0.0685322	0.00776318	-1.29304	0.321789	4.42156	0.575837	0.0141121	0.14121	0.0731966	0.14121
ENSGALT00000019508.6	ENSGALG00000011962	NDNF	ENSG00000173376	NDNF	5.92167e-05	0.0685322	0.007788	-0.657506	0.163725	5.43339	0.165769	0.00401096	0.036198	0.0341401	0.036198
ENSGALT00000051204.3	ENSGALG00000031487	FSTL4	ENSG00000053108	FSTL4	6.02015e-05	0.0581119	0.00779737	0.519035	0.12937	6.19731	0.138349	0.00291862	0.00819157	0.0221862	0.0221862
ENSGALT00000091920.1	ENSGALG00000049422	ATF3	ENSG00000162772	ATF3	6.04978e-05	0.068238	0.00779737	-0.618503	0.154207	5.97347	0.315505	0.0107724	0.0225945	0.0248973	0.0248973
ENSGALT00000096777.1	ENSGALG00000053000	C20orf194	ENSG00000088854	C20orf194	6.006e-05	0.0685322	0.00779737	0.593817	0.147989	6.86295	0.159159	0.0010759	0.0317753	0.0167024	0.0317753
ENSGALT00000102775.1	ENSGALG00000014977	GSK3B	ENSG00000082701	GSK3B	7.03815e-05	0.0581119	0.00901117	0.4151	0.104428	7.10271	0.060341	0.000858478	0.00534346	0.0154993	0.0154993
ENSGALT00000086483.2	ENSGALG00000028567	MYL9	ENSG00000101335	MYL9	7.1986e-05	0.0710062	0.00915596	-0.835382	0.210444	6.47664	0.387299	0.0143558	0.052074	0.0194436	0.052074
ENSGALT00000005650.6	ENSGALG00000003567	FNDC5	ENSG00000160097	FNDC5	7.37982e-05	0.0678436	0.0093251	-0.897011	0.226307	4.53586	0.266099	0.0113694	0.0496975	0.0654527	0.0654527
ENSGALT00000044008.2	ENSGALG00000025817	NHLH1			8.53753e-05	0.0740477	0.0107179	0.472113	0.120168	7.85634	0.087656	0.000452818	0.0212076	0.0134528	0.0212076
ENSGALT00000103742.1	ENSGALG00000004310	TTYH3	ENSG00000136295	TTYH3	8.75455e-05	0.0581119	0.0109195	4.46692	1.13872	1.54031	6.37761	0.71429	-0.224802	1.23075	1.23075
ENSGALT00000009990.6	ENSGALG00000006192	USH1C	ENSG00000006611	USH1C	9.29466e-05	0.0745255	0.0115188	0.436483	0.111681	7.62298	0.0895791	0.000516688	0.0181922	0.0138607	0.0181922
ENSGALT00000016540.7	ENSGALG00000010174	SLC35B2	ENSG00000157593	SLC35B2	9.58107e-05	0.0648983	0.0117256	3.88558	0.996057	2.22511	5.30943	0.79331	0.0491274	0.694886	0.694886
ENSGALT00000090167.2	ENSGALG00000019719	KRT24	ENSG00000171345	KRT19	9.58278e-05	0.0570491	0.0117256	-0.3726	0.0955158	7.93543	0.0561143	0.000329673	0.000671056	0.0133552	0.0133552
ENSGALT00000098137.1	ENSGALG00000029512	SPTBN1	ENSG00000115306	SPTBN1	9.85696e-05	0.0745255	0.0119852	-0.849606	0.218179	5.18704	0.317824	0.0210494	0.0503534	0.0396086	0.0503534
ENSGALT00000082539.2	ENSGALG00000005628	COL9A3	ENSG00000092758	COL9A3	9.93907e-05	0.0665049	0.0120095	0.777609	0.199793	4.80788	0.195895	0.00846159	0.0269528	0.0514143	0.0514143
ENSGALT00000102090.1	ENSGALG00000047890	PCP4	ENSG00000183036	PCP4	0.000101763	0.0625298	0.0122198	-0.836457	0.21523	4.64173	0.258478	0.0101963	0.0202804	0.0592893	0.0592893
ENSGALT00000007079.6	ENSGALG00000004448	BRINP2	ENSG00000198797	BRINP2	0.000103318	0.0747033	0.0122543	-1.7251	0.444308	3.75028	1.12019	0.0331233	0.262991	0.148543	0.262991
ENSGALT00000102155.1	ENSGALG00000008653	MGA	ENSG00000174197	MGA	0.000102865	0.0576885	0.0122543	4.3775	1.12714	1.4956	5.90436	0.630652	-0.436151	1.27501	1.27501
ENSGALT00000039415.4	ENSGALG00000006300	LDHA	ENSG00000134333	LDHA	0.000106715	0.0576878	0.0125038	-0.674867	0.174168	5.17524	0.161837	0.00560544	-0.00285876	0.0398965	0.0398965
ENSGALT00000094081.1	ENSGALG00000049431		ENSG00000060339	CCAR1	0.000106231	0.0748956	0.0125038	0.496998	0.128228	6.61317	0.100485	0.0027578	0.0219058	0.0183527	0.0219058
ENSGALT00000076010.2	ENSGALG00000041120	METTL24	ENSG00000053328	METTL24	0.000113674	0.0694461	0.0132389	-0.548387	0.142092	5.78226	0.121247	0.00266345	0.0190421	0.0276217	0.0276217
ENSGALT00000013980.4	ENSGALG00000008586	TUBB4B	ENSG00000188229	TUBB4B	0.000117764	0.0763469	0.0136116	-0.4346	0.112862	9.42624	0.0817959	7.55488e-05	0.0190311	0.0153606	0.0190311
ENSGALT00000063127.3	ENSGALG00000041454	DNMT3A	ENSG00000119772	DNMT3A	0.000118282	0.0582883	0.0136116	0.369929	0.0960939	7.85804	0.0445881	0.000400597	0.000963612	0.0134505	0.0134505
ENSGALT00000074135.2	ENSGALG00000031275	TUBB6	ENSG00000176014	TUBB6	0.000120009	0.0763469	0.0137286	-1.00126	0.26033	6.01358	0.482296	0.00298181	0.0986757	0.0243803	0.0986757
ENSGALT00000039949.4	ENSGALG00000003136	IKZF2	ENSG00000030419	IKZF2	0.000126303	0.0763469	0.0143636	0.789109	0.205842	5.21057	0.226795	0.0245125	0.0374941	0.0390442	0.0390442
ENSGALT00000044176.3	ENSGALG00000025748	FGF9	ENSG00000102678	FGF9	0.000127989	0.0603202	0.0144703	0.889849	0.232319	5.11419	0.260876	0.0395146	-0.0227631	0.0414434	0.0414434
ENSGALT00000006650.6	ENSGALG00000004184	SPARC	ENSG00000113140	SPARC	0.000135493	0.0747033	0.0152295	-0.400587	0.104969	9.66295	0.106038	6.50756e-05	0.0141367	0.0164625	0.0164625
ENSGALT00000023565.6	ENSGALG00000014616	MT3	ENSG00000102891	MT4	0.000146	0.0757163	0.016222	-0.840931	0.221427	4.57597	0.273964	0.0105362	0.0528066	0.0630088	0.0630088
ENSGALT00000103382.1	ENSGALG00000010440	MKNK1	ENSG00000079277	MKNK1	0.00014596	0.0584614	0.016222	4.26429	1.12282	1.439	5.45729	0.558156	-0.555608	1.33293	1.33293
ENSGALT00000059653.3	ENSGALG00000037402	NOV	ENSG00000118523	CCN2	0.000147746	0.0792136	0.0163221	-1.07226	0.282558	6.45657	0.594578	0.00182296	0.117936	0.0196167	0.117936
ENSGALT00000005344.6	ENSGALG00000003381	HERC1	ENSG00000103657	HERC1	0.000148803	0.0792136	0.0163455	0.423958	0.111772	6.97765	0.0837775	0.00102417	0.0177153	0.0160841	0.0177153
ENSGALT00000022289.5	ENSGALG00000013708	CYB5A	ENSG00000166347	CYB5A	0.000163811	0.0769367	0.0178924	-0.364631	0.0967412	8.28926	0.0485822	0.000875589	0.01118	0.0131627	0.0131627
ENSGALT00000006179.5	ENSGALG00000003883	MTMR10	ENSG00000166912	MTMR10	0.000165903	0.0622812	0.0180192	-4.1897	1.11251	1.4017	5.43066	0.484258	-0.278513	1.37227	1.37227
ENSGALT00000005981.5	ENSGALG00000003770	ANXA2	ENSG00000182718	ANXA2	0.000167678	0.0800449	0.0181055	-1.14927	0.305389	7.1461	0.485068	0.00843915	0.131454	0.0153163	0.131454
ENSGALT00000031945.5	ENSGALG00000009612	TGFB2	ENSG00000092969	TGFB2	0.000168571	0.0642857	0.0181055	0.615453	0.163598	5.39151	0.117031	0.00512709	0.00303025	0.0350193	0.0350193
ENSGALT00000012197.5	ENSGALG00000007543	APCDD1L	ENSG00000198768	APCDD1L	0.00017816	0.0685322	0.0190296	0.795134	0.212142	4.68428	0.237168	0.0104418	0.0174761	0.0570644	0.0570644
ENSGALT00000026852.6	ENSGALG00000016633	HMBOX1	ENSG00000147421	HMBOX1	0.000180268	0.0807214	0.0190487	0.583317	0.155752	6.07695	0.128286	0.00241644	0.0339714	0.0235939	0.0339714
ENSGALT00000080158.2	ENSGALG00000002576	ASL2	ENSG00000126522	ASL	0.000180309	0.0807214	0.0190487	-0.671858	0.179396	5.51327	0.15913	0.00483059	0.0434437	0.0324868	0.0434437
ENSGALT00000080158.2	ENSGALG00000002576	ASL2	ENSG00000249319	AC068533.4	0.000180309	0.0807214	0.0190487	-0.671858	0.179396	5.51327	0.15913	0.00483059	0.0434437	0.0324868	0.0434437
ENSGALT00000080158.2	ENSGALG00000002576	ASL2	ENSG00000126522	ASL	0.000180309	0.0807214	0.0190487	-0.671858	0.179396	5.51327	0.15913	0.00483059	0.0434437	0.0324868	0.0434437
ENSGALT00000080158.2	ENSGALG00000002576	ASL2	ENSG00000249319	AC068533.4	0.000180309	0.0807214	0.0190487	-0.671858	0.179396	5.51327	0.15913	0.00483059	0.0434437	0.0324868	0.0434437
ENSGALT00000022477.6	ENSGALG00000013817	SPIRE1	ENSG00000134278	SPIRE1	0.000183282	0.0808434	0.0192575	0.652079	0.174305	5.88986	0.164153	0.00632502	0.0392486	0.026031	0.0392486
ENSGALT00000041172.3	ENSGALG00000001101	MBD3	ENSG00000230522	MBD3L2	0.000197336	0.0817675	0.0206222	0.423007	0.113638	6.77172	0.0823556	0.00132645	0.018044	0.0172564	0.018044
ENSGALT00000041172.3	ENSGALG00000001101	MBD3	ENSG00000205718	MBD3L4	0.000197336	0.0817675	0.0206222	0.423007	0.113638	6.77172	0.0823556	0.00132645	0.018044	0.0172564	0.018044
ENSGALT00000041172.3	ENSGALG00000001101	MBD3	ENSG00000182315	MBD3L3	0.000197336	0.0817675	0.0206222	0.423007	0.113638	6.77172	0.0823556	0.00132645	0.018044	0.0172564	0.018044
ENSGALT00000041172.3	ENSGALG00000001101	MBD3	ENSG00000237247	MBD3L5	0.000197336	0.0817675	0.0206222	0.423007	0.113638	6.77172	0.0823556	0.00132645	0.018044	0.0172564	0.018044
ENSGALT00000041172.3	ENSGALG00000001101	MBD3	ENSG00000196589	MBD3L2B	0.000197336	0.0817675	0.0206222	0.423007	0.113638	6.77172	0.0823556	0.00132645	0.018044	0.0172564	0.018044
ENSGALT00000041172.3	ENSGALG00000001101	MBD3	ENSG00000170948	MBD3L1	0.000197336	0.0817675	0.0206222	0.423007	0.113638	6.77172	0.0823556	0.00132645	0.018044	0.0172564	0.018044
ENSGALT00000041172.3	ENSGALG00000001101	MBD3	ENSG00000230522	MBD3L2	0.000197336	0.0817675	0.0206222	0.423007	0.113638	6.77172	0.0823556	0.00132645	0.018044	0.0172564	0.018044
ENSGALT00000041172.3	ENSGALG00000001101	MBD3	ENSG00000205718	MBD3L4	0.000197336	0.0817675	0.0206222	0.423007	0.113638	6.77172	0.0823556	0.00132645	0.018044	0.0172564	0.018044
ENSGALT00000041172.3	ENSGALG00000001101	MBD3	ENSG00000182315	MBD3L3	0.000197336	0.0817675	0.0206222	0.423007	0.113638	6.77172	0.0823556	0.00132645	0.018044	0.0172564	0.018044
ENSGALT00000041172.3	ENSGALG00000001101	MBD3	ENSG00000237247	MBD3L5	0.000197336	0.0817675	0.0206222	0.423007	0.113638	6.77172	0.0823556	0.00132645	0.018044	0.0172564	0.018044
ENSGALT00000041172.3	ENSGALG00000001101	MBD3	ENSG00000196589	MBD3L2B	0.000197336	0.0817675	0.0206222	0.423007	0.113638	6.77172	0.0823556	0.00132645	0.018044	0.0172564	0.018044
ENSGALT00000041172.3	ENSGALG00000001101	MBD3	ENSG00000170948	MBD3L1	0.000197336	0.0817675	0.0206222	0.423007	0.113638	6.77172	0.0823556	0.00132645	0.018044	0.0172564	0.018044
ENSGALT00000041172.3	ENSGALG00000001101	MBD3	ENSG00000230522	MBD3L2	0.000197336	0.0817675	0.0206222	0.423007	0.113638	6.77172	0.0823556	0.00132645	0.018044	0.0172564	0.018044
ENSGALT00000041172.3	ENSGALG00000001101	MBD3	ENSG00000205718	MBD3L4	0.000197336	0.0817675	0.0206222	0.423007	0.113638	6.77172	0.0823556	0.00132645	0.018044	0.0172564	0.018044
ENSGALT00000041172.3	ENSGALG00000001101	MBD3	ENSG00000182315	MBD3L3	0.000197336	0.0817675	0.0206222	0.423007	0.113638	6.77172	0.0823556	0.00132645	0.018044	0.0172564	0.018044
ENSGALT00000041172.3	ENSGALG00000001101	MBD3	ENSG00000237247	MBD3L5	0.000197336	0.0817675	0.0206222	0.423007	0.113638	6.77172	0.0823556	0.00132645	0.018044	0.0172564	0.018044
ENSGALT00000041172.3	ENSGALG00000001101	MBD3	ENSG00000196589	MBD3L2B	0.000197336	0.0817675	0.0206222	0.423007	0.113638	6.77172	0.0823556	0.00132645	0.018044	0.0172564	0.018044
ENSGALT00000041172.3	ENSGALG00000001101	MBD3	ENSG00000170948	MBD3L1	0.000197336	0.0817675	0.0206222	0.423007	0.113638	6.77172	0.0823556	0.00132645	0.018044	0.0172564	0.018044
ENSGALT00000041172.3	ENSGALG00000001101	MBD3	ENSG00000230522	MBD3L2	0.000197336	0.0817675	0.0206222	0.423007	0.113638	6.77172	0.0823556	0.00132645	0.018044	0.0172564	0.018044
ENSGALT00000041172.3	ENSGALG00000001101	MBD3	ENSG00000205718	MBD3L4	0.000197336	0.0817675	0.0206222	0.423007	0.113638	6.77172	0.0823556	0.00132645	0.018044	0.0172564	0.018044
ENSGALT00000041172.3	ENSGALG00000001101	MBD3	ENSG00000182315	MBD3L3	0.000197336	0.0817675	0.0206222	0.423007	0.113638	6.77172	0.0823556	0.00132645	0.018044	0.0172564	0.018044
ENSGALT00000041172.3	ENSGALG00000001101	MBD3	ENSG00000237247	MBD3L5	0.000197336	0.0817675	0.0206222	0.423007	0.113638	6.77172	0.0823556	0.00132645	0.018044	0.0172564	0.018044
ENSGALT00000041172.3	ENSGALG00000001101	MBD3	ENSG00000196589	MBD3L2B	0.000197336	0.0817675	0.0206222	0.423007	0.113638	6.77172	0.0823556	0.00132645	0.018044	0.0172564	0.018044
ENSGALT00000041172.3	ENSGALG00000001101	MBD3	ENSG00000170948	MBD3L1	0.000197336	0.0817675	0.0206222	0.423007	0.113638	6.77172	0.0823556	0.00132645	0.018044	0.0172564	0.018044
ENSGALT00000041172.3	ENSGALG00000001101	MBD3	ENSG00000230522	MBD3L2	0.000197336	0.0817675	0.0206222	0.423007	0.113638	6.77172	0.0823556	0.00132645	0.018044	0.0172564	0.018044
ENSGALT00000041172.3	ENSGALG00000001101	MBD3	ENSG00000205718	MBD3L4	0.000197336	0.0817675	0.0206222	0.423007	0.113638	6.77172	0.0823556	0.00132645	0.018044	0.0172564	0.018044
ENSGALT00000041172.3	ENSGALG00000001101	MBD3	ENSG00000182315	MBD3L3	0.000197336	0.0817675	0.0206222	0.423007	0.113638	6.77172	0.0823556	0.00132645	0.018044	0.0172564	0.018044
ENSGALT00000041172.3	ENSGALG00000001101	MBD3	ENSG00000237247	MBD3L5	0.000197336	0.0817675	0.0206222	0.423007	0.113638	6.77172	0.0823556	0.00132645	0.018044	0.0172564	0.018044
ENSGALT00000041172.3	ENSGALG00000001101	MBD3	ENSG00000196589	MBD3L2B	0.000197336	0.0817675	0.0206222	0.423007	0.113638	6.77172	0.0823556	0.00132645	0.018044	0.0172564	0.018044
ENSGALT00000041172.3	ENSGALG00000001101	MBD3	ENSG00000170948	MBD3L1	0.000197336	0.0817675	0.0206222	0.423007	0.113638	6.77172	0.0823556	0.00132645	0.018044	0.0172564	0.018044
ENSGALT00000041172.3	ENSGALG00000001101	MBD3	ENSG00000230522	MBD3L2	0.000197336	0.0817675	0.0206222	0.423007	0.113638	6.77172	0.0823556	0.00132645	0.018044	0.0172564	0.018044
ENSGALT00000041172.3	ENSGALG00000001101	MBD3	ENSG00000205718	MBD3L4	0.000197336	0.0817675	0.0206222	0.423007	0.113638	6.77172	0.0823556	0.00132645	0.018044	0.0172564	0.018044
ENSGALT00000041172.3	ENSGALG00000001101	MBD3	ENSG00000182315	MBD3L3	0.000197336	0.0817675	0.0206222	0.423007	0.113638	6.77172	0.0823556	0.00132645	0.018044	0.0172564	0.018044
ENSGALT00000041172.3	ENSGALG00000001101	MBD3	ENSG00000237247	MBD3L5	0.000197336	0.0817675	0.0206222	0.423007	0.113638	6.77172	0.0823556	0.00132645	0.018044	0.0172564	0.018044
ENSGALT00000041172.3	ENSGALG00000001101	MBD3	ENSG00000196589	MBD3L2B	0.000197336	0.0817675	0.0206222	0.423007	0.113638	6.77172	0.0823556	0.00132645	0.018044	0.0172564	0.018044
ENSGALT00000041172.3	ENSGALG00000001101	MBD3	ENSG00000170948	MBD3L1	0.000197336	0.0817675	0.0206222	0.423007	0.113638	6.77172	0.0823556	0.00132645	0.018044	0.0172564	0.018044
ENSGALT00000005641.6	ENSGALG00000003562	NPTX2	ENSG00000106236	NPTX2	0.000202629	0.0670718	0.0210614	-0.747539	0.201183	5.52751	0.194635	0.0285181	-0.0177219	0.0321938	0.0321938
ENSGALT00000096852.1	ENSGALG00000015311	RNF38	ENSG00000137075	RNF38	0.000213986	0.0719734	0.0221229	0.421557	0.113876	6.70814	0.0609612	0.00177598	0.00653726	0.0176755	0.0176755
ENSGALT00000084061.2	ENSGALG00000033120	SRSF7	ENSG00000115875	SRSF7	0.00021948	0.0831306	0.0225702	0.433387	0.117275	8.16162	0.0686891	0.000912681	0.0197175	0.0131866	0.0197175
ENSGALT00000070810.2	ENSGALG00000029429	TGFBI	ENSG00000120708	TGFBI	0.000221634	0.0792546	0.0226711	-0.547867	0.148353	5.65373	0.152869	0.00324835	0.022702	0.0297646	0.0297646
ENSGALT00000000022.6	ENSGALG00000012037	ARID4A	ENSG00000032219	ARID4A	0.000225822	0.0785606	0.022978	0.382229	0.103635	7.14137	0.0594858	0.000774479	0.0108675	0.0153358	0.0153358
ENSGALT00000023671.7	ENSGALG00000014687	EPHA1	ENSG00000146904	EPHA1	0.00023488	0.0745255	0.0236507	-0.760192	0.206675	4.74428	0.244254	0.00990368	0.0220292	0.0541679	0.0541679
ENSGALT00000080613.2	ENSGALG00000005695	CHEK2	ENSG00000183765	CHEK2	0.000234607	0.0745255	0.0236507	0.484966	0.131838	6.16127	0.0918664	0.00347486	0.00959315	0.022597	0.022597
ENSGALT00000103857.1	ENSGALG00000009405	GRIA2	ENSG00000120251	GRIA2	0.000236776	0.0800449	0.0237181	3.73905	1.01711	2.17598	5.40916	0.82623	0.41067	0.725534	0.725534
ENSGALT00000008075.7	ENSGALG00000005036	SH2D3C	ENSG00000095370	SH2D3C	0.000240557	0.0848499	0.0237594	-0.681356	0.185549	5.87831	0.230837	0.00335973	0.0482829	0.0261941	0.0482829
ENSGALT00000012218.4	ENSGALG00000007556	ORAOV1	ENSG00000149716	LTO1	0.000240736	0.0685322	0.0237594	0.415127	0.113055	6.69332	0.0786244	0.00139493	0.00266664	0.0177771	0.0177771
ENSGALT00000018492.6	ENSGALG00000011331	CTH	ENSG00000116761	CTH	0.000242104	0.0848499	0.0237594	-0.418395	0.113989	8.344	0.0858519	0.000222384	0.019268	0.0131682	0.019268
ENSGALT00000066139.2	ENSGALG00000036775	SETBP1	ENSG00000152217	SETBP1	0.000241809	0.0697949	0.0237594	4.3119	1.17465	1.46281	6.02022	0.761421	-0.208341	1.3083	1.3083
ENSGALT00000099556.1	ENSGALG00000040109	LARP1	ENSG00000155506	LARP1	0.000243532	0.082994	0.0237788	0.510402	0.139113	5.90732	0.115617	0.00324119	0.0237255	0.0257875	0.0257875
ENSGALT00000090402.1	ENSGALG00000054281				0.000260116	0.0861518	0.0252705	0.646921	0.177137	5.96811	0.228904	0.00761839	0.039448	0.0249678	0.039448
ENSGALT00000046373.2	ENSGALG00000010718		ENSG00000005108	THSD7A	0.000269433	0.0807214	0.0260017	0.391968	0.107594	6.92347	0.111636	0.000998761	0.0119497	0.0163658	0.0163658
ENSGALT00000074820.2	ENSGALG00000035743				0.000270332	0.0846381	0.0260017	0.772761	0.212169	4.65918	0.370806	0.00916348	0.0526751	0.0583603	0.0583603
ENSGALT00000016322.5	ENSGALG00000010044	KCNMB4	ENSG00000135643	KCNMB4	0.000274438	0.0694461	0.0262659	-0.777434	0.21368	4.64013	0.221394	0.00911289	0.00158733	0.0593759	0.0593759
ENSGALT00000021093.6	ENSGALG00000012932	FGD4	ENSG00000139132	FGD4	0.000278188	0.0682106	0.0264937	4.88571	1.34414	1.74972	7.19496	1.67014	-1.62773	1.03995	1.03995
ENSGALT00000012067.6	ENSGALG00000007462	CTSZ	ENSG00000101160	CTSZ	0.000284144	0.0741149	0.0268995	-0.356169	0.098136	7.58449	0.0411368	0.00050023	0.0037964	0.0139458	0.0139458
ENSGALT00000038433.5	ENSGALG00000023338	CBX2	ENSG00000173894	CBX2	0.000285232	0.086916	0.0268995	0.568039	0.156555	6.05593	0.139082	0.00267718	0.0340872	0.0238509	0.0340872
ENSGALT00000027123.6	ENSGALG00000016801	UXS1	ENSG00000115652	UXS1	0.000300264	0.0685322	0.0281796	-0.360357	0.0996819	7.44522	0.0456677	0.000607562	-4.90876e-05	0.0142972	0.0142972
ENSGALT00000018231.4	ENSGALG00000011181	FKBP14	ENSG00000106080	FKBP14	0.000310524	0.0867614	0.0290017	-0.393279	0.109052	6.84918	0.0592717	0.00105603	0.0156187	0.0167823	0.0167823
ENSGALT00000086700.2	ENSGALG00000007140	NRP1	ENSG00000099250	NRP1	0.000317026	0.0878231	0.0294667	0.680459	0.188965	6.01741	0.217742	0.00287969	0.050682	0.0243318	0.050682
ENSGALT00000097613.1	ENSGALG00000033678	EHMT1	ENSG00000181090	EHMT1	0.000320499	0.0878231	0.0296469	0.623343	0.17324	6.51008	0.138958	0.0174273	0.027591	0.0191628	0.027591
ENSGALT00000047593.3	ENSGALG00000028849	SCAF11	ENSG00000139218	SCAF11	0.000322455	0.0878231	0.0296859	0.41524	0.115455	6.73441	0.0812447	0.00249557	0.0168223	0.0174991	0.0174991
ENSGALT00000049974.2	ENSGALG00000040493	PTN	ENSG00000105894	PTN	0.000328017	0.0714291	0.0297725	0.39828	0.110877	6.80752	0.122355	0.00140838	0.000400431	0.017032	0.017032
ENSGALT00000055115.3	ENSGALG00000033510	ERBB3	ENSG00000065361	ERBB3	0.0003252	0.0745255	0.0297725	0.627219	0.174501	5.18372	0.124877	0.00598664	0.00635239	0.0396894	0.0396894
ENSGALT00000091223.1	ENSGALG00000015144	ZFAND5	ENSG00000107372	ZFAND5	0.000327648	0.0747033	0.0297725	4.59746	1.27977	1.60563	6.89733	1.28835	-0.592976	1.16838	1.16838
ENSGALT00000000321.6	ENSGALG00000000242	EBF2	ENSG00000221818	EBF2	0.000335927	0.0807214	0.0303481	0.41155	0.114769	6.60178	0.131745	0.00131977	0.010462	0.0184382	0.0184382
ENSGALT00000107557.1	ENSGALG00000008553	INO80	ENSG00000128908	INO80	0.000341676	0.0878231	0.0307239	1.12271	0.313479	4.17656	0.547761	0.0532114	0.0856238	0.0941922	0.0941922
ENSGALT00000016629.6	ENSGALG00000010229	ABCD4	ENSG00000119688	ABCD4	0.000344708	0.0792546	0.030853	-0.392141	0.109563	6.83529	0.0663982	0.00114167	0.00770021	0.0168643	0.0168643
ENSGALT00000066847.2	ENSGALG00000041054		ENSG00000137460	FHDC1	0.000366528	0.0885499	0.032528	0.58343	0.163743	5.37605	0.164589	0.00487052	0.0331091	0.0353472	0.0353472
ENSGALT00000075282.3	ENSGALG00000010186	CAPN11	ENSG00000137225	CAPN11	0.000366788	0.0817675	0.032528	-0.402955	0.113098	6.67964	0.101467	0.00131456	0.0103776	0.0178721	0.0178721
ENSGALT00000018269.6	ENSGALG00000011205	SMOC2	ENSG00000112562	SMOC2	0.000371582	0.0892715	0.0327408	-0.989954	0.278117	4.89484	0.367	0.0087789	0.107245	0.0481007	0.107245
ENSGALT00000061269.2	ENSGALG00000010189		ENSG00000244693	CTAGE8	0.000372574	0.0892715	0.0327408	3.76306	1.0574	2.42865	6.1437	1.09866	0.578491	0.577454	0.578491
ENSGALT00000061269.2	ENSGALG00000010189		ENSG00000271079	CTAGE15	0.000372574	0.0892715	0.0327408	3.76306	1.0574	2.42865	6.1437	1.09866	0.578491	0.577454	0.578491
ENSGALT00000061269.2	ENSGALG00000010189		ENSG00000225932	CTAGE4	0.000372574	0.0892715	0.0327408	3.76306	1.0574	2.42865	6.1437	1.09866	0.578491	0.577454	0.578491
ENSGALT00000061269.2	ENSGALG00000010189		ENSG00000212710	CTAGE1	0.000372574	0.0892715	0.0327408	3.76306	1.0574	2.42865	6.1437	1.09866	0.578491	0.577454	0.578491
ENSGALT00000061269.2	ENSGALG00000010189		ENSG00000150527	MIA2	0.000372574	0.0892715	0.0327408	3.76306	1.0574	2.42865	6.1437	1.09866	0.578491	0.577454	0.578491
ENSGALT00000061269.2	ENSGALG00000010189		ENSG00000236761	CTAGE9	0.000372574	0.0892715	0.0327408	3.76306	1.0574	2.42865	6.1437	1.09866	0.578491	0.577454	0.578491
ENSGALT00000061269.2	ENSGALG00000010189		ENSG00000271321	CTAGE6	0.000372574	0.0892715	0.0327408	3.76306	1.0574	2.42865	6.1437	1.09866	0.578491	0.577454	0.578491
ENSGALT00000061269.2	ENSGALG00000010189		ENSG00000244693	CTAGE8	0.000372574	0.0892715	0.0327408	3.76306	1.0574	2.42865	6.1437	1.09866	0.578491	0.577454	0.578491
ENSGALT00000061269.2	ENSGALG00000010189		ENSG00000271079	CTAGE15	0.000372574	0.0892715	0.0327408	3.76306	1.0574	2.42865	6.1437	1.09866	0.578491	0.577454	0.578491
ENSGALT00000061269.2	ENSGALG00000010189		ENSG00000225932	CTAGE4	0.000372574	0.0892715	0.0327408	3.76306	1.0574	2.42865	6.1437	1.09866	0.578491	0.577454	0.578491
ENSGALT00000061269.2	ENSGALG00000010189		ENSG00000212710	CTAGE1	0.000372574	0.0892715	0.0327408	3.76306	1.0574	2.42865	6.1437	1.09866	0.578491	0.577454	0.578491
ENSGALT00000061269.2	ENSGALG00000010189		ENSG00000150527	MIA2	0.000372574	0.0892715	0.0327408	3.76306	1.0574	2.42865	6.1437	1.09866	0.578491	0.577454	0.578491
ENSGALT00000061269.2	ENSGALG00000010189		ENSG00000236761	CTAGE9	0.000372574	0.0892715	0.0327408	3.76306	1.0574	2.42865	6.1437	1.09866	0.578491	0.577454	0.578491
ENSGALT00000061269.2	ENSGALG00000010189		ENSG00000271321	CTAGE6	0.000372574	0.0892715	0.0327408	3.76306	1.0574	2.42865	6.1437	1.09866	0.578491	0.577454	0.578491
ENSGALT00000061269.2	ENSGALG00000010189		ENSG00000244693	CTAGE8	0.000372574	0.0892715	0.0327408	3.76306	1.0574	2.42865	6.1437	1.09866	0.578491	0.577454	0.578491
ENSGALT00000061269.2	ENSGALG00000010189		ENSG00000271079	CTAGE15	0.000372574	0.0892715	0.0327408	3.76306	1.0574	2.42865	6.1437	1.09866	0.578491	0.577454	0.578491
ENSGALT00000061269.2	ENSGALG00000010189		ENSG00000225932	CTAGE4	0.000372574	0.0892715	0.0327408	3.76306	1.0574	2.42865	6.1437	1.09866	0.578491	0.577454	0.578491
ENSGALT00000061269.2	ENSGALG00000010189		ENSG00000212710	CTAGE1	0.000372574	0.0892715	0.0327408	3.76306	1.0574	2.42865	6.1437	1.09866	0.578491	0.577454	0.578491
ENSGALT00000061269.2	ENSGALG00000010189		ENSG00000150527	MIA2	0.000372574	0.0892715	0.0327408	3.76306	1.0574	2.42865	6.1437	1.09866	0.578491	0.577454	0.578491
ENSGALT00000061269.2	ENSGALG00000010189		ENSG00000236761	CTAGE9	0.000372574	0.0892715	0.0327408	3.76306	1.0574	2.42865	6.1437	1.09866	0.578491	0.577454	0.578491
ENSGALT00000061269.2	ENSGALG00000010189		ENSG00000271321	CTAGE6	0.000372574	0.0892715	0.0327408	3.76306	1.0574	2.42865	6.1437	1.09866	0.578491	0.577454	0.578491
ENSGALT00000061269.2	ENSGALG00000010189		ENSG00000244693	CTAGE8	0.000372574	0.0892715	0.0327408	3.76306	1.0574	2.42865	6.1437	1.09866	0.578491	0.577454	0.578491
ENSGALT00000061269.2	ENSGALG00000010189		ENSG00000271079	CTAGE15	0.000372574	0.0892715	0.0327408	3.76306	1.0574	2.42865	6.1437	1.09866	0.578491	0.577454	0.578491
ENSGALT00000061269.2	ENSGALG00000010189		ENSG00000225932	CTAGE4	0.000372574	0.0892715	0.0327408	3.76306	1.0574	2.42865	6.1437	1.09866	0.578491	0.577454	0.578491
ENSGALT00000061269.2	ENSGALG00000010189		ENSG00000212710	CTAGE1	0.000372574	0.0892715	0.0327408	3.76306	1.0574	2.42865	6.1437	1.09866	0.578491	0.577454	0.578491
ENSGALT00000061269.2	ENSGALG00000010189		ENSG00000150527	MIA2	0.000372574	0.0892715	0.0327408	3.76306	1.0574	2.42865	6.1437	1.09866	0.578491	0.577454	0.578491
ENSGALT00000061269.2	ENSGALG00000010189		ENSG00000236761	CTAGE9	0.000372574	0.0892715	0.0327408	3.76306	1.0574	2.42865	6.1437	1.09866	0.578491	0.577454	0.578491
ENSGALT00000061269.2	ENSGALG00000010189		ENSG00000271321	CTAGE6	0.000372574	0.0892715	0.0327408	3.76306	1.0574	2.42865	6.1437	1.09866	0.578491	0.577454	0.578491
ENSGALT00000061269.2	ENSGALG00000010189		ENSG00000244693	CTAGE8	0.000372574	0.0892715	0.0327408	3.76306	1.0574	2.42865	6.1437	1.09866	0.578491	0.577454	0.578491
ENSGALT00000061269.2	ENSGALG00000010189		ENSG00000271079	CTAGE15	0.000372574	0.0892715	0.0327408	3.76306	1.0574	2.42865	6.1437	1.09866	0.578491	0.577454	0.578491
ENSGALT00000061269.2	ENSGALG00000010189		ENSG00000225932	CTAGE4	0.000372574	0.0892715	0.0327408	3.76306	1.0574	2.42865	6.1437	1.09866	0.578491	0.577454	0.578491
ENSGALT00000061269.2	ENSGALG00000010189		ENSG00000212710	CTAGE1	0.000372574	0.0892715	0.0327408	3.76306	1.0574	2.42865	6.1437	1.09866	0.578491	0.577454	0.578491
ENSGALT00000061269.2	ENSGALG00000010189		ENSG00000150527	MIA2	0.000372574	0.0892715	0.0327408	3.76306	1.0574	2.42865	6.1437	1.09866	0.578491	0.577454	0.578491
ENSGALT00000061269.2	ENSGALG00000010189		ENSG00000236761	CTAGE9	0.000372574	0.0892715	0.0327408	3.76306	1.0574	2.42865	6.1437	1.09866	0.578491	0.577454	0.578491
ENSGALT00000061269.2	ENSGALG00000010189		ENSG00000271321	CTAGE6	0.000372574	0.0892715	0.0327408	3.76306	1.0574	2.42865	6.1437	1.09866	0.578491	0.577454	0.578491
ENSGALT00000061269.2	ENSGALG00000010189		ENSG00000244693	CTAGE8	0.000372574	0.0892715	0.0327408	3.76306	1.0574	2.42865	6.1437	1.09866	0.578491	0.577454	0.578491
ENSGALT00000061269.2	ENSGALG00000010189		ENSG00000271079	CTAGE15	0.000372574	0.0892715	0.0327408	3.76306	1.0574	2.42865	6.1437	1.09866	0.578491	0.577454	0.578491
ENSGALT00000061269.2	ENSGALG00000010189		ENSG00000225932	CTAGE4	0.000372574	0.0892715	0.0327408	3.76306	1.0574	2.42865	6.1437	1.09866	0.578491	0.577454	0.578491
ENSGALT00000061269.2	ENSGALG00000010189		ENSG00000212710	CTAGE1	0.000372574	0.0892715	0.0327408	3.76306	1.0574	2.42865	6.1437	1.09866	0.578491	0.577454	0.578491
ENSGALT00000061269.2	ENSGALG00000010189		ENSG00000150527	MIA2	0.000372574	0.0892715	0.0327408	3.76306	1.0574	2.42865	6.1437	1.09866	0.578491	0.577454	0.578491
ENSGALT00000061269.2	ENSGALG00000010189		ENSG00000236761	CTAGE9	0.000372574	0.0892715	0.0327408	3.76306	1.0574	2.42865	6.1437	1.09866	0.578491	0.577454	0.578491
ENSGALT00000061269.2	ENSGALG00000010189		ENSG00000271321	CTAGE6	0.000372574	0.0892715	0.0327408	3.76306	1.0574	2.42865	6.1437	1.09866	0.578491	0.577454	0.578491
ENSGALT00000061269.2	ENSGALG00000010189		ENSG00000244693	CTAGE8	0.000372574	0.0892715	0.0327408	3.76306	1.0574	2.42865	6.1437	1.09866	0.578491	0.577454	0.578491
ENSGALT00000061269.2	ENSGALG00000010189		ENSG00000271079	CTAGE15	0.000372574	0.0892715	0.0327408	3.76306	1.0574	2.42865	6.1437	1.09866	0.578491	0.577454	0.578491
ENSGALT00000061269.2	ENSGALG00000010189		ENSG00000225932	CTAGE4	0.000372574	0.0892715	0.0327408	3.76306	1.0574	2.42865	6.1437	1.09866	0.578491	0.577454	0.578491
ENSGALT00000061269.2	ENSGALG00000010189		ENSG00000212710	CTAGE1	0.000372574	0.0892715	0.0327408	3.76306	1.0574	2.42865	6.1437	1.09866	0.578491	0.577454	0.578491
ENSGALT00000061269.2	ENSGALG00000010189		ENSG00000150527	MIA2	0.000372574	0.0892715	0.0327408	3.76306	1.0574	2.42865	6.1437	1.09866	0.578491	0.577454	0.578491
ENSGALT00000061269.2	ENSGALG00000010189		ENSG00000236761	CTAGE9	0.000372574	0.0892715	0.0327408	3.76306	1.0574	2.42865	6.1437	1.09866	0.578491	0.577454	0.578491
ENSGALT00000061269.2	ENSGALG00000010189		ENSG00000271321	CTAGE6	0.000372574	0.0892715	0.0327408	3.76306	1.0574	2.42865	6.1437	1.09866	0.578491	0.577454	0.578491
ENSGALT00000102834.1	ENSGALG00000039756	NKAIN2	ENSG00000188580	NKAIN2	0.000387069	0.0797302	0.0338606	0.586854	0.165369	5.44124	0.121987	0.00704391	0.0108281	0.0339766	0.0339766
ENSGALT00000073089.2	ENSGALG00000038789	CLIC3	ENSG00000169583	CLIC3	0.000388873	0.0892715	0.0338652	-1.05621	0.297732	4.00296	0.43493	0.0196691	0.10599	0.113298	0.113298
ENSGALT00000057472.2	ENSGALG00000029983	ANGPT1	ENSG00000154188	ANGPT1	0.000419334	0.0816652	0.0363542	-2.1014	0.595701	2.7724	1.48757	0.119113	0.139776	0.413177	0.413177
ENSGALT00000080352.2	ENSGALG00000041708	WNT4	ENSG00000162552	WNT4	0.000427295	0.0797302	0.036879	-0.817297	0.232014	4.47429	0.232245	0.0112697	0.0183557	0.0694757	0.0694757
ENSGALT00000061193.2	ENSGALG00000008247	ARFGAP2	ENSG00000149182	ARFGAP2	0.000431295	0.0755241	0.0370587	4.47953	1.27254	1.54662	6.2443	1.20441	-0.923842	1.22461	1.22461
ENSGALT00000020241.6	ENSGALG00000012394		ENSG00000087303	NID2	0.00043554	0.0745255	0.0371115	-0.382035	0.108608	6.87856	0.0651018	0.00108028	-0.00103303	0.0166133	0.0166133
ENSGALT00000067638.2	ENSGALG00000035230	CSMD1	ENSG00000183117	CSMD1	0.000435748	0.0745255	0.0371115	4.01105	1.14034	1.31238	4.8329	0.480102	-0.472182	1.47045	1.47045
ENSGALT00000008871.7	ENSGALG00000005531	MRGBP	ENSG00000101189	MRGBP	0.00046307	0.0763469	0.0389468	-0.403086	0.115126	7.01882	0.0896686	0.0039992	-0.00160313	0.0158818	0.0158818
ENSGALT00000072602.2	ENSGALG00000051984				0.00046334	0.0913564	0.0389468	-0.368626	0.105288	9.19331	0.119447	0.000116428	0.0165121	0.014522	0.0165121
ENSGALT00000076882.2	ENSGALG00000011013	PCNX2	ENSG00000135749	PCNX2	0.000459818	0.0913564	0.0389468	0.548495	0.156573	5.515	0.120012	0.00432112	0.0309291	0.0324514	0.0324514
ENSGALT00000024346.6	ENSGALG00000015094	ZBTB20	ENSG00000181722	ZBTB20	0.000470618	0.0825111	0.0393872	0.605839	0.173248	5.20354	0.122902	0.0058109	0.014631	0.0392115	0.0392115
ENSGALT00000017347.5	ENSGALG00000010662				0.000474908	0.0875648	0.0394051	3.14505	0.899993	1.62059	3.62974	0.0605156	0.773983	1.15447	1.15447
ENSGALT00000026710.6	ENSGALG00000016551	AP1S2	ENSG00000182287	AP1S2	0.000474737	0.0785606	0.0394051	0.420692	0.120383	6.98324	0.0627631	0.00568196	-0.00183031	0.016056	0.016056
ENSGALT00000004579.6	ENSGALG00000002900	NOTUM	ENSG00000185269	NOTUM	0.000481697	0.0913564	0.0397977	-1.13436	0.324963	5.46076	0.459724	0.00492942	0.153472	0.033571	0.153472
ENSGALT00000101151.1	ENSGALG00000052326		ENSG00000168264	IRF2BP2	0.000489331	0.079714	0.0402563	-0.473906	0.135925	5.96264	0.115709	0.00267354	0.00396121	0.0250398	0.0250398
ENSGALT00000017295.6	ENSGALG00000010629	TUT4	ENSG00000134744	TUT4	0.000515996	0.0913564	0.0422701	0.430516	0.123986	6.29904	0.0964202	0.00195889	0.0191804	0.0210997	0.0210997
ENSGALT00000006192.4	ENSGALG00000003895	PRDM12	ENSG00000130711	PRDM12	0.000528314	0.0913564	0.0430966	0.456443	0.131692	6.1054	0.0910862	0.00276252	0.0200171	0.0232518	0.0232518
ENSGALT00000044478.4	ENSGALG00000028602	HMP19	ENSG00000170091	NSG2	0.000539617	0.0930114	0.0436502	-0.505251	0.146015	7.38763	0.270306	0.000757737	0.0312227	0.0144633	0.0312227
ENSGALT00000046016.3	ENSGALG00000028996	SIGMAR1	ENSG00000147955	SIGMAR1	0.000538522	0.0878231	0.0436502	-0.384892	0.111214	6.75175	0.0685971	0.00116764	0.0108091	0.0173852	0.0173852
ENSGALT00000007737.6	ENSGALG00000004845	TIMM10	ENSG00000134809	TIMM10	0.000543976	0.084455	0.0438195	-0.433182	0.125266	6.24808	0.087713	0.00190671	0.00771879	0.0216305	0.0216305
ENSGALT00000011741.6	ENSGALG00000007253	IL1RAP	ENSG00000196083	IL1RAP	0.000557507	0.0865053	0.0445384	0.422018	0.122271	6.41428	0.074331	0.00243275	0.00859652	0.0199927	0.0199927
ENSGALT00000072461.2	ENSGALG00000011318	DNPEP	ENSG00000123992	DNPEP	0.000555284	0.0818084	0.0445384	4.62745	1.34029	1.62058	7.06106	1.5401	-0.743769	1.15448	1.15448
ENSGALT00000038612.4	ENSGALG00000004438	ARSB	ENSG00000113273	ARSB	0.00057341	0.0785606	0.0456203	-0.461086	0.133885	6.01568	0.0673378	0.00253428	-0.00212306	0.0243536	0.0243536
ENSGALT00000067485.2	ENSGALG00000038902	PIM1	ENSG00000137193	PIM1	0.000587014	0.0792136	0.0463214	-0.629184	0.183033	5.04571	0.312613	0.00693854	-0.00537235	0.043313	0.043313
ENSGALT00000096476.1	ENSGALG00000029102	PXYLP1	ENSG00000155893	PXYLP1	0.000585692	0.0948795	0.0463214	-0.511412	0.148746	7.46163	0.0998708	0.000589385	0.0325986	0.0142521	0.0325986
ENSGALT00000093552.1	ENSGALG00000039182	TBL1XR1	ENSG00000177565	TBL1XR1	0.000607791	0.0937647	0.0477659	0.418235	0.122002	6.47835	0.0754344	0.00289744	0.0180736	0.0194291	0.0194291

## Sheet: Biological Functions
	ID	Name	Source	pValue	FDR B&H	FDR B&Y	Bonferroni	Genes in Annotation	Genes from Input	List of genes from Input
1	GO:0009887	animal organ morphogenesis		3.44e-16	1.83e-12	1.67e-11	1.83e-12	1729	61	TPM1,SOX9,SOX10,CERKL,ERBB3,SPARC,APCDD1,PDLIM7,PERP,FJX1,SLC35B2,ZFAND5,WNT4,TLX1,NRP1,PTN,BMP4,MIA2,PIM1,CTAGE1,FGF9,FGF10,MGA,NOTCH1,TBX2,COL2A1,CTAGE9,NDNF,NID2,COL9A1,SFRP1,ANGPT1,COMP,WNT11,LAMA2,ID2,SOSTDC1,GRIA2,CHD7,USH1C,TFAP2C,LFNG,GSK3B,TIPARP,TGFB2,TGFB3,MSX1,MSX2,ABLIM1,CCN1,EGR1,ASXL3,CTAGE8,ROBO2,CCN2,SNAI1,LUM,CSMD1,HES5,CTSZ,PROX1
2	GO:0061448	connective tissue development		2.05e-15	5.44e-12	4.98e-11	1.09e-11	469	31	SOX9,SPARC,SLC35B2,ITGB3,NRP1,EBF2,BMP4,AP1S2,FGF9,NOTCH1,COL2A1,COL9A1,UXS1,COMP,WNT11,ID2,CHD7,CHADL,TBL1XR1,TGFB2,TGFB3,TGFBI,MSX1,MSX2,CCN1,EGR1,CCN2,SNAI1,LUM,SCIN,HES5
3	GO:0001501	skeletal system development		4.05e-15	5.74e-12	5.25e-11	2.15e-11	863	41	SOX9,SPARC,SLC35B2,ZFAND5,WNT4,NRP1,BMP4,MIA2,NOTUM,CTAGE1,FGF9,NOTCH1,COL2A1,CTAGE9,NDNF,COL9A1,COL9A3,UXS1,SFRP1,COMP,ANXA2,WNT11,GRIA2,CHD7,CHADL,LGALS3,TIPARP,TGFB2,TGFB3,TGFBI,MSX1,MSX2,CCN1,EGR1,WFIKKN1,CTAGE8,CCN2,SNAI1,LUM,SCIN,HES5
4	GO:0035295	tube development		4.32e-15	5.74e-12	5.25e-11	2.29e-11	1880	62	SOX9,CYP1A1,SOX10,CYP1A2,CYP1B1,SPARC,PDLIM7,GAS6,PERP,WNT4,SMOC2,F3,ITGB3,NRP1,PTN,COLEC12,BMP4,MFGE8,SERPINE2,MIA2,NOTUM,ACKR3,CTAGE1,FGF9,FGF10,MGA,NOTCH1,TBX2,COL2A1,CTAGE9,NDNF,SFRP1,ANGPT1,THSD7A,COMP,ANXA2,WNT11,ID2,SOSTDC1,AGR3,CHD7,TFAP2C,GSK3B,LGALS3,TIPARP,TGFB2,TGFB3,TGFBI,MSX1,MSX2,LIPA,CCN1,ASL,CTAGE8,KIRREL1,ROBO2,CCN2,CSMD1,HES5,CTSZ,EPHA1,PROX1
5	GO:0048646	anatomical structure formation involved in morphogenesis		2.05e-14	2.17e-11	1.99e-10	1.09e-10	1890	61	TPM1,TPM4,SOX9,CERKL,GADD45B,CYP1B1,SPARC,PDLIM7,SPTBN1,KBTBD8,GAS6,PERP,FJX1,WNT4,SMOC2,F3,ITGB3,TLX1,NRP1,PTN,BMP4,MFGE8,MYL9,PIM1,ACKR3,FGF9,FGF10,LHX5,HERC1,NOTCH1,RAC3,TBX2,COL2A1,NDNF,NID2,SFRP1,ANGPT1,THSD7A,KRT19,ANXA2,CAPN2,WNT11,CHD7,TFAP2C,LFNG,GSK3B,LGALS3,TGFB2,TGFB3,TGFBI,MSX1,MSX2,CCN1,CCT5,ROBO2,CCN2,SNAI1,HES5,CTSZ,EPHA1,PROX1
6	GO:0035239	tube morphogenesis		2.93e-13	2.59e-10	2.37e-09	1.55e-09	1467	51	SOX9,SOX10,CYP1B1,SPARC,PDLIM7,GAS6,PERP,WNT4,SMOC2,F3,ITGB3,NRP1,PTN,COLEC12,BMP4,MFGE8,MIA2,ACKR3,CTAGE1,FGF9,FGF10,MGA,NOTCH1,TBX2,CTAGE9,NDNF,SFRP1,ANGPT1,THSD7A,COMP,ANXA2,WNT11,ID2,SOSTDC1,CHD7,TFAP2C,GSK3B,LGALS3,TIPARP,TGFB2,TGFBI,MSX1,MSX2,CCN1,CTAGE8,CCN2,CSMD1,HES5,CTSZ,EPHA1,PROX1
7	GO:0030198	extracellular matrix organization		4.55e-13	3.2e-10	2.93e-09	2.42e-09	394	26	SOX9,CYP1B1,GAS6,SLC35B2,SMOC2,ITGB3,SLC39A8,PTX3,NOTCH1,COL2A1,NDNF,NID2,COL9A1,COL9A3,UXS1,COMP,ANXA2,LAMA2,CHADL,LGALS3,TGFB2,TGFBI,CCN1,KIRREL1,CCN2,LUM
8	GO:0043062	extracellular structure organization		4.82e-13	3.2e-10	2.93e-09	2.56e-09	395	26	SOX9,CYP1B1,GAS6,SLC35B2,SMOC2,ITGB3,SLC39A8,PTX3,NOTCH1,COL2A1,NDNF,NID2,COL9A1,COL9A3,UXS1,COMP,ANXA2,LAMA2,CHADL,LGALS3,TGFB2,TGFBI,CCN1,KIRREL1,CCN2,LUM
9	GO:0045229	external encapsulating structure organization		5.74e-13	3.39e-10	3.1e-09	3.05e-09	398	26	SOX9,CYP1B1,GAS6,SLC35B2,SMOC2,ITGB3,SLC39A8,PTX3,NOTCH1,COL2A1,NDNF,NID2,COL9A1,COL9A3,UXS1,COMP,ANXA2,LAMA2,CHADL,LGALS3,TGFB2,TGFBI,CCN1,KIRREL1,CCN2,LUM
10	GO:0003007	heart morphogenesis		6.96e-13	3.7e-10	3.39e-09	3.7e-09	471	28	TPM1,SOX9,PDLIM7,NRP1,BMP4,MIA2,PIM1,CTAGE1,FGF9,MGA,NOTCH1,TBX2,COL2A1,CTAGE9,ANGPT1,WNT11,ID2,CHD7,GSK3B,TGFB2,TGFB3,MSX1,MSX2,CCN1,CTAGE8,ROBO2,SNAI1,PROX1
11	GO:0048562	embryonic organ morphogenesis		3.15e-12	1.52e-09	1.39e-08	1.68e-08	658	32	SOX9,SOX10,SPARC,PDLIM7,WNT4,BMP4,MIA2,CTAGE1,FGF9,FGF10,MGA,NOTCH1,TBX2,COL2A1,CTAGE9,NDNF,NID2,SFRP1,WNT11,ID2,GRIA2,CHD7,USH1C,TFAP2C,GSK3B,TGFB2,TGFB3,MSX1,EGR1,CTAGE8,LUM,PROX1
12	GO:0051216	cartilage development		3.65e-12	1.62e-09	1.48e-08	1.94e-08	363	24	SOX9,SPARC,SLC35B2,NRP1,BMP4,FGF9,COL2A1,COL9A1,UXS1,COMP,WNT11,CHD7,CHADL,TGFB2,TGFB3,TGFBI,MSX1,MSX2,CCN1,CCN2,SNAI1,LUM,SCIN,HES5
13	GO:0072359	circulatory system development		5.83e-12	2.38e-09	2.18e-08	3.1e-08	1977	58	TPM1,TPM4,SOX9,CYP1B1,ERBB3,SPARC,PDLIM7,GAS6,PERP,ZFAND5,WNT4,SMOC2,F3,ITGB3,NRP1,PTN,COLEC12,BMP4,MFGE8,MIA2,PIM1,ACKR3,CTAGE1,FGF9,FGF10,MGA,NOTCH1,TBX2,COL2A1,CTAGE9,NDNF,SFRP1,ENOX1,ANGPT1,THSD7A,COMP,ANXA2,WNT11,ID2,CHD7,GSK3B,LGALS3,TIPARP,TGFB2,TGFB3,TGFBI,MSX1,MSX2,CCN1,EGR1,CTAGE8,ROBO2,CCN2,CTH,SNAI1,CTSZ,EPHA1,PROX1
14	GO:0048880	sensory system development		7.62e-12	2.89e-09	2.65e-08	4.05e-08	945	38	SOX9,CYP1A1,SOX10,CERKL,CYP1B1,ERBB3,APCDD1,FJX1,TRRAP,NRP1,PTN,BMP4,MIA2,PIM1,ACKR3,CTAGE1,FGF9,FGF10,LHX5,GNB1,NOTCH1,TBX2,CTAGE9,NID2,SFRP1,WNT11,ID2,GRIA2,CHD7,USH1C,TGFB2,EGR1,CTAGE8,KIRREL1,SNAI1,LUM,HES5,PROX1
15	GO:0048568	embryonic organ development		1.14e-11	4.05e-09	3.7e-08	6.07e-08	1005	39	SOX9,SOX10,SPARC,PDLIM7,WNT4,BMP4,MIA2,CTAGE1,KMT2A,FGF9,FGF10,MGA,NOTCH1,TBX2,COL2A1,CTAGE9,NDNF,NID2,SFRP1,KRT19,WNT11,ID2,GRIA2,CHD7,USH1C,TFAP2C,LFNG,GSK3B,TGFB2,TGFB3,MSX1,CCN1,EGR1,CTAGE8,PRDM12,CCN2,SNAI1,LUM,PROX1
16	GO:0060562	epithelial tube morphogenesis		2.47e-11	8.19e-09	7.5e-08	1.31e-07	587	29	SOX9,SOX10,SPARC,PDLIM7,WNT4,NRP1,BMP4,MIA2,CTAGE1,FGF10,MGA,NOTCH1,TBX2,CTAGE9,SFRP1,ANGPT1,WNT11,SOSTDC1,CHD7,TFAP2C,GSK3B,TGFB2,MSX1,MSX2,CTAGE8,CSMD1,HES5,CTSZ,PROX1
17	GO:0003203	endocardial cushion morphogenesis		3.69e-11	1.15e-08	1.06e-07	1.96e-07	43	10	SOX9,BMP4,NOTCH1,TBX2,TGFB2,TGFB3,MSX1,MSX2,ROBO2,SNAI1
18	GO:0007155	cell adhesion		5.2e-11	1.54e-08	1.41e-07	2.76e-07	1742	52	TPM1,BOC,SOX9,CYP1B1,ERBB3,GAS6,PERP,WNT4,SMOC2,ITGB3,SLC39A8,NRP1,PTN,S100A11,BMP4,MFGE8,SERPINE2,MYL9,CD99,ACKR3,NOTCH1,RAC3,TBX2,NDNF,NID2,SFRP1,ANGPT1,COMP,PCDHGB5,EMB,ANXA2,WNT11,LAMA2,AGR3,GSK3B,LGALS3,TGFB2,TGFBI,CCN1,MICALL2,CLCA2,PCDHGB4,KIRREL1,ROBO2,PDE5A,CCN2,SNAI1,ATP1B1,LYN,IL1RAP,HES5,EPHA1
19	GO:0003197	endocardial cushion development		6.06e-11	1.63e-08	1.49e-07	3.22e-07	60	11	SOX9,ERBB3,BMP4,NOTCH1,TBX2,TGFB2,TGFB3,MSX1,MSX2,ROBO2,SNAI1
20	GO:0060429	epithelium development		6.14e-11	1.63e-08	1.49e-07	3.26e-07	1979	56	SOX9,CYP1A1,SOX10,GADD45B,SPARC,APCDD1,PDLIM7,WNT4,TRRAP,NRP1,PTN,BMP4,GRHL1,SERPINE2,MIA2,NOTUM,UPK1B,CTAGE1,FGF10,TAGLN,MGA,NOTCH1,TBX2,COL2A1,CTAGE9,NID2,SFRP1,ANGPT1,THSD7A,ARID4A,KRT19,WNT11,ID2,SOSTDC1,AGR3,CHD7,USH1C,TFAP2C,LFNG,GSK3B,LGALS3,KRT23,TGFB2,TGFB3,MSX1,MSX2,CCN1,CTAGE8,KIRREL1,ROBO2,SNAI1,CSMD1,ATP1B1,HES5,CTSZ,PROX1
21	GO:0003272	endocardial cushion formation		1.01e-10	2.56e-08	2.34e-07	5.38e-07	34	9	BMP4,NOTCH1,TBX2,TGFB2,TGFB3,MSX1,MSX2,ROBO2,SNAI1
22	GO:0007423	sensory organ development		1.25e-10	3.03e-08	2.77e-07	6.65e-07	1190	41	SOX9,CYP1A1,SOX10,CERKL,CYP1B1,ERBB3,SPARC,APCDD1,FJX1,TRRAP,NRP1,PTN,BMP4,GRHL1,MIA2,PIM1,CTAGE1,FGF9,FGF10,LHX5,GNB1,NOTCH1,TBX2,COL2A1,CTAGE9,NID2,SFRP1,WNT11,ID2,CHD7,USH1C,TFAP2C,TGFB2,TGFB3,MSX1,EGR1,CTAGE8,KIRREL1,LUM,HES5,PROX1
23	GO:0022612	gland morphogenesis		1.31e-10	3.03e-08	2.78e-07	6.98e-07	201	17	SOX9,ERBB3,WNT4,NRP1,PTN,BMP4,FGF10,NOTCH1,TBX2,SFRP1,SOSTDC1,TFAP2C,TGFB2,TGFB3,MSX2,CSMD1,PROX1
24	GO:0072132	mesenchyme morphogenesis		2.12e-10	4.7e-08	4.3e-07	1.13e-06	67	11	SOX9,BMP4,NOTCH1,TBX2,WNT11,TGFB2,TGFB3,MSX1,MSX2,ROBO2,SNAI1
25	GO:0060485	mesenchyme development		2.67e-10	5.67e-08	5.19e-07	1.42e-06	485	25	SOX9,SOX10,ERBB3,KBTBD8,WNT4,NRP1,BMP4,KMT2A,FGF9,FGF10,NOTCH1,TBX2,SFRP1,WNT11,GRIA2,CHD7,TFAP2C,GSK3B,TGFB2,TGFB3,MSX1,MSX2,ROBO2,SNAI1,EPHA1
26	GO:0043010	camera-type eye development		3.39e-10	6.92e-08	6.34e-07	1.8e-06	744	31	SOX9,CYP1A1,SOX10,CERKL,CYP1B1,APCDD1,FJX1,NRP1,PTN,BMP4,MIA2,PIM1,CTAGE1,FGF10,GNB1,NOTCH1,TBX2,CTAGE9,NID2,SFRP1,WNT11,ID2,CHD7,USH1C,TGFB2,EGR1,CTAGE8,KIRREL1,LUM,HES5,PROX1
27	GO:0060411	cardiac septum morphogenesis		3.89e-10	7.66e-08	7.01e-07	2.07e-06	90	12	NRP1,BMP4,NOTCH1,TBX2,WNT11,ID2,CHD7,TGFB2,MSX2,CCN1,ROBO2,PROX1
28	GO:0001944	vasculature development		4.22e-10	8e-08	7.33e-07	2.24e-06	1239	41	CYP1B1,SPARC,GAS6,PERP,ZFAND5,WNT4,SMOC2,F3,ITGB3,NRP1,PTN,COLEC12,BMP4,MFGE8,ACKR3,FGF9,FGF10,NOTCH1,TBX2,NDNF,SFRP1,ENOX1,ANGPT1,THSD7A,COMP,ANXA2,WNT11,CHD7,GSK3B,LGALS3,TIPARP,TGFB2,TGFBI,CCN1,EGR1,ROBO2,CCN2,CTH,CTSZ,EPHA1,PROX1
29	GO:0001654	eye development		5.26e-10	9.64e-08	8.83e-07	2.8e-06	850	33	SOX9,CYP1A1,SOX10,CERKL,CYP1B1,APCDD1,FJX1,NRP1,PTN,BMP4,MIA2,PIM1,CTAGE1,FGF9,FGF10,LHX5,GNB1,NOTCH1,TBX2,CTAGE9,NID2,SFRP1,WNT11,ID2,CHD7,USH1C,TGFB2,EGR1,CTAGE8,KIRREL1,LUM,HES5,PROX1
30	GO:0150063	visual system development		5.76e-10	1.02e-07	9.33e-07	3.06e-06	853	33	SOX9,CYP1A1,SOX10,CERKL,CYP1B1,APCDD1,FJX1,NRP1,PTN,BMP4,MIA2,PIM1,CTAGE1,FGF9,FGF10,LHX5,GNB1,NOTCH1,TBX2,CTAGE9,NID2,SFRP1,WNT11,ID2,CHD7,USH1C,TGFB2,EGR1,CTAGE8,KIRREL1,LUM,HES5,PROX1
31	GO:0043009	chordate embryonic development		6.48e-10	1.11e-07	1.02e-06	3.44e-06	1257	41	TPM1,SOX9,SOX10,GADD45B,SPARC,PDLIM7,KBTBD8,ZFAND5,WNT4,BMP4,MIA2,NOTUM,CTAGE1,FGF9,NOTCH1,TBX2,COL2A1,CTAGE9,NDNF,SFRP1,ANGPT1,KRT19,CAPN2,WNT11,GRIA2,CHD7,TBL1XR1,TFAP2C,LFNG,TGFB2,TGFB3,MSX1,CCN1,UPF2,EGR1,CTAGE8,CCN2,SNAI1,ATP1B1,HES5,PROX1
32	GO:0070848	response to growth factor		7.23e-10	1.2e-07	1.1e-06	3.84e-06	1006	36	SOX9,SPARC,GAS6,WNT4,SMOC2,ITGB3,NRP1,PTN,BMP4,FGF9,FGF10,MGA,NOTCH1,TBX2,COL2A1,NDNF,SFRP1,ANGPT1,COMP,ARID4A,ID2,SOSTDC1,GRIA2,GSK3B,TGFB2,TGFB3,MSX1,MSX2,CCN1,EGR1,WFIKKN1,TMEM108,CCN2,LUM,CDC34,HES5
33	GO:0051094	positive regulation of developmental process		9.38e-10	1.51e-07	1.38e-06	4.98e-06	1772	50	PCP4,BOC,SOX9,SOX10,CYP1B1,ERBB3,PDLIM7,GAS6,FNDC5,SPIRE1,WNT4,SMOC2,F3,ITGB3,NRP1,PTN,BMP4,SERPINE2,PIM1,FGF9,FGF10,NOTCH1,RAC3,TBX2,SFRP1,CHODL,ARID4A,CAPN2,WNT11,LAMA2,ID2,CHD7,GSK3B,LGALS3,TGFB2,TGFB3,MSX2,CCN1,DDHD1,BRINP2,ROBO2,PDE5A,CCN2,CTH,SNAI1,LYN,SCIN,IL1RAP,EPHA1,PROX1
34	GO:0009792	embryo development ending in birth or egg hatching		1.13e-09	1.77e-07	1.62e-06	6.01e-06	1281	41	TPM1,SOX9,SOX10,GADD45B,SPARC,PDLIM7,KBTBD8,ZFAND5,WNT4,BMP4,MIA2,NOTUM,CTAGE1,FGF9,NOTCH1,TBX2,COL2A1,CTAGE9,NDNF,SFRP1,ANGPT1,KRT19,CAPN2,WNT11,GRIA2,CHD7,TBL1XR1,TFAP2C,LFNG,TGFB2,TGFB3,MSX1,CCN1,UPF2,EGR1,CTAGE8,CCN2,SNAI1,ATP1B1,HES5,PROX1
35	GO:0048514	blood vessel morphogenesis		1.33e-09	2.01e-07	1.84e-06	7.04e-06	1029	36	CYP1B1,SPARC,GAS6,PERP,WNT4,SMOC2,F3,ITGB3,NRP1,PTN,COLEC12,BMP4,MFGE8,ACKR3,FGF9,FGF10,NOTCH1,TBX2,NDNF,SFRP1,ANGPT1,THSD7A,COMP,ANXA2,WNT11,CHD7,GSK3B,LGALS3,TIPARP,TGFB2,TGFBI,CCN1,CCN2,CTSZ,EPHA1,PROX1
36	GO:0001503	ossification		1.45e-09	2.13e-07	1.95e-06	7.68e-06	568	26	PCP4,TPM4,SOX9,SPARC,PDLIM7,SLC35B2,WNT4,PTN,BMP4,NOTUM,FGF9,NOTCH1,COL2A1,UXS1,SFRP1,COMP,WNT11,ID2,CHD7,GSK3B,TGFB2,TGFB3,MSX2,CCN1,CCN2,SNAI1
37	GO:0048705	skeletal system morphogenesis		1.5e-09	2.15e-07	1.97e-06	7.95e-06	447	23	SOX9,ZFAND5,WNT4,BMP4,MIA2,CTAGE1,COL2A1,CTAGE9,NDNF,COL9A1,SFRP1,COMP,WNT11,GRIA2,CHD7,TIPARP,TGFB2,TGFB3,MSX1,MSX2,EGR1,CTAGE8,CCN2
38	GO:0001837	epithelial to mesenchymal transition		1.63e-09	2.28e-07	2.09e-06	8.66e-06	206	16	SOX9,KBTBD8,WNT4,BMP4,NOTCH1,SFRP1,WNT11,CHD7,TFAP2C,GSK3B,TGFB2,TGFB3,MSX1,MSX2,SNAI1,EPHA1
39	GO:0048762	mesenchymal cell differentiation		1.88e-09	2.56e-07	2.34e-06	9.98e-06	376	21	SOX9,SOX10,ERBB3,KBTBD8,WNT4,NRP1,BMP4,FGF10,NOTCH1,SFRP1,WNT11,GRIA2,CHD7,TFAP2C,GSK3B,TGFB2,TGFB3,MSX1,MSX2,SNAI1,EPHA1
40	GO:0003198	epithelial to mesenchymal transition involved in endocardial cushion formation		2.11e-09	2.81e-07	2.57e-06	1.12e-05	21	7	BMP4,NOTCH1,TGFB2,TGFB3,MSX1,MSX2,SNAI1
41	GO:0001568	blood vessel development		2.22e-09	2.88e-07	2.64e-06	1.18e-05	1152	38	CYP1B1,SPARC,GAS6,PERP,WNT4,SMOC2,F3,ITGB3,NRP1,PTN,COLEC12,BMP4,MFGE8,ACKR3,FGF9,FGF10,NOTCH1,TBX2,NDNF,SFRP1,ANGPT1,THSD7A,COMP,ANXA2,WNT11,CHD7,GSK3B,LGALS3,TIPARP,TGFB2,TGFBI,CCN1,EGR1,ROBO2,CCN2,CTSZ,EPHA1,PROX1
42	GO:0071363	cellular response to growth factor stimulus		3.21e-09	4.06e-07	3.71e-06	1.7e-05	963	34	SOX9,SPARC,GAS6,WNT4,SMOC2,ITGB3,NRP1,PTN,BMP4,FGF9,FGF10,MGA,NOTCH1,TBX2,COL2A1,NDNF,SFRP1,ANGPT1,COMP,ARID4A,ID2,SOSTDC1,GRIA2,GSK3B,TGFB2,TGFB3,MSX1,MSX2,CCN1,EGR1,WFIKKN1,TMEM108,CCN2,HES5
43	GO:0048729	tissue morphogenesis		4.76e-09	5.88e-07	5.39e-06	2.53e-05	1132	37	TPM1,SOX9,SOX10,SPARC,PDLIM7,WNT4,ITGB3,NRP1,BMP4,GRHL1,MIA2,CTAGE1,FGF10,MGA,NOTCH1,TBX2,CTAGE9,NID2,SFRP1,ANGPT1,WNT11,SOSTDC1,CHD7,TFAP2C,GSK3B,TGFB2,TGFB3,MSX1,MSX2,CCN1,CTAGE8,ROBO2,SNAI1,CSMD1,HES5,CTSZ,PROX1
44	GO:0060021	roof of mouth development		5.6e-09	6.63e-07	6.07e-06	2.97e-05	113	12	SOX9,FGF10,TBX2,COL2A1,WNT11,CHD7,TIPARP,TGFB2,TGFB3,MSX1,WFIKKN1,SNAI1
45	GO:0071772	response to BMP		5.74e-09	6.63e-07	6.07e-06	3.05e-05	257	17	SOX9,BMP4,MGA,NOTCH1,TBX2,COL2A1,SFRP1,COMP,ID2,SOSTDC1,TGFB2,TGFB3,MSX1,MSX2,CCN1,EGR1,HES5
46	GO:0071773	cellular response to BMP stimulus		5.74e-09	6.63e-07	6.07e-06	3.05e-05	257	17	SOX9,BMP4,MGA,NOTCH1,TBX2,COL2A1,SFRP1,COMP,ID2,SOSTDC1,TGFB2,TGFB3,MSX1,MSX2,CCN1,EGR1,HES5
47	GO:0030335	positive regulation of cell migration		6.19e-09	7e-07	6.4e-06	3.29e-05	699	28	SOX9,CYP1B1,SPARC,GAS6,SMOC2,F3,ITGB3,NRP1,PTN,S100A11,BMP4,CD99,ACKR3,FGF9,FGF10,GNB1,NOTCH1,ANGPT1,WNT11,LGALS3,TGFB2,CCN1,EGR1,CCAR1,SNAI1,LYN,EPHA1,PROX1
48	GO:0048565	digestive tract development		7.23e-09	8e-07	7.33e-06	3.84e-05	261	17	SOX9,CYP1A1,SOX10,BMP4,FGF9,FGF10,MGA,NOTCH1,TBX2,SFRP1,WNT11,ID2,AGR3,CHD7,TGFB2,TGFB3,ASL
49	GO:0002009	morphogenesis of an epithelium		1.25e-08	1.36e-06	1.24e-05	6.65e-05	966	33	SOX9,SOX10,SPARC,PDLIM7,WNT4,NRP1,BMP4,GRHL1,MIA2,CTAGE1,FGF10,MGA,NOTCH1,TBX2,CTAGE9,NID2,SFRP1,ANGPT1,WNT11,SOSTDC1,CHD7,TFAP2C,GSK3B,TGFB2,MSX1,MSX2,CCN1,CTAGE8,SNAI1,CSMD1,HES5,CTSZ,PROX1
50	GO:0003206	cardiac chamber morphogenesis		1.29e-08	1.37e-06	1.26e-05	6.86e-05	176	14	TPM1,NRP1,BMP4,FGF9,NOTCH1,TBX2,WNT11,ID2,CHD7,TGFB2,MSX2,CCN1,ROBO2,PROX1
51	GO:0048598	embryonic morphogenesis		1.59e-08	1.65e-06	1.51e-05	8.45e-05	1185	37	SOX9,SOX10,SPARC,PDLIM7,WNT4,ITGB3,BMP4,MIA2,CTAGE1,FGF9,FGF10,MGA,NOTCH1,TBX2,COL2A1,CTAGE9,NDNF,NID2,SFRP1,WNT11,ID2,GRIA2,CHD7,USH1C,TFAP2C,GSK3B,TGFB2,TGFB3,MSX1,MSX2,CCN1,EGR1,CTAGE8,SNAI1,LUM,HES5,PROX1
52	GO:2000147	positive regulation of cell motility		1.62e-08	1.65e-06	1.51e-05	8.61e-05	731	28	SOX9,CYP1B1,SPARC,GAS6,SMOC2,F3,ITGB3,NRP1,PTN,S100A11,BMP4,CD99,ACKR3,FGF9,FGF10,GNB1,NOTCH1,ANGPT1,WNT11,LGALS3,TGFB2,CCN1,EGR1,CCAR1,SNAI1,LYN,EPHA1,PROX1
53	GO:0048608	reproductive structure development		1.65e-08	1.65e-06	1.51e-05	8.75e-05	466	22	SOX9,CYP1B1,TNFSF10,WNT4,BMP4,SERPINE2,PTX3,FGF9,FGF10,NOTCH1,COL9A3,SFRP1,ANGPT1,ARID4A,CHD7,TFAP2C,LFNG,TIPARP,TGFB2,RNF38,ROBO2,CSMD1
54	GO:0061458	reproductive system development		1.99e-08	1.95e-06	1.78e-05	0.000106	471	22	SOX9,CYP1B1,TNFSF10,WNT4,BMP4,SERPINE2,PTX3,FGF9,FGF10,NOTCH1,COL9A3,SFRP1,ANGPT1,ARID4A,CHD7,TFAP2C,LFNG,TIPARP,TGFB2,RNF38,ROBO2,CSMD1
55	GO:0007167	enzyme-linked receptor protein signaling pathway		2.01e-08	1.95e-06	1.78e-05	0.000107	1250	38	SOX9,ERBB3,SPTBN1,GAS6,FSTL4,ZFAND5,WNT4,SMOC2,F3,ITGB3,NRP1,PTN,BMP4,FGF9,FGF10,MGA,NOTCH1,TBX2,SFRP1,ANGPT1,COMP,ARID4A,ID2,SOSTDC1,GSK3B,TIPARP,TGFB2,TGFB3,MSX1,MSX2,CCN1,EGR1,WFIKKN1,TMEM108,CCN2,LYN,HES5,EPHA1
56	GO:0060322	head development		2.17e-08	2.06e-06	1.88e-05	0.000115	1420	41	SOX9,SOX10,ZFAND5,WNT4,CA10,HNRNPD,NRP1,PTN,BMP4,SERPINE2,ACKR3,NAV2,FGF9,FGF10,LHX5,HERC1,MGA,NOTCH1,RAC3,TBX2,COL2A1,NDNF,SFRP1,ANGPT1,ID2,GRIA2,CHD7,LDHA,TFAP2C,GSK3B,BTBD3,TIPARP,CAPN11,TGFB2,TGFB3,MSX1,ARSB,ROBO2,TMEM108,HES5,PROX1
57	GO:0061061	muscle structure development		2.38e-08	2.22e-06	2.03e-05	0.000126	1044	34	TPM1,TPM4,BOC,SOX9,ERBB3,PDLIM7,WNT4,BMP4,MYL9,FGF9,FGF10,TAGLN,NOTCH1,TBX2,ANGPT1,COMP,CHODL,KRT19,CAPN2,LAMA2,ID2,SOSTDC1,CHD7,GSK3B,TGFB2,TGFBI,MSX1,CCT5,EGR1,WFIKKN1,ASL,ATF3,CTH,PROX1
58	GO:0090596	sensory organ morphogenesis		2.44e-08	2.23e-06	2.05e-05	0.00013	562	24	SOX9,SOX10,CERKL,SPARC,FJX1,PTN,BMP4,PIM1,FGF9,FGF10,NOTCH1,TBX2,COL2A1,NID2,SFRP1,WNT11,ID2,CHD7,USH1C,TFAP2C,MSX1,EGR1,LUM,PROX1
59	GO:0045165	cell fate commitment		2.51e-08	2.26e-06	2.07e-05	0.000134	396	20	SOX9,WNT4,TLX1,NRP1,EBF2,BMP4,FGF10,MGA,NOTCH1,TBX2,SFRP1,WNT11,ID2,SOSTDC1,TFAP2C,TGFB2,PRDM12,ATF3,HES5,PROX1
60	GO:0040017	positive regulation of locomotion		2.96e-08	2.62e-06	2.4e-05	0.000157	752	28	SOX9,CYP1B1,SPARC,GAS6,SMOC2,F3,ITGB3,NRP1,PTN,S100A11,BMP4,CD99,ACKR3,FGF9,FGF10,GNB1,NOTCH1,ANGPT1,WNT11,LGALS3,TGFB2,CCN1,EGR1,CCAR1,SNAI1,LYN,EPHA1,PROX1
61	GO:0060541	respiratory system development		3.06e-08	2.64e-06	2.42e-05	0.000163	324	18	SOX9,CYP1A2,SPARC,PTN,BMP4,FGF9,FGF10,NOTCH1,TBX2,WNT11,CHD7,TGFB2,TGFB3,LIPA,ASL,CCN2,CTSZ,PROX1
62	GO:0048732	gland development		3.09e-08	2.64e-06	2.42e-05	0.000164	851	30	SOX9,CYP1A1,SOX10,CYP1B1,ERBB3,WNT4,HNRNPD,NRP1,PTN,BMP4,SERPINE2,FGF10,MGA,NOTCH1,TBX2,SFRP1,ANGPT1,WNT11,ID2,SOSTDC1,CHD7,TFAP2C,TGFB2,TGFB3,MSX1,MSX2,UPF2,ASL,CSMD1,PROX1
63	GO:0048589	developmental growth		3.55e-08	2.96e-06	2.71e-05	0.000189	1168	36	SOX9,SOX10,ERBB3,GAS6,FSTL4,WNT4,NRP1,PTN,BMP4,PIM1,PTX3,FGF9,FGF10,NOTCH1,TBX2,COL2A1,NID2,COL9A1,SFRP1,THSD7A,COMP,KRT19,WNT11,AGR3,CHD7,TBL1XR1,TFAP2C,LFNG,GSK3B,KRT23,TGFB2,MSX2,CCN1,ROBO2,TMEM108,PROX1
64	GO:0007548	sex differentiation		3.57e-08	2.96e-06	2.71e-05	0.00019	445	21	SOX9,CYP1B1,TNFSF10,WNT4,BMP4,PTX3,FGF9,FGF10,CBX2,COL9A3,SFRP1,ANGPT1,ARID4A,CHD7,TFAP2C,LFNG,TIPARP,TGFB2,RNF38,ROBO2,CSMD1
65	GO:0003279	cardiac septum development		3.88e-08	3.17e-06	2.9e-05	0.000206	134	12	NRP1,BMP4,NOTCH1,TBX2,WNT11,ID2,CHD7,TGFB2,MSX2,CCN1,ROBO2,PROX1
66	GO:0008284	positive regulation of cell population proliferation		4.72e-08	3.8e-06	3.48e-05	0.000251	1236	37	SOX9,SOX10,ERBB3,TNFSF10,GAS6,F3,ITGB3,TLX1,NRP1,PTN,BMP4,MFGE8,PIM1,FGF9,FGF10,LHX5,MGA,NOTCH1,TBX2,SFRP1,COMP,ANXA2,ID2,GSK3B,LGALS3,TGFB2,TGFB3,CCN1,EGR1,CCAR1,CCN2,ATF3,LYN,HES5,CTSZ,EPHA1,PROX1
67	GO:0040007	growth		5.67e-08	4.5e-06	4.12e-05	0.000301	1528	42	SOX9,SOX10,ERBB3,GAS6,FSTL4,WNT4,NRP1,PTN,BMP4,SERPINE2,PIM1,PTX3,FGF9,FGF10,NOTCH1,TBX2,COL2A1,NID2,COL9A1,SFRP1,THSD7A,COMP,KRT19,WNT11,AGR3,WFDC1,CHD7,INO80,TBL1XR1,TFAP2C,LFNG,GSK3B,KRT23,TGFB2,MSX1,MSX2,CCN1,ROBO2,TMEM108,CTH,MRGBP,PROX1
68	GO:0007417	central nervous system development		5.86e-08	4.57e-06	4.19e-05	0.000311	1766	46	SOX9,SOX10,SPTBN1,WNT4,PPP1R17,CA10,HNRNPD,TLX1,NRP1,PTN,BMP4,SERPINE2,ACKR3,NAV2,FGF9,FGF10,LHX5,HERC1,MGA,NOTCH1,RAC3,TBX2,COL2A1,NDNF,SFRP1,ANGPT1,WNT11,ID2,GRIA2,CHD7,LDHA,TFAP2C,GSK3B,BTBD3,CAPN11,TGFB2,MSX1,ARSB,EGR1,PRDM12,ROBO2,TMEM108,LYN,SCIN,HES5,PROX1
69	GO:0051130	positive regulation of cellular component organization		5.98e-08	4.6e-06	4.21e-05	0.000318	1303	38	TPM1,PCP4,SOX9,TNFSF10,SPIRE1,WNT4,HNRNPD,NRP1,PTN,BMP4,SERPINE2,HMBOX1,NDNF,SFRP1,ANGPT1,CHODL,ANXA2,CAPN2,WNT11,INO80,GSK3B,LGALS3,TGFB2,TGFB3,MSX1,MSX2,ARSB,CCT5,DDHD1,KIRREL1,ROBO2,CCN2,LYN,SCIN,IL1RAP,CDC34,EPHA1,PROX1
70	GO:0045137	development of primary sexual characteristics		6.14e-08	4.66e-06	4.27e-05	0.000326	378	19	SOX9,CYP1B1,TNFSF10,WNT4,BMP4,PTX3,FGF9,CBX2,COL9A3,SFRP1,ANGPT1,ARID4A,TFAP2C,LFNG,TIPARP,TGFB2,RNF38,ROBO2,CSMD1
71	GO:1901207	regulation of heart looping		7.53e-08	5.64e-06	5.16e-05	0.0004	11	5	MIA2,CTAGE1,TBX2,CTAGE9,CTAGE8
72	GO:0009628	response to abiotic stimulus		8.17e-08	5.97e-06	5.46e-05	0.000434	1786	46	PCP4,SOX9,CYP1A1,SPARC,PERP,WNT4,F3,ITGB3,HNRNPD,NRP1,PTN,NPFFR2,BMP4,SERPINE2,PIM1,KMT2A,AP1S2,GNB1,PLOD1,NOTCH1,DNMT3A,COL2A1,NDNF,SFRP1,ANGPT1,CAPN2,WNT11,ID2,INO80,LDHA,GSK3B,MKNK1,TGFB2,TGFB3,LIPA,ARSB,GUCY1A1,EGR1,ASL,CHEK2,PRDM12,PDE5A,CCN2,LRRN4,ATP1B1,LYN
73	GO:2000026	regulation of multicellular organismal development		8.2e-08	5.97e-06	5.46e-05	0.000436	1908	48	SOX9,SOX10,CYP1B1,IRF2BP2,SPARC,GAS6,FSTL4,MCF2,WNT4,SMOC2,F3,ITGB3,NRP1,PTN,BMP4,GRHL1,SERPINE2,NOTUM,PIM1,FGF9,FGF10,NOTCH1,TBX2,SFRP1,COMP,CHODL,ANXA2,WNT11,LAMA2,ID2,CHD7,CHADL,INO80,GSK3B,LGALS3,TGFB2,TGFB3,MSX2,CCN1,EHMT1,ROBO2,CCN2,LYN,SCIN,IL1RAP,HES5,EPHA1,PROX1
74	GO:0035459	vesicle cargo loading		8.63e-08	6.18e-06	5.66e-05	0.000459	34	7	MIA2,CTAGE1,CTAGE4,CTAGE9,CTAGE6,CTAGE8,CTAGE15
75	GO:0048666	neuron development		8.73e-08	6.18e-06	5.66e-05	0.000464	1670	44	PCP4,BOC,CERKL,ERBB3,FSTL4,MCF2,SPIRE1,SLC35B2,WNT4,TRRAP,NRP1,PTN,BMP4,SERPINE2,HERC1,NOTCH1,RAC3,TBX2,COL2A1,NDNF,SFRP1,THSD7A,CHODL,EMB,LAMA2,ID2,CHD7,USH1C,GSK3B,BTBD3,CAPN11,TGFB2,ABLIM1,ARSB,MICALL2,PRDM12,ROBO2,TMEM108,LYN,IL1RAP,HES5,CTSZ,EPHA1,PROX1
76	GO:0030509	BMP signaling pathway		9.25e-08	6.47e-06	5.92e-05	0.000491	239	15	BMP4,MGA,NOTCH1,TBX2,SFRP1,COMP,ID2,SOSTDC1,TGFB2,TGFB3,MSX1,MSX2,CCN1,EGR1,HES5
77	GO:0055123	digestive system development		9.45e-08	6.52e-06	5.97e-05	0.000502	311	17	SOX9,CYP1A1,SOX10,BMP4,FGF9,FGF10,MGA,NOTCH1,TBX2,SFRP1,WNT11,ID2,AGR3,CHD7,TGFB2,TGFB3,ASL
78	GO:0032355	response to estradiol		9.74e-08	6.63e-06	6.07e-05	0.000517	275	16	CYP1A2,CYP1B1,WNT4,F3,HNRNPD,PTN,BMP4,FGF10,DNMT3A,SFRP1,WFDC1,CRHBP,GSK3B,TGFB2,MSX2,CCN2
79	GO:0060443	mammary gland morphogenesis		1e-07	6.73e-06	6.17e-05	0.000532	71	9	ERBB3,WNT4,BMP4,FGF10,TBX2,SOSTDC1,TFAP2C,MSX2,CSMD1
80	GO:0002062	chondrocyte differentiation		1.09e-07	7.2e-06	6.59e-05	0.000576	147	12	SOX9,BMP4,FGF9,COL2A1,COL9A1,COMP,CHADL,TGFBI,MSX2,CCN2,SCIN,HES5
81	GO:0003205	cardiac chamber development		1.15e-07	7.54e-06	6.9e-05	0.00061	243	15	TPM1,NRP1,BMP4,FGF9,MGA,NOTCH1,TBX2,WNT11,ID2,CHD7,TGFB2,MSX2,CCN1,ROBO2,PROX1
82	GO:0071600	otic vesicle morphogenesis		1.31e-07	8.51e-06	7.79e-05	0.000698	36	7	SOX9,SOX10,SPARC,FGF10,TFAP2C,MSX1,PROX1
83	GO:0030324	lung development		1.44e-07	9.23e-06	8.45e-05	0.000766	283	16	SOX9,CYP1A2,SPARC,PTN,BMP4,FGF9,FGF10,NOTCH1,TBX2,WNT11,TGFB2,TGFB3,LIPA,CCN2,CTSZ,PROX1
84	GO:0031175	neuron projection development		1.48e-07	9.35e-06	8.56e-05	0.000785	1407	39	PCP4,BOC,ERBB3,FSTL4,MCF2,SPIRE1,SLC35B2,WNT4,NRP1,PTN,BMP4,SERPINE2,HERC1,NOTCH1,RAC3,COL2A1,NDNF,SFRP1,THSD7A,CHODL,EMB,LAMA2,CHD7,USH1C,GSK3B,BTBD3,CAPN11,TGFB2,ABLIM1,ARSB,MICALL2,PRDM12,ROBO2,TMEM108,LYN,IL1RAP,HES5,CTSZ,EPHA1
85	GO:1905330	regulation of morphogenesis of an epithelium		1.57e-07	9.71e-06	8.89e-05	0.000835	98	10	SOX9,WNT4,BMP4,MIA2,CTAGE1,FGF10,TBX2,CTAGE9,SFRP1,CTAGE8
86	GO:0042060	wound healing		1.57e-07	9.71e-06	8.89e-05	0.000835	575	23	TPM1,ERBB3,SPARC,GAS6,WNT4,SMOC2,F3,ITGB3,NRP1,BMP4,SERPINE2,MYL9,FGF10,NDNF,COMP,ANXA2,WFDC1,TGFB2,TGFB3,MSX2,CCN1,EGR1,LYN
87	GO:0010811	positive regulation of cell-substrate adhesion		1.68e-07	1.03e-05	9.41e-05	0.000894	153	12	WNT4,SMOC2,ITGB3,NRP1,PTN,RAC3,NDNF,SFRP1,AGR3,GSK3B,CCN1,EPHA1
88	GO:0030323	respiratory tube development		1.75e-07	1.05e-05	9.64e-05	0.000927	287	16	SOX9,CYP1A2,SPARC,PTN,BMP4,FGF9,FGF10,NOTCH1,TBX2,WNT11,TGFB2,TGFB3,LIPA,CCN2,CTSZ,PROX1
89	GO:0030036	actin cytoskeleton organization		1.79e-07	1.06e-05	9.7e-05	0.000953	871	29	TPM1,TPM4,PHACTR2,PDLIM7,SPTBN1,SPIRE1,WNT4,ITGB3,NRP1,MYL9,FGD4,FGF10,TAGLN,RAC3,SFRP1,THSD7A,KRT19,WNT11,USH1C,TGFB2,TGFB3,MICALL2,CCT5,KIRREL1,CCN2,FHDC1,SCIN,EPHA1,PROX1
90	GO:0090287	regulation of cellular response to growth factor stimulus		1.81e-07	1.06e-05	9.7e-05	0.000961	447	20	WNT4,SMOC2,ITGB3,NRP1,BMP4,FGF9,FGF10,MGA,NOTCH1,SFRP1,ANGPT1,ARID4A,SOSTDC1,TGFB3,MSX1,MSX2,CCN1,WFIKKN1,TMEM108,HES5
91	GO:0061138	morphogenesis of a branching epithelium		1.84e-07	1.06e-05	9.7e-05	0.000979	252	15	SOX9,SOX10,WNT4,NRP1,BMP4,FGF10,NOTCH1,TBX2,SFRP1,ANGPT1,TFAP2C,MSX2,CSMD1,CTSZ,PROX1
92	GO:0030334	regulation of cell migration		1.87e-07	1.06e-05	9.7e-05	0.000993	1249	36	TPM1,SOX9,CYP1B1,SPARC,GAS6,WNT4,SMOC2,F3,ITGB3,NRP1,PTN,S100A11,BMP4,SERPINE2,CD99,ACKR3,FGF9,FGF10,GNB1,NOTCH1,SFRP1,ANGPT1,ARID4A,WNT11,LAMA2,GSK3B,LGALS3,TGFB2,ARSB,CCN1,EGR1,CCAR1,SNAI1,LYN,EPHA1,PROX1
93	GO:0042981	regulation of apoptotic process		1.87e-07	1.06e-05	9.7e-05	0.000995	1899	47	PCP4,SOX9,SOX10,CERKL,GADD45B,CYP1B1,ERBB3,TNFSF10,SIGMAR1,GAS6,PERP,WNT4,TRRAP,NRP1,PTN,BMP4,PIM1,ACKR3,FGF10,NOTCH1,COL2A1,NDNF,SFRP1,ANGPT1,COMP,CAPN2,WNT11,LDHA,GSK3B,LGALS3,TGFB2,TGFB3,MSX1,MSX2,CCN1,EGR1,CHEK2,CCAR1,PDE5A,ATF3,CTH,SNAI1,MRGBP,LYN,SCIN,CDC34,CTSZ
94	GO:0060041	retina development in camera-type eye		1.87e-07	1.06e-05	9.7e-05	0.000996	448	20	SOX9,SOX10,CERKL,CYP1B1,APCDD1,FJX1,NRP1,PTN,BMP4,GNB1,NOTCH1,TBX2,SFRP1,ID2,CHD7,USH1C,TGFB2,EGR1,KIRREL1,PROX1
95	GO:0009611	response to wounding		2.02e-07	1.12e-05	0.000103	0.00107	825	28	TPM1,CYP1A1,ERBB3,SPARC,SIGMAR1,GAS6,WNT4,SMOC2,F3,ITGB3,NRP1,PTN,BMP4,SERPINE2,MYL9,FGF10,NDNF,COMP,ANXA2,WFDC1,TGFB2,TGFB3,MSX2,CCN1,GUCY1A1,EGR1,CCN2,LYN
96	GO:0030513	positive regulation of BMP signaling pathway		2.02e-07	1.12e-05	0.000103	0.00108	56	8	BMP4,MGA,NOTCH1,SFRP1,MSX1,MSX2,CCN1,HES5
97	GO:0045597	positive regulation of cell differentiation		2.1e-07	1.15e-05	0.000105	0.00111	1199	35	PCP4,BOC,SOX9,SOX10,PDLIM7,GAS6,FNDC5,WNT4,ITGB3,NRP1,PTN,BMP4,SERPINE2,PIM1,NOTCH1,RAC3,SFRP1,CHODL,LAMA2,ID2,GSK3B,LGALS3,TGFB2,TGFB3,MSX2,CCN1,BRINP2,ROBO2,PDE5A,CCN2,CTH,SNAI1,LYN,SCIN,PROX1
98	GO:0007507	heart development		2.23e-07	1.21e-05	0.000111	0.00118	1092	33	TPM1,TPM4,SOX9,ERBB3,SPARC,PDLIM7,WNT4,NRP1,PTN,BMP4,MIA2,PIM1,CTAGE1,FGF9,MGA,NOTCH1,TBX2,COL2A1,CTAGE9,ANGPT1,WNT11,ID2,CHD7,GSK3B,TGFB2,TGFB3,MSX1,MSX2,CCN1,CTAGE8,ROBO2,SNAI1,PROX1
99	GO:0071696	ectodermal placode development		2.33e-07	1.25e-05	0.000114	0.00124	57	8	SOX9,NRP1,FGF10,TBX2,WNT11,TFAP2C,MSX1,PROX1
100	GO:0060317	cardiac epithelial to mesenchymal transition		2.35e-07	1.25e-05	0.000114	0.00125	39	7	BMP4,NOTCH1,TGFB2,TGFB3,MSX1,MSX2,SNAI1
101	GO:0008406	gonad development		2.43e-07	1.28e-05	0.000117	0.00129	372	18	SOX9,CYP1B1,TNFSF10,WNT4,BMP4,PTX3,FGF9,COL9A3,SFRP1,ANGPT1,ARID4A,TFAP2C,LFNG,TIPARP,TGFB2,RNF38,ROBO2,CSMD1
102	GO:0030879	mammary gland development		2.68e-07	1.4e-05	0.000128	0.00142	191	13	SOX9,ERBB3,WNT4,BMP4,FGF10,TBX2,ID2,SOSTDC1,TFAP2C,TGFB3,MSX1,MSX2,CSMD1
103	GO:0048839	inner ear development		2.74e-07	1.41e-05	0.000129	0.00145	375	18	SOX9,SOX10,SPARC,BMP4,GRHL1,FGF9,FGF10,NOTCH1,TBX2,COL2A1,CHD7,USH1C,TFAP2C,TGFB2,TGFB3,MSX1,HES5,PROX1
104	GO:0071599	otic vesicle development		3.51e-07	1.79e-05	0.000164	0.00186	60	8	SOX9,SOX10,SPARC,FGF10,COL2A1,TFAP2C,MSX1,PROX1
105	GO:0022603	regulation of anatomical structure morphogenesis		3.64e-07	1.84e-05	0.000169	0.00194	1284	36	TPM1,SOX9,CYP1B1,SPARC,APCDD1,FSTL4,MCF2,SPIRE1,WNT4,SMOC2,F3,ITGB3,NRP1,PTN,BMP4,MIA2,FGD4,CTAGE1,FGF10,NOTCH1,RAC3,TBX2,CTAGE9,SFRP1,CHODL,WNT11,LFNG,GSK3B,LGALS3,TGFB2,MSX1,CCN1,DDHD1,CTAGE8,ROBO2,EPHA1
106	GO:0043067	regulation of programmed cell death		3.71e-07	1.86e-05	0.00017	0.00197	1944	47	PCP4,SOX9,SOX10,CERKL,GADD45B,CYP1B1,ERBB3,TNFSF10,SIGMAR1,GAS6,PERP,WNT4,TRRAP,NRP1,PTN,BMP4,PIM1,ACKR3,FGF10,NOTCH1,COL2A1,NDNF,SFRP1,ANGPT1,COMP,CAPN2,WNT11,LDHA,GSK3B,LGALS3,TGFB2,TGFB3,MSX1,MSX2,CCN1,EGR1,CHEK2,CCAR1,PDE5A,ATF3,CTH,SNAI1,MRGBP,LYN,SCIN,CDC34,CTSZ
107	GO:0051496	positive regulation of stress fiber assembly		4e-07	1.98e-05	0.000182	0.00212	61	8	TPM1,WNT4,NRP1,SFRP1,WNT11,TGFB3,CCN2,EPHA1
108	GO:0048863	stem cell differentiation		4.74e-07	2.33e-05	0.000213	0.00252	475	20	SOX9,SOX10,ERBB3,KBTBD8,NRP1,PTN,BMP4,FGF10,NOTCH1,TBX2,SFRP1,GRIA2,CHD7,TFAP2C,GSK3B,TGFB2,TGFB3,MSX1,MSX2,HES5
109	GO:0001822	kidney development		5.77e-07	2.8e-05	0.000257	0.00306	526	21	SOX9,WNT4,ITGB3,NRP1,BMP4,FGF10,NOTCH1,TBX2,SFRP1,ANGPT1,THSD7A,WNT11,ID2,TIPARP,TGFB2,EGR1,ASL,KIRREL1,ROBO2,HES5,PROX1
110	GO:0030916	otic vesicle formation		5.81e-07	2.8e-05	0.000257	0.00309	28	6	SOX9,SPARC,FGF10,TFAP2C,MSX1,PROX1
111	GO:0001763	morphogenesis of a branching structure		5.9e-07	2.83e-05	0.000259	0.00314	276	15	SOX9,SOX10,WNT4,NRP1,BMP4,FGF10,NOTCH1,TBX2,SFRP1,ANGPT1,TFAP2C,MSX2,CSMD1,CTSZ,PROX1
112	GO:0001649	osteoblast differentiation		6.09e-07	2.89e-05	0.000265	0.00324	315	16	PCP4,TPM4,SOX9,PDLIM7,SLC35B2,WNT4,BMP4,FGF9,NOTCH1,SFRP1,WNT11,ID2,GSK3B,MSX2,CCN1,SNAI1
113	GO:0001947	heart looping		6.76e-07	3.18e-05	0.000291	0.00359	174	12	PDLIM7,BMP4,MIA2,CTAGE1,MGA,NOTCH1,TBX2,CTAGE9,WNT11,CHD7,GSK3B,CTAGE8
114	GO:0010638	positive regulation of organelle organization		6.85e-07	3.19e-05	0.000292	0.00364	578	22	TPM1,TNFSF10,SPIRE1,WNT4,HNRNPD,NRP1,HMBOX1,SFRP1,ANXA2,WNT11,INO80,GSK3B,TGFB3,MSX1,MSX2,CCT5,DDHD1,KIRREL1,CCN2,SCIN,EPHA1,PROX1
115	GO:0010942	positive regulation of cell death		7.05e-07	3.26e-05	0.000298	0.00374	826	27	GADD45B,CYP1B1,TNFSF10,PTN,BMP4,NOTCH1,DNMT3A,SFRP1,CAPN2,WNT11,LDHA,GSK3B,TGFB2,TGFB3,MSX1,MSX2,CCN1,EGR1,CHEK2,CCAR1,PDE5A,CCN2,ATF3,LYN,SCIN,CDC34,CTSZ
116	GO:2000145	regulation of cell motility		7.16e-07	3.27e-05	0.0003	0.0038	1321	36	TPM1,SOX9,CYP1B1,SPARC,GAS6,WNT4,SMOC2,F3,ITGB3,NRP1,PTN,S100A11,BMP4,SERPINE2,CD99,ACKR3,FGF9,FGF10,GNB1,NOTCH1,SFRP1,ANGPT1,ARID4A,WNT11,LAMA2,GSK3B,LGALS3,TGFB2,ARSB,CCN1,EGR1,CCAR1,SNAI1,LYN,EPHA1,PROX1
117	GO:0090100	positive regulation of transmembrane receptor protein serine/threonine kinase signaling pathway		7.23e-07	3.27e-05	0.0003	0.00384	144	11	BMP4,FGF9,MGA,NOTCH1,SFRP1,TGFB2,TGFB3,MSX1,MSX2,CCN1,HES5
118	GO:0040012	regulation of locomotion		7.27e-07	3.27e-05	0.0003	0.00386	1380	37	TPM1,SOX9,CYP1B1,SPARC,GAS6,WNT4,SMOC2,F3,ITGB3,NRP1,PTN,S100A11,BMP4,SERPINE2,CD99,ACKR3,FGF9,FGF10,GNB1,NOTCH1,SFRP1,ANGPT1,ARID4A,WNT11,LAMA2,GSK3B,LGALS3,TGFB2,ARSB,CCN1,EGR1,CCAR1,ROBO2,SNAI1,LYN,EPHA1,PROX1
119	GO:0043065	positive regulation of apoptotic process		7.52e-07	3.35e-05	0.000307	0.00399	727	25	GADD45B,CYP1B1,TNFSF10,PTN,BMP4,NOTCH1,SFRP1,CAPN2,WNT11,LDHA,GSK3B,TGFB2,TGFB3,MSX1,MSX2,CCN1,EGR1,CHEK2,CCAR1,PDE5A,ATF3,LYN,SCIN,CDC34,CTSZ
120	GO:0030900	forebrain development		8.19e-07	3.62e-05	0.000332	0.00435	632	23	SOX10,WNT4,NRP1,PTN,BMP4,FGF10,LHX5,HERC1,NOTCH1,RAC3,TBX2,NDNF,ID2,GRIA2,CHD7,TFAP2C,GSK3B,BTBD3,MSX1,ROBO2,TMEM108,HES5,PROX1
121	GO:0048701	embryonic cranial skeleton morphogenesis		8.36e-07	3.67e-05	0.000336	0.00444	211	13	WNT4,BMP4,MIA2,CTAGE1,CTAGE9,NDNF,WNT11,GRIA2,CHD7,TGFB2,TGFB3,EGR1,CTAGE8
122	GO:0072001	renal system development		8.55e-07	3.72e-05	0.000341	0.00454	539	21	SOX9,WNT4,ITGB3,NRP1,BMP4,FGF10,NOTCH1,TBX2,SFRP1,ANGPT1,THSD7A,WNT11,ID2,TIPARP,TGFB2,EGR1,ASL,KIRREL1,ROBO2,HES5,PROX1
123	GO:0031032	actomyosin structure organization		8.85e-07	3.82e-05	0.00035	0.0047	285	15	TPM1,TPM4,WNT4,NRP1,MYL9,RAC3,SFRP1,KRT19,WNT11,TGFB3,CCT5,CCN2,FHDC1,EPHA1,PROX1
124	GO:0003148	outflow tract septum morphogenesis		8.98e-07	3.84e-05	0.000352	0.00477	30	6	NRP1,BMP4,TBX2,TGFB2,MSX2,ROBO2
125	GO:0030855	epithelial cell differentiation		9.04e-07	3.84e-05	0.000352	0.0048	1051	31	SOX9,CYP1A1,WNT4,TRRAP,NRP1,PTN,BMP4,GRHL1,UPK1B,FGF10,TAGLN,NOTCH1,TBX2,THSD7A,ARID4A,KRT19,WNT11,ID2,SOSTDC1,AGR3,USH1C,TFAP2C,GSK3B,LGALS3,KRT23,TGFB2,TGFB3,MSX2,KIRREL1,HES5,PROX1
126	GO:0043583	ear development		9.31e-07	3.93e-05	0.000359	0.00495	408	18	SOX9,SOX10,SPARC,BMP4,GRHL1,FGF9,FGF10,NOTCH1,TBX2,COL2A1,CHD7,USH1C,TFAP2C,TGFB2,TGFB3,MSX1,HES5,PROX1
127	GO:0051240	positive regulation of multicellular organismal process		1.01e-06	4.23e-05	0.000387	0.00537	1950	46	TPM1,SOX9,SOX10,CYP1B1,ERBB3,ZBTB20,SPTBN1,GAS6,WNT4,SMOC2,F3,ITGB3,NRP1,EBF2,PTN,BMP4,SERPINE2,PIM1,FGF9,FGF10,NOTCH1,TBX2,TUT4,CHODL,ARID4A,ANXA2,WNT11,ID2,CHD7,GSK3B,LGALS3,TGFB2,TGFB3,MSX2,CCN1,EGR1,EHMT1,ROBO2,PDE5A,CCN2,SNAI1,LUM,LYN,IL1RAP,EPHA1,PROX1
128	GO:0043068	positive regulation of programmed cell death		1.06e-06	4.41e-05	0.000404	0.00564	741	25	GADD45B,CYP1B1,TNFSF10,PTN,BMP4,NOTCH1,SFRP1,CAPN2,WNT11,LDHA,GSK3B,TGFB2,TGFB3,MSX1,MSX2,CCN1,EGR1,CHEK2,CCAR1,PDE5A,ATF3,LYN,SCIN,CDC34,CTSZ
129	GO:0040011	locomotion		1.17e-06	4.81e-05	0.00044	0.0062	1834	44	TPM1,BOC,SOX9,CYP1B1,SPARC,GAS6,SLC35B2,WNT4,SMOC2,F3,ITGB3,NRP1,PTN,S100A11,BMP4,SERPINE2,CD99,ACKR3,FGF9,FGF10,GNB1,NOTCH1,COL2A1,SFRP1,ANGPT1,CHODL,ARID4A,EMB,WNT11,LAMA2,GSK3B,LGALS3,CAPN11,TGFB2,ABLIM1,ARSB,CCN1,EGR1,CCAR1,ROBO2,SNAI1,LYN,EPHA1,PROX1
130	GO:1903508	positive regulation of nucleic acid-templated transcription		1.22e-06	4.95e-05	0.000453	0.00649	1900	45	SOX9,SOX10,WNT4,TRRAP,HNRNPD,TLX1,EBF2,BMP4,GRHL1,PIM1,KMT2A,FGF9,FGF10,LHX5,MGA,VGLL1,NOTCH1,TBX2,HMBOX1,SFRP1,IKZF2,ARID4A,ANXA2,WNT11,ID2,CHD7,INO80,TBL1XR1,TFAP2C,GSK3B,TGFB2,TGFB3,MSX1,ABLIM1,CCN1,EGR1,ASXL3,CHEK2,CCAR1,ATF3,SNAI1,MRGBP,LUM,HES5,PROX1
131	GO:0045893	positive regulation of DNA-templated transcription		1.22e-06	4.95e-05	0.000453	0.00649	1900	45	SOX9,SOX10,WNT4,TRRAP,HNRNPD,TLX1,EBF2,BMP4,GRHL1,PIM1,KMT2A,FGF9,FGF10,LHX5,MGA,VGLL1,NOTCH1,TBX2,HMBOX1,SFRP1,IKZF2,ARID4A,ANXA2,WNT11,ID2,CHD7,INO80,TBL1XR1,TFAP2C,GSK3B,TGFB2,TGFB3,MSX1,ABLIM1,CCN1,EGR1,ASXL3,CHEK2,CCAR1,ATF3,SNAI1,MRGBP,LUM,HES5,PROX1
132	GO:1904888	cranial skeletal system development		1.25e-06	5.03e-05	0.000461	0.00664	293	15	SOX10,WNT4,BMP4,MIA2,CTAGE1,CTAGE9,NDNF,WNT11,GRIA2,CHD7,TGFB2,TGFB3,MSX2,EGR1,CTAGE8
133	GO:0000902	cell morphogenesis		1.32e-06	5.27e-05	0.000483	0.00702	1415	37	TPM1,BOC,ERBB3,SPARC,FSTL4,MCF2,SLC35B2,WNT4,ITGB3,NRP1,PTN,FGD4,TAGLN,NOTCH1,RAC3,COL2A1,SFRP1,THSD7A,CHODL,EMB,LAMA2,ID2,CHD7,USH1C,GSK3B,BTBD3,CAPN11,TGFB2,MSX1,ABLIM1,LIPA,MICALL2,ROBO2,TMEM108,HES5,EPHA1,PROX1
134	GO:1902680	positive regulation of RNA biosynthetic process		1.33e-06	5.27e-05	0.000483	0.00707	1906	45	SOX9,SOX10,WNT4,TRRAP,HNRNPD,TLX1,EBF2,BMP4,GRHL1,PIM1,KMT2A,FGF9,FGF10,LHX5,MGA,VGLL1,NOTCH1,TBX2,HMBOX1,SFRP1,IKZF2,ARID4A,ANXA2,WNT11,ID2,CHD7,INO80,TBL1XR1,TFAP2C,GSK3B,TGFB2,TGFB3,MSX1,ABLIM1,CCN1,EGR1,ASXL3,CHEK2,CCAR1,ATF3,SNAI1,MRGBP,LUM,HES5,PROX1
135	GO:0061035	regulation of cartilage development		1.37e-06	5.38e-05	0.000492	0.00726	96	9	SOX9,BMP4,WNT11,CHADL,TGFB2,TGFB3,CCN1,CCN2,SCIN
136	GO:0032233	positive regulation of actin filament bundle assembly		1.46e-06	5.71e-05	0.000522	0.00776	72	8	TPM1,WNT4,NRP1,SFRP1,WNT11,TGFB3,CCN2,EPHA1
137	GO:0031214	biomineral tissue development		1.56e-06	6.03e-05	0.000552	0.00826	223	13	SOX9,GAS6,WNT4,PTN,BMP4,NOTUM,NOTCH1,COMP,WNT11,CHD7,TGFB3,MSX2,CCN1
138	GO:0070167	regulation of biomineral tissue development		1.64e-06	6.29e-05	0.000575	0.00874	126	10	SOX9,GAS6,WNT4,PTN,BMP4,NOTUM,NOTCH1,COMP,TGFB3,CCN1
139	GO:0030029	actin filament-based process		1.65e-06	6.29e-05	0.000575	0.00874	971	29	TPM1,TPM4,PHACTR2,PDLIM7,SPTBN1,SPIRE1,WNT4,ITGB3,NRP1,MYL9,FGD4,FGF10,TAGLN,RAC3,SFRP1,THSD7A,KRT19,WNT11,USH1C,TGFB2,TGFB3,MICALL2,CCT5,KIRREL1,CCN2,FHDC1,SCIN,EPHA1,PROX1
140	GO:0042472	inner ear morphogenesis		1.72e-06	6.51e-05	0.000596	0.00912	190	12	SOX9,SOX10,SPARC,FGF9,FGF10,TBX2,COL2A1,CHD7,USH1C,TFAP2C,MSX1,PROX1
141	GO:0003179	heart valve morphogenesis		1.8e-06	6.8e-05	0.000622	0.00959	74	8	SOX9,PDLIM7,BMP4,NOTCH1,TGFB2,CCN1,ROBO2,SNAI1
142	GO:0031589	cell-substrate adhesion		1.84e-06	6.88e-05	0.00063	0.00977	428	18	GAS6,WNT4,SMOC2,ITGB3,NRP1,PTN,NOTCH1,RAC3,NDNF,NID2,SFRP1,ANGPT1,AGR3,GSK3B,CCN1,MICALL2,CCN2,EPHA1
143	GO:0048593	camera-type eye morphogenesis		1.9e-06	6.96e-05	0.000637	0.0101	303	15	SOX9,CERKL,FJX1,PTN,BMP4,PIM1,NOTCH1,TBX2,NID2,SFRP1,WNT11,USH1C,EGR1,LUM,PROX1
144	GO:0098773	skin epidermis development		1.9e-06	6.96e-05	0.000637	0.0101	128	10	SOX9,APCDD1,FGF10,NOTCH1,SOSTDC1,TFAP2C,TGFB2,MSX2,SNAI1,ATP1B1
145	GO:0110149	regulation of biomineralization		1.9e-06	6.96e-05	0.000637	0.0101	128	10	SOX9,GAS6,WNT4,PTN,BMP4,NOTUM,NOTCH1,COMP,TGFB3,CCN1
146	GO:0003143	embryonic heart tube morphogenesis		1.92e-06	6.97e-05	0.000638	0.0102	192	12	PDLIM7,BMP4,MIA2,CTAGE1,MGA,NOTCH1,TBX2,CTAGE9,WNT11,CHD7,GSK3B,CTAGE8
147	GO:0007178	transmembrane receptor protein serine/threonine kinase signaling pathway		1.98e-06	7.14e-05	0.000654	0.0105	521	20	SPTBN1,BMP4,FGF9,FGF10,MGA,NOTCH1,TBX2,SFRP1,COMP,ARID4A,ID2,SOSTDC1,TGFB2,TGFB3,MSX1,MSX2,CCN1,EGR1,WFIKKN1,HES5
148	GO:0001525	angiogenesis		2.02e-06	7.25e-05	0.000664	0.0107	873	27	CYP1B1,SPARC,GAS6,SMOC2,F3,ITGB3,NRP1,PTN,BMP4,MFGE8,ACKR3,FGF9,FGF10,NOTCH1,NDNF,SFRP1,ANGPT1,THSD7A,ANXA2,GSK3B,LGALS3,TGFB2,TGFBI,CCN1,CCN2,CTSZ,EPHA1
149	GO:0048704	embryonic skeletal system morphogenesis		2.06e-06	7.33e-05	0.000671	0.011	266	14	WNT4,BMP4,MIA2,CTAGE1,COL2A1,CTAGE9,NDNF,WNT11,GRIA2,CHD7,TGFB2,TGFB3,EGR1,CTAGE8
150	GO:0010001	glial cell differentiation		2.07e-06	7.33e-05	0.000671	0.011	388	17	SOX9,SOX10,ERBB3,APCDD1,PTN,BMP4,SERPINE2,KMT2A,FGF10,NOTCH1,LAMA2,ID2,CHD7,EGR1,KIRREL1,LYN,HES5
151	GO:0045682	regulation of epidermis development		2.21e-06	7.79e-05	0.000713	0.0118	76	8	BMP4,GRHL1,NOTCH1,TFAP2C,TGFB2,MSX2,ATP1B1,HES5
152	GO:0048844	artery morphogenesis		2.28e-06	7.96e-05	0.000729	0.0121	102	9	NRP1,BMP4,NOTCH1,TBX2,COMP,WNT11,CHD7,TGFB2,PROX1
153	GO:0110148	biomineralization		2.3e-06	7.98e-05	0.000731	0.0122	231	13	SOX9,GAS6,WNT4,PTN,BMP4,NOTUM,NOTCH1,COMP,WNT11,CHD7,TGFB3,MSX2,CCN1
154	GO:0030278	regulation of ossification		2.31e-06	7.98e-05	0.000731	0.0123	162	11	SOX9,WNT4,PTN,BMP4,NOTUM,NOTCH1,SFRP1,COMP,TGFB2,TGFB3,CCN1
155	GO:0050768	negative regulation of neurogenesis		2.38e-06	8.14e-05	0.000745	0.0126	196	12	SOX10,FSTL4,MCF2,NRP1,PTN,BMP4,NOTCH1,ID2,GSK3B,ROBO2,HES5,PROX1
156	GO:0097435	supramolecular fiber organization		2.51e-06	8.54e-05	0.000782	0.0133	992	29	TPM1,TPM4,CYP1B1,SPTBN1,SPIRE1,WNT4,NRP1,MYL9,RAC3,COL2A1,SFRP1,COMP,KRT19,ANXA2,WNT11,CHADL,USH1C,KRT23,TGFB2,TGFB3,MICALL2,CCT5,KIRREL1,CCN2,FHDC1,LUM,SCIN,EPHA1,PROX1
157	GO:0060412	ventricular septum morphogenesis		2.66e-06	9.01e-05	0.000825	0.0142	55	7	BMP4,NOTCH1,WNT11,ID2,TGFB2,ROBO2,PROX1
158	GO:0048882	lateral line development		2.68e-06	9.01e-05	0.000825	0.0142	104	9	ERBB3,TRRAP,ACKR3,FGF10,GNB1,WNT11,GRIA2,SNAI1,PROX1
159	GO:0048706	embryonic skeletal system development		2.72e-06	9.08e-05	0.000832	0.0144	312	15	WNT4,BMP4,MIA2,CTAGE1,FGF9,COL2A1,CTAGE9,NDNF,WNT11,GRIA2,CHD7,TGFB2,TGFB3,EGR1,CTAGE8
160	GO:0061440	kidney vasculature development		2.79e-06	9.19e-05	0.000841	0.0148	36	6	ITGB3,NRP1,BMP4,NOTCH1,ANGPT1,EGR1
161	GO:0061437	renal system vasculature development		2.79e-06	9.19e-05	0.000841	0.0148	36	6	ITGB3,NRP1,BMP4,NOTCH1,ANGPT1,EGR1
162	GO:0051145	smooth muscle cell differentiation		2.9e-06	9.52e-05	0.000871	0.0154	105	9	SOX9,WNT4,BMP4,FGF9,FGF10,NOTCH1,TBX2,COMP,CTH
163	GO:0014706	striated muscle tissue development		3.01e-06	9.82e-05	0.000899	0.016	399	17	TPM1,TPM4,BOC,ERBB3,BMP4,PIM1,FGF9,NOTCH1,TBX2,ANGPT1,ID2,CHD7,GSK3B,TGFB2,MSX1,MSX2,PROX1
164	GO:0071495	cellular response to endogenous stimulus		3.1e-06	0.0001	0.000918	0.0165	1903	44	SOX9,SOX10,CYP1B1,ERBB3,WNT4,SMOC2,ITGB3,HNRNPD,PTN,BMP4,FGF9,FGF10,GNB1,MGA,PLOD1,NOTCH1,DNMT3A,TBX2,COL2A1,NDNF,SFRP1,COMP,ARID4A,CAPN2,ID2,LARP1,SOSTDC1,GRIA2,CRHBP,GSK3B,TGFB2,TGFB3,MSX1,MSX2,NSG2,CCN1,EGR1,WFIKKN1,ASL,ROBO2,TMEM108,CCN2,LYN,HES5
165	GO:0006935	chemotaxis		3.12e-06	0.000101	0.000921	0.0166	840	26	BOC,GAS6,SLC35B2,WNT4,SMOC2,F3,ITGB3,NRP1,PTN,BMP4,ACKR3,FGF10,NOTCH1,COL2A1,ANGPT1,CHODL,EMB,LAMA2,LGALS3,CAPN11,TGFB2,ABLIM1,CCN1,ROBO2,LYN,EPHA1
166	GO:0007420	brain development		3.16e-06	0.000101	0.000927	0.0168	1349	35	SOX10,WNT4,CA10,HNRNPD,NRP1,PTN,BMP4,SERPINE2,ACKR3,NAV2,FGF9,FGF10,LHX5,HERC1,MGA,NOTCH1,RAC3,TBX2,NDNF,SFRP1,ANGPT1,ID2,GRIA2,CHD7,LDHA,TFAP2C,GSK3B,BTBD3,CAPN11,TGFB2,MSX1,ROBO2,TMEM108,HES5,PROX1
167	GO:0042330	taxis		3.26e-06	0.000104	0.00095	0.0173	842	26	BOC,GAS6,SLC35B2,WNT4,SMOC2,F3,ITGB3,NRP1,PTN,BMP4,ACKR3,FGF10,NOTCH1,COL2A1,ANGPT1,CHODL,EMB,LAMA2,LGALS3,CAPN11,TGFB2,ABLIM1,CCN1,ROBO2,LYN,EPHA1
168	GO:0051961	negative regulation of nervous system development		3.42e-06	0.000108	0.00099	0.0182	203	12	SOX10,FSTL4,MCF2,NRP1,PTN,BMP4,NOTCH1,ID2,GSK3B,ROBO2,HES5,PROX1
169	GO:0001655	urogenital system development		3.66e-06	0.000115	0.00105	0.0194	591	21	SOX9,WNT4,ITGB3,NRP1,BMP4,FGF10,NOTCH1,TBX2,SFRP1,ANGPT1,THSD7A,WNT11,ID2,TIPARP,TGFB2,EGR1,ASL,KIRREL1,ROBO2,HES5,PROX1
170	GO:0048663	neuron fate commitment		3.67e-06	0.000115	0.00105	0.0195	108	9	SOX9,BMP4,NOTCH1,TBX2,ID2,TFAP2C,TGFB2,PRDM12,PROX1
171	GO:0030949	positive regulation of vascular endothelial growth factor receptor signaling pathway		3.88e-06	0.000121	0.0011	0.0206	22	5	ITGB3,BMP4,FGF9,FGF10,ANGPT1
172	GO:0046660	female sex differentiation		3.98e-06	0.000123	0.00113	0.0211	206	12	WNT4,BMP4,PTX3,FGF10,COL9A3,SFRP1,ANGPT1,CHD7,LFNG,TIPARP,ROBO2,CSMD1
173	GO:0036293	response to decreased oxygen levels		4.12e-06	0.000126	0.00116	0.0219	547	20	CYP1A1,NRP1,PTN,GNB1,PLOD1,NOTCH1,DNMT3A,NDNF,SFRP1,ANGPT1,CAPN2,LDHA,TGFB2,TGFB3,LIPA,EGR1,ASL,PDE5A,CCN2,ATP1B1
174	GO:0008544	epidermis development		4.16e-06	0.000127	0.00116	0.0221	500	19	SOX9,APCDD1,TRRAP,BMP4,GRHL1,FGF10,PLOD1,NOTCH1,SOSTDC1,USH1C,TFAP2C,TGFB2,MSX2,CCN2,SNAI1,EMP1,ATP1B1,HES5,PROX1
175	GO:0007219	Notch signaling pathway		4.39e-06	0.000133	0.00122	0.0233	245	13	SOX9,PERP,FGF10,NOTCH1,TBX2,THSD7A,KRT19,ID2,LFNG,TGFB2,ROBO2,SNAI1,HES5
176	GO:0010463	mesenchymal cell proliferation		4.84e-06	0.000146	0.00133	0.0257	60	7	SOX9,PTN,BMP4,FGF9,TBX2,WNT11,MSX1
177	GO:0030178	negative regulation of Wnt signaling pathway		4.85e-06	0.000146	0.00133	0.0258	210	12	SOX9,SOX10,APCDD1,NOTUM,FGF9,NOTCH1,SFRP1,WNT11,SOSTDC1,GSK3B,EGR1,APCDD1L
178	GO:0032989	cellular component morphogenesis		4.93e-06	0.000147	0.00135	0.0262	1141	31	TPM1,TPM4,BOC,ERBB3,FSTL4,MCF2,SLC35B2,WNT4,ITGB3,NRP1,PTN,MYL9,NOTCH1,COL2A1,THSD7A,CHODL,EMB,KRT19,LAMA2,CHD7,GSK3B,BTBD3,CAPN11,TGFB2,ABLIM1,CCT5,ROBO2,TMEM108,HES5,EPHA1,PROX1
179	GO:0048736	appendage development		4.98e-06	0.000148	0.00135	0.0264	287	14	SOX9,PDLIM7,BMP4,FGF9,FGF10,PLOD1,NOTCH1,TBX2,COL2A1,COMP,CHD7,TGFB2,MSX1,MSX2
180	GO:0003231	cardiac ventricle development		5.16e-06	0.000152	0.0014	0.0274	176	11	TPM1,BMP4,FGF9,NOTCH1,WNT11,ID2,CHD7,TGFB2,CCN1,ROBO2,PROX1
181	GO:0046661	male sex differentiation		5.47e-06	0.000161	0.00147	0.0291	250	13	SOX9,CYP1B1,TNFSF10,WNT4,FGF9,FGF10,COL9A3,SFRP1,ARID4A,TFAP2C,TGFB2,RNF38,CSMD1
182	GO:0001667	ameboidal-type cell migration		5.61e-06	0.000164	0.0015	0.0298	709	23	SOX9,SOX10,CYP1B1,ERBB3,SPARC,ZFAND5,WNT4,SMOC2,ITGB3,NRP1,PTN,BMP4,FGF10,NOTCH1,TBX2,ANGPT1,THSD7A,WNT11,CHD7,TGFB2,ARSB,SNAI1,PROX1
183	GO:0042692	muscle cell differentiation		5.63e-06	0.000164	0.0015	0.0299	658	22	TPM1,TPM4,SOX9,WNT4,BMP4,MYL9,FGF9,FGF10,NOTCH1,TBX2,COMP,KRT19,CAPN2,LAMA2,ID2,GSK3B,TGFBI,MSX1,CCT5,WFIKKN1,CTH,PROX1
184	GO:0042476	odontogenesis		5.75e-06	0.000166	0.00152	0.0306	178	11	ERBB3,APCDD1,PERP,SLC35B2,BMP4,FGF10,SOSTDC1,TGFB2,TGFB3,MSX1,MSX2
185	GO:0001666	response to hypoxia		5.85e-06	0.000167	0.00153	0.0311	512	19	CYP1A1,NRP1,PTN,GNB1,PLOD1,NOTCH1,DNMT3A,NDNF,SFRP1,ANGPT1,CAPN2,LDHA,TGFB2,TGFB3,LIPA,EGR1,ASL,PDE5A,ATP1B1
186	GO:0042471	ear morphogenesis		5.88e-06	0.000167	0.00153	0.0312	214	12	SOX9,SOX10,SPARC,FGF9,FGF10,TBX2,COL2A1,CHD7,USH1C,TFAP2C,MSX1,PROX1
187	GO:0048754	branching morphogenesis of an epithelial tube		5.88e-06	0.000167	0.00153	0.0312	214	12	SOX9,WNT4,NRP1,BMP4,FGF10,NOTCH1,TBX2,ANGPT1,TFAP2C,MSX2,CSMD1,CTSZ
188	GO:0045596	negative regulation of cell differentiation		6.13e-06	0.000172	0.00158	0.0326	927	27	SOX9,SOX10,IRF2BP2,FSTL4,MCF2,WNT4,ITGB3,NRP1,PTN,BMP4,FGF9,FGF10,NOTCH1,SFRP1,ID2,SOSTDC1,CHADL,LFNG,GSK3B,TGFB2,MSX1,MSX2,ROBO2,SNAI1,LYN,HES5,PROX1
189	GO:1905314	semi-lunar valve development		6.13e-06	0.000172	0.00158	0.0326	41	6	SOX9,BMP4,NOTCH1,TGFB2,ROBO2,SNAI1
190	GO:0048738	cardiac muscle tissue development		6.22e-06	0.000174	0.00159	0.0331	377	16	TPM1,TPM4,ERBB3,BMP4,PIM1,FGF9,NOTCH1,TBX2,ANGPT1,ID2,CHD7,GSK3B,TGFB2,MSX1,MSX2,PROX1
191	GO:0048592	eye morphogenesis		6.43e-06	0.000179	0.00164	0.0342	378	16	SOX9,CERKL,FJX1,PTN,BMP4,PIM1,NOTCH1,TBX2,NID2,SFRP1,WNT11,ID2,USH1C,EGR1,LUM,PROX1
192	GO:0007015	actin filament organization		6.72e-06	0.000185	0.00169	0.0357	517	19	TPM1,TPM4,SPTBN1,SPIRE1,WNT4,NRP1,RAC3,SFRP1,WNT11,USH1C,TGFB3,MICALL2,CCT5,KIRREL1,CCN2,FHDC1,SCIN,EPHA1,PROX1
193	GO:0061180	mammary gland epithelium development		6.72e-06	0.000185	0.00169	0.0357	88	8	WNT4,FGF10,ID2,SOSTDC1,TFAP2C,MSX1,MSX2,CSMD1
194	GO:0008584	male gonad development		7.1e-06	0.000194	0.00178	0.0377	218	12	SOX9,CYP1B1,TNFSF10,WNT4,FGF9,COL9A3,SFRP1,ARID4A,TFAP2C,TGFB2,RNF38,CSMD1
195	GO:0070973	protein localization to endoplasmic reticulum exit site		7.19e-06	0.000196	0.00179	0.0382	12	4	MIA2,CTAGE1,CTAGE9,CTAGE8
196	GO:0051098	regulation of binding		7.37e-06	0.0002	0.00183	0.0391	473	18	NRP1,EBF2,BMP4,MIA2,CTAGE1,HMBOX1,CTAGE9,ANGPT1,ANXA2,ID2,LFNG,GSK3B,TGFB2,MSX1,MSX2,WFIKKN1,CTAGE8,CTSZ
197	GO:0046546	development of primary male sexual characteristics		7.44e-06	0.000201	0.00184	0.0395	219	12	SOX9,CYP1B1,TNFSF10,WNT4,FGF9,COL9A3,SFRP1,ARID4A,TFAP2C,TGFB2,RNF38,CSMD1
198	GO:0048925	lateral line system development		7.61e-06	0.000203	0.00186	0.0404	118	9	ERBB3,TRRAP,ACKR3,FGF10,GNB1,WNT11,GRIA2,SNAI1,PROX1
199	GO:1904424	regulation of GTP binding		7.62e-06	0.000203	0.00186	0.0405	25	5	MIA2,CTAGE1,CTAGE9,TGFB2,CTAGE8
200	GO:0009968	negative regulation of signal transduction		7.88e-06	0.000208	0.00191	0.0419	1591	38	SOX9,SOX10,CERKL,ERBB3,APCDD1,GAS6,FSTL4,WNT4,NRP1,BMP4,SERPINE2,NOTUM,ACKR3,FGF9,FGF10,HOMER3,NOTCH1,COL2A1,SFRP1,ARID4A,WNT11,PSCA,SOSTDC1,CRHBP,LFNG,GSK3B,LGALS3,TGFB2,TGFB3,EGR1,WFIKKN1,APCDD1L,CHEK2,ATF3,CTH,SNAI1,LYN,CDC34

## Sheet: TF Binding Site
	ID	Name	Source	pValue	FDR B&H	FDR B&Y	Bonferroni	Genes in Annotation	Genes from Input	List of genes from Input
1	CTTTGT V$LEF1 Q2	CTTTGT V$LEF1 Q2	TFBS	6.481e-10	6.079e-07	4.511e-06	6.079e-07	1543	39	TPM1,SOX10,CYP1B1,ERBB3,TNFSF10,MCF2,FJX1,NKAIN2,OLFML3,SLC39A8,FGD4,PIM1,FGF9,FGF10,LHX5,HERC1,NOTCH1,DNMT3A,COL2A1,NID2,COL9A1,ANGPT1,SRSF7,SH3BGR,WNT11,GLB1L2,USH1C,GSK3B,BTBD3,KRT23,TGFB2,MSX1,ABLIM1,CCN1,SETBP1,RNF38,KIRREL1,ATP1B1,PROX1
2	TGGAAA V$NFAT Q4 01	TGGAAA V$NFAT Q4 01	TFBS	3.121e-09	1.464e-06	1.086e-05	2.927e-06	1491	37	TPM1,SOX9,SOX10,GADD45B,ERBB3,TNFSF10,SPTBN1,MCF2,WNT4,OLFML3,HNRNPD,EBF2,COLEC12,BMP4,FGD4,PIM1,KMT2A,FGF10,CTAGE4,TBX2,COL2A1,ANGPT1,CHODL,ARID4A,ID2,SOSTDC1,BTBD3,TGFB2,TGFB3,NSG2,CCN1,UPF2,RNF38,CCN2,FHDC1,EMP1,ATP1B1
3	TTGTTT V$FOXO4 01	TTGTTT V$FOXO4 01	TFBS	1.968e-08	6.155e-06	4.568e-05	1.846e-05	1599	37	ERBB3,MCF2,NRP1,CACNG3,EBF2,PTN,COLEC12,BMP4,MFGE8,FGD4,PIM1,KMT2A,AP1S2,FGF9,LHX5,VGLL1,COL9A1,NPTX2,ANGPT1,SRSF7,ARID4A,ID2,BTBD3,KRT23,TGFB2,TGFB3,MSX1,MSX2,ABLIM1,NSG2,CCN1,EGR1,RNF38,PRDM12,KIRREL1,EMP1,PROX1
4	TTANTCA UNKNOWN	TTANTCA UNKNOWN	TFBS	2.924e-08	6.858e-06	5.089e-05	2.743e-05	758	24	SOX10,MCF2,WNT4,EBF2,BMP4,MFGE8,PIM1,FGF10,LHX5,HOMER3,NOTCH1,UXS1,NPTX2,ARID4A,WNT11,CRHBP,KRT23,ARFGAP2,ABLIM1,NSG2,CCN1,FHDC1,EMP1,PROX1
5	CAGGTG V$E12 Q6	CAGGTG V$E12 Q6	TFBS	4.365e-08	8.188e-06	6.077e-05	4.094e-05	1950	41	PCP4,CYP1A1,SOX10,GADD45B,CYP1B1,LYPD6B,ERBB3,SMOC2,NKAIN2,CA10,COLEC12,BMP4,SERPINE2,FGD4,NAV2,AP1S2,FGF9,VGLL1,DNMT3A,TBX2,COL2A1,COL9A3,NPTX2,SFRP1,ANGPT1,SRSF7,KRT19,WNT11,SH2D3C,SOSTDC1,TFAP2C,BTBD3,TGFB3,NSG2,GUCY1A1,RNF38,CCAR1,LUM,ATP1B1,EPHA1,PROX1
6	AACTTT UNKNOWN	AACTTT UNKNOWN	TFBS	2.043e-07	3.194e-05	0.000237	0.0001916	1529	34	SOX9,SPARC,TNFSF10,MCF2,CA10,OLFML3,CACNG3,EBF2,CDCA2,COLEC12,KMT2A,AP1S2,FGF9,FGF10,GNB1,NOTCH1,DNMT3A,COL9A1,NPTX2,CHODL,ID2,SOSTDC1,CHST1,CRHBP,BTBD3,TGFB3,MSX2,NSG2,CCN1,RNF38,PRDM12,ATF3,LUM,PROX1
7	CTTTAAR UNKNOWN	CTTTAAR UNKNOWN	TFBS	1.101e-06	0.0001476	0.001095	0.001033	795	22	MCF2,NKAIN2,TRRAP,HNRNPD,CACNG3,MFGE8,FGF9,TAGLN,TBX2,COL9A1,SFRP1,CLIC3,MKNK1,TGFB2,TGFB3,MSX2,CCN1,PRDM12,FOXI2,EMP1,EPHA1,PROX1
8	WGGAATGY V$TEF1 Q6	WGGAATGY V$TEF1 Q6	TFBS	1.601e-06	0.0001695	0.001258	0.001501	298	13	TPM1,SPARC,MCF2,SMOC2,OLFML3,BMP4,UPK1B,ANGPT1,ID2,SOSTDC1,MSX2,CCN1,CCN2
9	V$AREB6 04	V$AREB6 04	TFBS	1.627e-06	0.0001695	0.001258	0.001526	208	11	SOX10,ERBB3,WNT4,ME1,OLFML3,EBF2,BMP4,FGF9,SOSTDC1,CHST1,CCN2
10	TATAAA V$TATA 01	TATAAA V$TATA 01	TFBS	4.14e-06	0.0003883	0.002882	0.003883	1070	25	MBD3L1,SOX9,CYP1A1,CYP1A2,TNFSF10,MT4,HNRNPD,EBF2,FGD4,CTAGE1,FGF10,LHX5,HERC1,ANGPT1,SRSF7,PSCA,ID2,SOSTDC1,KRT23,TGFB2,TGFB3,ABLIM1,CCN1,PRDM12,CCN2
11	V$NFKAPPAB65 01	V$NFKAPPAB65 01	TFBS	6.687e-06	0.0005702	0.004232	0.006272	196	10	SOX10,GADD45B,WNT4,TLX1,CACNG3,KRT23,MSX1,UPF2,PRDM12,ATP1B1
12	V$STAT3 02	V$STAT3 02	TFBS	8.178e-06	0.0006393	0.004744	0.007671	120	8	WNT4,CA10,BMP4,NAV2,KMT2A,AP1S2,EGR1,CCN2
13	GGGAGGRR V$MAZ Q6	GGGAGGRR V$MAZ Q6	TFBS	1.167e-05	0.000842	0.006249	0.01095	1836	34	SOX10,GADD45B,ERBB3,SPARC,MT4,CA10,TRRAP,HNRNPD,TLX1,NRP1,BMP4,PIM1,NAV2,KMT2A,AP1S2,FGF9,TAGLN,NOTCH1,DNMT3A,TBX2,ARID4A,SH2D3C,TFAP2C,GSK3B,TGFB2,TGFB3,MSX1,UPF2,EGR1,PRDM12,FOXI2,CCN2,EPHA1,PROX1
14	V$NFKAPPAB 01	V$NFKAPPAB 01	TFBS	1.275e-05	0.000854	0.006338	0.01196	211	10	SOX10,GADD45B,TLX1,AP1S2,GNB1,CTAGE4,MSX1,PRDM12,CCN2,ATP1B1
15	V$CDC5 01	V$CDC5 01	TFBS	1.441e-05	0.0009009	0.006686	0.01351	214	10	TNFSF10,NRP1,AP1S2,FGF10,ANGPT1,BTBD3,TGFB3,MSX1,ABLIM1,LYN
16	M29981	GREB1 TARGET GENES	MSigDB	1.973e-05	0.001157	0.008585	0.01851	954	22	CYP1B1,NRP1,S100A11,TUBB4B,GRHL1,HERC1,TBX2,IKZF2,ARID4A,SH2D3C,PSCA,TFAP2C,LFNG,TIPARP,TGFBI,EHMT1,ATF3,FHDC1,SCIN,CDC34,EPHA1,DNPEP
17	V$NFKB Q6 01	V$NFKB Q6 01	TFBS	3.078e-05	0.001698	0.0126	0.02887	187	9	GADD45B,AP1S2,GNB1,CTAGE4,KRT23,MSX1,UPF2,PRDM12,ATP1B1
18	V$ZF5 01	V$ZF5 01	TFBS	3.94e-05	0.002053	0.01524	0.03696	193	9	TPM1,GADD45B,CA10,TLX1,GNB1,HOMER3,TBX2,ARID4A,WNT11
19	V$LFA1 Q6	V$LFA1 Q6	TFBS	5.197e-05	0.002566	0.01904	0.04875	200	9	BOC,PDLIM7,WNT4,ARID4A,GSK3B,MSX1,NSG2,UPF2,CCN2
20	V$DR4 Q2	V$DR4 Q2	TFBS	6.529e-05	0.003023	0.02244	0.06124	206	9	ERBB3,EBF2,NPTX2,SRSF7,ID2,TGFB3,TIMM10,UPF2,ATP1B1
21	V$FREAC4 01	V$FREAC4 01	TFBS	6.768e-05	0.003023	0.02244	0.06348	119	7	TLX1,COLEC12,FGF9,ID2,BTBD3,TGFB3,EMP1
22	TGACCTY V$ERR1 Q2	TGACCTY V$ERR1 Q2	TFBS	8.424e-05	0.003592	0.02666	0.07902	832	19	TPM4,BOC,CYP1A1,FNDC5,WNT4,NRP1,PIM1,KMT2A,AP1S2,FGF9,DNMT3A,NPTX2,ANGPT1,BTBD3,MSX1,ARFGAP2,ATF3,FHDC1,ATP1B1
23	V$CREL 01	V$CREL 01	TFBS	9.058e-05	0.003694	0.02742	0.08497	215	9	SOX10,GADD45B,WNT4,TLX1,CACNG3,MSX1,UPF2,PRDM12,CCN2
24	V$USF 02	V$USF 02	TFBS	9.72e-05	0.003777	0.02803	0.09117	217	9	SOX10,SIGMAR1,HNRNPD,AP1S2,DNMT3A,TGFB2,CCN1,CCAR1,LHFPL6
25	V$OLF1 01	V$OLF1 01	TFBS	0.0001007	0.003777	0.02803	0.09442	218	9	TPM1,GAS6,OLFML3,BMP4,TFAP2C,GSK3B,CCN1,UPF2,EGR1
26	CAGGTA V$AREB6 01	CAGGTA V$AREB6 01	TFBS	0.0001073	0.003836	0.02847	0.1007	638	16	TLX1,PTN,BMP4,FGF9,LHX5,NOTCH1,COL2A1,SFRP1,ARID4A,CHST1,TGFB2,TGFB3,TGFBI,MSX1,PRDM12,PROX1
27	M30170	SNIP1 TARGET GENES	MSigDB	0.0001104	0.003836	0.02847	0.1036	778	18	PLBD1,CNST,SPTBN1,KBTBD8,FJX1,HNRNPD,NRP1,BMP4,ABCD4,NAV2,KMT2A,AP1S2,ANXA2,WNT11,PSCA,LARP1,TIMM10,EGR1
28	YCATTAA UNKNOWN	YCATTAA UNKNOWN	TFBS	0.0001544	0.005172	0.03839	0.1448	461	13	BOC,ERBB3,HNRNPD,NRP1,EBF2,MFGE8,FGF10,COL9A1,NPTX2,TFAP2C,GSK3B,KRT23,PRDM12
29	YNGTTNNNATT UNKNOWN	YNGTTNNNATT UNKNOWN	TFBS	0.0001639	0.00519	0.03852	0.1538	286	10	SOX10,CA10,OLFML3,BMP4,AP1S2,FGF9,TBX2,COL9A1,ABLIM1,EMP1
30	V$COMP1 01	V$COMP1 01	TFBS	0.0001714	0.00519	0.03852	0.1608	97	6	CACNG3,EBF2,FGF10,ANGPT1,NSG2,PROX1
31	CAGCTG V$AP4 Q5	CAGCTG V$AP4 Q5	TFBS	0.0001715	0.00519	0.03852	0.1609	1184	23	SOX10,ERBB3,SPTBN1,FNDC5,MCF2,WNT4,COLEC12,KMT2A,AP1S2,NOTCH1,COL2A1,NID2,ANGPT1,KRT19,TFAP2C,CRHBP,GSK3B,BTBD3,TGFB2,TGFB3,ABLIM1,NSG2,EGR1
32	V$TCF11 01	V$TCF11 01	TFBS	0.000192	0.005628	0.04177	0.1801	187	8	NRP1,ARL6IP4,EBF2,FGF10,COL9A1,ANGPT1,TGFB3,ATP1B1
33	V$SRF Q4	V$SRF Q4	TFBS	0.0002297	0.00633	0.04697	0.2155	192	8	TPM1,MYL9,TAGLN,HERC1,SH3BGR,MSX1,EGR1,CCN2
34	V$NFAT Q6	V$NFAT Q6	TFBS	0.0002464	0.00633	0.04697	0.2311	194	8	SOX10,FJX1,KMT2A,UXS1,ID2,GSK3B,TGFB3,EMP1
35	V$HIF1 Q5	V$HIF1 Q5	TFBS	0.0002464	0.00633	0.04697	0.2311	194	8	GADD45B,PIM1,NAV2,FGF10,LHX5,LDHA,BTBD3,TIMM10
36	V$TATA C	V$TATA C	TFBS	0.0002489	0.00633	0.04697	0.2334	246	9	TAGLN,CRHBP,MKNK1,TGFB2,TGFB3,CCN1,SETBP1,PRDM12,ATF3
37	V$HNF1 01	V$HNF1 01	TFBS	0.0002551	0.00633	0.04697	0.2393	195	8	NRP1,CTAGE4,TBX2,COL9A1,SRSF7,SOSTDC1,MSX2,EGR1
38	GCTNWTTGK UNKNOWN	GCTNWTTGK UNKNOWN	TFBS	0.0002564	0.00633	0.04697	0.2405	247	9	SOX9,OLFML3,FGF10,TBX2,NID2,SFRP1,ABLIM1,RNF38,CCAR1
39	V$SRY 02	V$SRY 02	TFBS	0.0002926	0.006923	0.05138	0.2744	199	8	OLFML3,NRP1,EBF2,PTN,FGF9,ANGPT1,SRSF7,TGFB3
40	V$RORA1 01	V$RORA1 01	TFBS	0.0003026	0.006923	0.05138	0.2838	200	8	NRP1,PIM1,FGF9,ANGPT1,CHST1,BTBD3,CTH,FHDC1
41	V$AREB6 02	V$AREB6 02	TFBS	0.0003026	0.006923	0.05138	0.2838	200	8	PCP4,SOX10,ERBB3,SPTBN1,DNMT3A,SRSF7,SOSTDC1,PROX1
42	V$DBP Q6	V$DBP Q6	TFBS	0.0003344	0.007468	0.05542	0.3136	203	8	OLFML3,EBF2,ARID4A,CHST1,BTBD3,KIRREL1,SCAF11,BPIFB2
43	V$ALPHACP1 01	V$ALPHACP1 01	TFBS	0.000357	0.007688	0.05705	0.3349	205	8	PCP4,OLFML3,EBF2,NID2,SFRP1,ARID4A,GLB1L2,TGFB3
44	V$HNF4 Q6	V$HNF4 Q6	TFBS	0.0003688	0.007688	0.05705	0.3459	206	8	ERBB3,EBF2,NAV2,ID2,USH1C,CCN2,EMP1,PROX1
45	V$VDR Q6	V$VDR Q6	TFBS	0.0003688	0.007688	0.05705	0.3459	206	8	BOC,EBF2,FGF9,FGF10,FKBP14,DNMT3A,TBX2,TFAP2C
46	V$HNF3 Q6	V$HNF3 Q6	TFBS	0.0004218	0.0086	0.06383	0.3956	160	7	SLC39A8,EBF2,FGF9,SOSTDC1,TGFB3,NSG2,CCN1
47	V$PITX2 Q2	V$PITX2 Q2	TFBS	0.0004326	0.008634	0.06407	0.4058	211	8	ERBB3,PDLIM7,HNRNPD,BMP4,COL2A1,NPTX2,GSK3B,MSX1
48	V$MAX 01	V$MAX 01	TFBS	0.0004464	0.008723	0.06474	0.4187	212	8	SIGMAR1,KMT2A,AP1S2,NOTCH1,DNMT3A,TGFB2,TIMM10,CCAR1
49	V$FOXD3 01	V$FOXD3 01	TFBS	0.000489	0.009361	0.06947	0.4587	164	7	SLC39A8,NRP1,FGF9,ARID4A,ID2,TGFB2,CCN1
50	V$AREB6 01	V$AREB6 01	TFBS	0.0005207	0.009732	0.07223	0.4884	217	8	PCP4,SOX10,NRP1,DNMT3A,SRSF7,SOSTDC1,RNF38,PROX1

## Sheet: TF targets
Foxo4 (TTGTTT, V$FOXO4 01)
target_id	ens_gene	ext_gene	hs_homolog	hs_homolog_gname	pval	qval_lrt	qval_wt	fold_change	se_fold_change	mean_obs	var_obs	tech_var	sigma_sq	smooth_sigma_sq	final_sigma_sq
ENSGALT00000074131.3	ENSGALG00000038087	CACNG3	ENSG00000006116	CACNG3	1.69474e-28	0.00841777	1.63822e-24	-1.77994	0.160744	5.82005	1.13302	0.00400825	0.0347499	0.0270441	0.0347499
ENSGALT00000010834.6	ENSGALG00000006702	MFGE8	ENSG00000140545	MFGE8	1.32301e-20	0.00841777	6.39443e-17	-0.900413	0.0967525	7.77149	0.252619	0.000461479	0.00515331	0.0135801	0.0135801
ENSGALT00000065242.2	ENSGALG00000038848	MSX2	ENSG00000120149	MSX2	2.33159e-20	0.00841777	9.01534e-17	-1.13809	0.123091	6.3187	0.482443	0.00182523	0.00158819	0.0209019	0.0209019
ENSGALT00000014106.6	ENSGALG00000008661	CYR61	ENSG00000142871	CCN1	5.09821e-20	0.0107493	1.64273e-16	-1.53895	0.167972	6.51713	0.961547	0.00194127	0.0403808	0.0191047	0.0403808
ENSGALT00000037707.5	ENSGALG00000010346	TGFB3	ENSG00000119699	TGFB3	2.52425e-09	0.0208896	1.43533e-06	-0.627837	0.105344	7.04699	0.16188	0.000897041	0.00933962	0.015749	0.015749
ENSGALT00000046314.2	ENSGALG00000006818		ENSG00000118058	KMT2A	8.59362e-09	0.0199206	4.05221e-06	5.78625	1.00519	2.94901	10.0832	1.17065	-1.08877	0.344958	0.344958
ENSGALT00000024209.4	ENSGALG00000015013	MSX1	ENSG00000163132	MSX1	1.12283e-07	0.0329158	3.94589e-05	-1.03938	0.195902	8.18338	0.350178	0.000310982	0.0572553	0.0131789	0.0572553
ENSGALT00000085659.2	ENSGALG00000006412	VGLL1	ENSG00000102243	VGLL1	4.69467e-07	0.0366207	0.000131539	-2.59274	0.514597	4.01533	2.41418	0.0601639	0.337052	0.111808	0.337052
ENSGALT00000030620.5	ENSGALG00000011803	EMP1	ENSG00000134531	EMP1	5.22558e-06	0.0477544	0.00109811	-1.23016	0.270036	6.44704	0.510466	0.0020773	0.107302	0.0197001	0.107302
ENSGALT00000014731.6	ENSGALG00000009048	ABLIM1	ENSG00000099204	ABLIM1	9.44698e-06	0.0366207	0.00180594	-0.697625	0.157497	5.7153	0.187817	0.00850672	-0.00714733	0.0287011	0.0287011
ENSGALT00000010594.6	ENSGALG00000006562	MCF2	ENSG00000101977	MCF2	1.18308e-05	0.0436745	0.00214659	0.58967	0.134607	6.0459	0.129638	0.00320365	0.0108729	0.0239749	0.0239749
ENSGALT00000079911.3	ENSGALG00000035016	ID2	ENSG00000115738	ID2	1.18745e-05	0.0377185	0.00214659	-0.428079	0.0977376	9.0854	0.0721299	0.000120691	0.000686918	0.0142083	0.0142083
ENSGALT00000073731.2	ENSGALG00000029528	KIRREL1	ENSG00000183853	KIRREL1	1.37133e-05	0.0425585	0.00241018	-0.462331	0.106322	7.00038	0.136887	0.000985418	0.00565341	0.0159712	0.0159712
ENSGALT00000030930.4	ENSGALG00000014910	COLEC12	ENSG00000158270	COLEC12	1.48415e-05	0.0576878	0.00251693	-0.6504	0.150172	7.71812	0.144674	0.000425051	0.0334025	0.0136724	0.0334025
ENSGALT00000037052.3	ENSGALG00000015970	COL9A1	ENSG00000112280	COL9A1	1.77289e-05	0.0581119	0.00290469	0.559029	0.130257	6.68465	0.115165	0.00137384	0.0240767	0.0178372	0.0240767
ENSGALT00000015927.6	ENSGALG00000009791	PROX1	ENSG00000117707	PROX1	3.05259e-05	0.0465076	0.00457486	0.600074	0.14392	5.79465	0.121387	0.00363935	0.00388892	0.0274299	0.0274299
ENSGALT00000012431.6	ENSGALG00000007669	EGR1	ENSG00000120738	EGR1	3.13886e-05	0.0622969	0.00465577	-0.762954	0.183263	6.37915	0.235152	0.00182248	0.0485558	0.020317	0.0485558
ENSGALT00000014689.6	ENSGALG00000009028	BTBD3	ENSG00000132640	BTBD3	3.66717e-05	0.0641786	0.00525166	0.445346	0.107897	7.25565	0.0833891	0.000731714	0.016731	0.0148962	0.016731
ENSGALT00000020316.7	ENSGALG00000012429	BMP4	ENSG00000125378	BMP4	5.13583e-05	0.0682106	0.00697119	-0.727722	0.179713	5.19678	0.378461	0.00596223	0.0424828	0.0393735	0.0424828
ENSGALT00000057873.3	ENSGALG00000039447	KRT23	ENSG00000108244	KRT23	5.15637e-05	0.0682106	0.00697119	-1.35649	0.335065	3.90649	0.823801	0.0305679	0.137835	0.125648	0.137835
ENSGALT00000013517.6	ENSGALG00000008303	LHX5	ENSG00000089116	LHX5	5.5535e-05	0.0584614	0.00745596	4.02457	0.998399	1.31914	5.55557	0.032379	0.838148	1.46282	1.46282
ENSGALT00000044176.3	ENSGALG00000025748	FGF9	ENSG00000102678	FGF9	0.000127989	0.0603202	0.0144703	0.889849	0.232319	5.11419	0.260876	0.0395146	-0.0227631	0.0414434	0.0414434
ENSGALT00000031945.5	ENSGALG00000009612	TGFB2	ENSG00000092969	TGFB2	0.000168571	0.0642857	0.0181055	0.615453	0.163598	5.39151	0.117031	0.00512709	0.00303025	0.0350193	0.0350193
ENSGALT00000005641.6	ENSGALG00000003562	NPTX2	ENSG00000106236	NPTX2	0.000202629	0.0670718	0.0210614	-0.747539	0.201183	5.52751	0.194635	0.0285181	-0.0177219	0.0321938	0.0321938
ENSGALT00000096852.1	ENSGALG00000015311	RNF38	ENSG00000137075	RNF38	0.000213986	0.0719734	0.0221229	0.421557	0.113876	6.70814	0.0609612	0.00177598	0.00653726	0.0176755	0.0176755
ENSGALT00000084061.2	ENSGALG00000033120	SRSF7	ENSG00000115875	SRSF7	0.00021948	0.0831306	0.0225702	0.433387	0.117275	8.16162	0.0686891	0.000912681	0.0197175	0.0131866	0.0197175
ENSGALT00000000022.6	ENSGALG00000012037	ARID4A	ENSG00000032219	ARID4A	0.000225822	0.0785606	0.022978	0.382229	0.103635	7.14137	0.0594858	0.000774479	0.0108675	0.0153358	0.0153358
ENSGALT00000021093.6	ENSGALG00000012932	FGD4	ENSG00000139132	FGD4	0.000278188	0.0682106	0.0264937	4.88571	1.34414	1.74972	7.19496	1.67014	-1.62773	1.03995	1.03995
ENSGALT00000086700.2	ENSGALG00000007140	NRP1	ENSG00000099250	NRP1	0.000317026	0.0878231	0.0294667	0.680459	0.188965	6.01741	0.217742	0.00287969	0.050682	0.0243318	0.050682
ENSGALT00000055115.3	ENSGALG00000033510	ERBB3	ENSG00000065361	ERBB3	0.0003252	0.0745255	0.0297725	0.627219	0.174501	5.18372	0.124877	0.00598664	0.00635239	0.0396894	0.0396894
ENSGALT00000049974.2	ENSGALG00000040493	PTN	ENSG00000105894	PTN	0.000328017	0.0714291	0.0297725	0.39828	0.110877	6.80752	0.122355	0.00140838	0.000400431	0.017032	0.017032
ENSGALT00000000321.6	ENSGALG00000000242	EBF2	ENSG00000221818	EBF2	0.000335927	0.0807214	0.0303481	0.41155	0.114769	6.60178	0.131745	0.00131977	0.010462	0.0184382	0.0184382
ENSGALT00000057472.2	ENSGALG00000029983	ANGPT1	ENSG00000154188	ANGPT1	0.000419334	0.0816652	0.0363542	-2.1014	0.595701	2.7724	1.48757	0.119113	0.139776	0.413177	0.413177
ENSGALT00000026710.6	ENSGALG00000016551	AP1S2	ENSG00000182287	AP1S2	0.000474737	0.0785606	0.0394051	0.420692	0.120383	6.98324	0.0627631	0.00568196	-0.00183031	0.016056	0.016056
ENSGALT00000006192.4	ENSGALG00000003895	PRDM12	ENSG00000130711	PRDM12	0.000528314	0.0913564	0.0430966	0.456443	0.131692	6.1054	0.0910862	0.00276252	0.0200171	0.0232518	0.0232518
ENSGALT00000044478.4	ENSGALG00000028602	HMP19	ENSG00000170091	NSG2	0.000539617	0.0930114	0.0436502	-0.505251	0.146015	7.38763	0.270306	0.000757737	0.0312227	0.0144633	0.0312227
ENSGALT00000067485.2	ENSGALG00000038902	PIM1	ENSG00000137193	PIM1	0.000587014	0.0792136	0.0463214	-0.629184	0.183033	5.04571	0.312613	0.00693854	-0.00537235	0.043313	0.043313
E12 (CAGGTG, V$E12 Q6)
target_id	ens_gene	ext_gene	hs_homolog	hs_homolog_gname	pval	qval_lrt	qval_wt	fold_change	se_fold_change	mean_obs	var_obs	tech_var	sigma_sq	smooth_sigma_sq	final_sigma_sq
ENSGALT00000040012.3	ENSGALG00000001325	CYP1A1	ENSG00000140465	CYP1A1	4.34208e-77	0.000867231	8.39455e-73	-2.31832	0.124749	6.36893	1.62443	0.00292996	0.0154642	0.0204135	0.0204135
ENSGALT00000020083.6	ENSGALG00000012290	SOX10	ENSG00000100146	SOX10	7.48566e-27	0.00841777	4.82401e-23	1.01758	0.0948485	8.47661	0.334529	0.000273738	0.00693275	0.0132206	0.0132206
ENSGALT00000045072.3	ENSGALG00000028759	LYPD6B	ENSG00000150556	LYPD6B	2.15227e-11	0.0199206	2.18999e-08	-1.05776	0.157986	5.49473	0.402427	0.00457036	0.0273025	0.032869	0.032869
ENSGALT00000001231.2	ENSGALG00000000839	WNT11	ENSG00000085741	WNT11	4.44515e-10	0.0199206	2.98317e-07	-2.47609	0.396967	3.53389	1.97857	0.049615	0.0902649	0.186759	0.186759
ENSGALT00000037707.5	ENSGALG00000010346	TGFB3	ENSG00000119699	TGFB3	2.52425e-09	0.0208896	1.43533e-06	-0.627837	0.105344	7.04699	0.16188	0.000897041	0.00933962	0.015749	0.015749
ENSGALT00000089330.2	ENSGALG00000003473	SFRP1	ENSG00000104332	SFRP1	4.02865e-09	0.0241233	2.1635e-06	-0.626891	0.10656	6.9829	0.169798	0.000974678	0.0125013	0.0160577	0.0160577
ENSGALT00000018392.6	ENSGALG00000011271	LUM	ENSG00000139329	LUM	4.57429e-09	0.0257174	2.39013e-06	-1.05152	0.17938	5.70807	0.354315	0.00389413	0.0443716	0.0288224	0.0443716
ENSGALT00000012465.6	ENSGALG00000007690	TFAP2C	ENSG00000087510	TFAP2C	3.02268e-08	0.0257174	1.29861e-05	-0.944983	0.170571	5.28087	0.279508	0.00621863	0.0204071	0.037423	0.037423
ENSGALT00000068432.2	ENSGALG00000030712	COL2A1	ENSG00000139219	COL2A1	1.02043e-07	0.0257174	3.69911e-05	0.509289	0.0956761	7.9424	0.101897	0.000383272	0.00416955	0.0133476	0.0133476
ENSGALT00000078840.2	ENSGALG00000034297	TBX2	ENSG00000121068	TBX2	2.75087e-07	0.0315253	8.57782e-05	0.950252	0.184883	5.04011	0.290308	0.00779937	0.0259784	0.0434729	0.0434729
ENSGALT00000085659.2	ENSGALG00000006412	VGLL1	ENSG00000102243	VGLL1	4.69467e-07	0.0366207	0.000131539	-2.59274	0.514597	4.01533	2.41418	0.0601639	0.337052	0.111808	0.337052
ENSGALT00000065904.3	ENSGALG00000029968	GADD45B	ENSG00000099860	GADD45B	1.21453e-06	0.0386015	0.000297221	-0.856637	0.176508	5.21056	0.358263	0.00602118	0.0407114	0.0390444	0.0407114
ENSGALT00000105469.1	ENSGALG00000002993	CA10	ENSG00000154975	CA10	3.98038e-06	0.0417668	0.000892384	1.00317	0.217494	4.79609	0.38008	0.0190533	0.0379776	0.0519021	0.0519021
ENSGALT00000036926.4	ENSGALG00000015233	ATP1B1	ENSG00000143153	ATP1B1	7.69972e-06	0.0374483	0.00148859	-0.452315	0.101113	9.40121	0.0671034	7.64021e-05	0.00276274	0.0152593	0.0152593
ENSGALT00000080778.2	ENSGALG00000036836	SOSTDC1	ENSG00000171243	SOSTDC1	1.02075e-05	0.0407517	0.00191594	-0.707855	0.160412	5.43754	0.15718	0.00454451	0.00952665	0.0340536	0.0340536
ENSGALT00000030930.4	ENSGALG00000014910	COLEC12	ENSG00000158270	COLEC12	1.48415e-05	0.0576878	0.00251693	-0.6504	0.150172	7.71812	0.144674	0.000425051	0.0334025	0.0136724	0.0334025
ENSGALT00000107084.1	ENSGALG00000003999	NAV2	ENSG00000166833	NAV2	1.6095e-05	0.0576885	0.00265953	0.473414	0.109761	7.00587	0.122414	0.00186487	0.0162063	0.0159443	0.0162063
ENSGALT00000062836.2	ENSGALG00000035946	GUCY1A1	ENSG00000164116	GUCY1A1	2.78616e-05	0.0584614	0.00427498	0.545552	0.130195	6.12715	0.128728	0.0024317	0.0204603	0.0229943	0.0229943
ENSGALT00000015927.6	ENSGALG00000009791	PROX1	ENSG00000117707	PROX1	3.05259e-05	0.0465076	0.00457486	0.600074	0.14392	5.79465	0.121387	0.00363935	0.00388892	0.0274299	0.0274299
ENSGALT00000014689.6	ENSGALG00000009028	BTBD3	ENSG00000132640	BTBD3	3.66717e-05	0.0641786	0.00525166	0.445346	0.107897	7.25565	0.0833891	0.000731714	0.016731	0.0148962	0.016731
ENSGALT00000008246.5	ENSGALG00000005135	SERPINE2	ENSG00000135919	SERPINE2	4.61187e-05	0.0500299	0.00632349	-0.472444	0.115952	7.09901	0.0695731	0.00465207	-0.00034035	0.0155153	0.0155153
ENSGALT00000020316.7	ENSGALG00000012429	BMP4	ENSG00000125378	BMP4	5.13583e-05	0.0682106	0.00697119	-0.727722	0.179713	5.19678	0.378461	0.00596223	0.0424828	0.0393735	0.0424828
ENSGALT00000047969.2	ENSGALG00000025822	CYP1B1	ENSG00000138061	CYP1B1	5.86264e-05	0.0685322	0.00776318	-1.29304	0.321789	4.42156	0.575837	0.0141121	0.14121	0.0731966	0.14121
ENSGALT00000090167.2	ENSGALG00000019719	KRT24	ENSG00000171345	KRT19	9.58278e-05	0.0570491	0.0117256	-0.3726	0.0955158	7.93543	0.0561143	0.000329673	0.000671056	0.0133552	0.0133552
ENSGALT00000082539.2	ENSGALG00000005628	COL9A3	ENSG00000092758	COL9A3	9.93907e-05	0.0665049	0.0120095	0.777609	0.199793	4.80788	0.195895	0.00846159	0.0269528	0.0514143	0.0514143
ENSGALT00000102090.1	ENSGALG00000047890	PCP4	ENSG00000183036	PCP4	0.000101763	0.0625298	0.0122198	-0.836457	0.21523	4.64173	0.258478	0.0101963	0.0202804	0.0592893	0.0592893
ENSGALT00000094081.1	ENSGALG00000049431		ENSG00000060339	CCAR1	0.000106231	0.0748956	0.0125038	0.496998	0.128228	6.61317	0.100485	0.0027578	0.0219058	0.0183527	0.0219058
ENSGALT00000063127.3	ENSGALG00000041454	DNMT3A	ENSG00000119772	DNMT3A	0.000118282	0.0582883	0.0136116	0.369929	0.0960939	7.85804	0.0445881	0.000400597	0.000963612	0.0134505	0.0134505
ENSGALT00000044176.3	ENSGALG00000025748	FGF9	ENSG00000102678	FGF9	0.000127989	0.0603202	0.0144703	0.889849	0.232319	5.11419	0.260876	0.0395146	-0.0227631	0.0414434	0.0414434
ENSGALT00000005641.6	ENSGALG00000003562	NPTX2	ENSG00000106236	NPTX2	0.000202629	0.0670718	0.0210614	-0.747539	0.201183	5.52751	0.194635	0.0285181	-0.0177219	0.0321938	0.0321938
ENSGALT00000096852.1	ENSGALG00000015311	RNF38	ENSG00000137075	RNF38	0.000213986	0.0719734	0.0221229	0.421557	0.113876	6.70814	0.0609612	0.00177598	0.00653726	0.0176755	0.0176755
ENSGALT00000084061.2	ENSGALG00000033120	SRSF7	ENSG00000115875	SRSF7	0.00021948	0.0831306	0.0225702	0.433387	0.117275	8.16162	0.0686891	0.000912681	0.0197175	0.0131866	0.0197175
ENSGALT00000023671.7	ENSGALG00000014687	EPHA1	ENSG00000146904	EPHA1	0.00023488	0.0745255	0.0236507	-0.760192	0.206675	4.74428	0.244254	0.00990368	0.0220292	0.0541679	0.0541679
ENSGALT00000008075.7	ENSGALG00000005036	SH2D3C	ENSG00000095370	SH2D3C	0.000240557	0.0848499	0.0237594	-0.681356	0.185549	5.87831	0.230837	0.00335973	0.0482829	0.0261941	0.0482829
ENSGALT00000021093.6	ENSGALG00000012932	FGD4	ENSG00000139132	FGD4	0.000278188	0.0682106	0.0264937	4.88571	1.34414	1.74972	7.19496	1.67014	-1.62773	1.03995	1.03995
ENSGALT00000055115.3	ENSGALG00000033510	ERBB3	ENSG00000065361	ERBB3	0.0003252	0.0745255	0.0297725	0.627219	0.174501	5.18372	0.124877	0.00598664	0.00635239	0.0396894	0.0396894
ENSGALT00000018269.6	ENSGALG00000011205	SMOC2	ENSG00000112562	SMOC2	0.000371582	0.0892715	0.0327408	-0.989954	0.278117	4.89484	0.367	0.0087789	0.107245	0.0481007	0.107245
ENSGALT00000102834.1	ENSGALG00000039756	NKAIN2	ENSG00000188580	NKAIN2	0.000387069	0.0797302	0.0338606	0.586854	0.165369	5.44124	0.121987	0.00704391	0.0108281	0.0339766	0.0339766
ENSGALT00000057472.2	ENSGALG00000029983	ANGPT1	ENSG00000154188	ANGPT1	0.000419334	0.0816652	0.0363542	-2.1014	0.595701	2.7724	1.48757	0.119113	0.139776	0.413177	0.413177
ENSGALT00000026710.6	ENSGALG00000016551	AP1S2	ENSG00000182287	AP1S2	0.000474737	0.0785606	0.0394051	0.420692	0.120383	6.98324	0.0627631	0.00568196	-0.00183031	0.016056	0.016056
ENSGALT00000044478.4	ENSGALG00000028602	HMP19	ENSG00000170091	NSG2	0.000539617	0.0930114	0.0436502	-0.505251	0.146015	7.38763	0.270306	0.000757737	0.0312227	0.0144633	0.0312227
Maz (GGGAGGRR, V$MAZ Q6)
target_id	ens_gene	ext_gene	hs_homolog	hs_homolog_gname	pval	qval_lrt	qval_wt	fold_change	se_fold_change	mean_obs	var_obs	tech_var	sigma_sq	smooth_sigma_sq	final_sigma_sq
ENSGALT00000020083.6	ENSGALG00000012290	SOX10	ENSG00000100146	SOX10	7.48566e-27	0.00841777	4.82401e-23	1.01758	0.0948485	8.47661	0.334529	0.000273738	0.00693275	0.0132206	0.0132206
ENSGALT00000019425.5	ENSGALG00000011902	TAGLN	ENSG00000149591	TAGLN	4.91189e-12	0.0199206	5.27564e-09	-1.05324	0.152465	5.61103	0.673032	0.00432169	0.0257533	0.0305466	0.0305466
ENSGALT00000089878.2	ENSGALG00000044849		ENSG00000186766	FOXI2	2.37351e-11	0.0192439	2.23597e-08	-0.834454	0.1249	6.26868	0.266116	0.00198724	0.00881859	0.0214128	0.0214128
ENSGALT00000012707.5	ENSGALG00000007831	TLX1	ENSG00000107807	TLX1	5.00181e-10	0.0212826	3.22333e-07	1.19321	0.191863	5.47083	0.469979	0.00642867	0.0487885	0.0333625	0.0487885
ENSGALT00000037707.5	ENSGALG00000010346	TGFB3	ENSG00000119699	TGFB3	2.52425e-09	0.0208896	1.43533e-06	-0.627837	0.105344	7.04699	0.16188	0.000897041	0.00933962	0.015749	0.015749
ENSGALT00000046314.2	ENSGALG00000006818		ENSG00000118058	KMT2A	8.59362e-09	0.0199206	4.05221e-06	5.78625	1.00519	2.94901	10.0832	1.17065	-1.08877	0.344958	0.344958
ENSGALT00000012465.6	ENSGALG00000007690	TFAP2C	ENSG00000087510	TFAP2C	3.02268e-08	0.0257174	1.29861e-05	-0.944983	0.170571	5.28087	0.279508	0.00621863	0.0204071	0.037423	0.037423
ENSGALT00000024209.4	ENSGALG00000015013	MSX1	ENSG00000163132	MSX1	1.12283e-07	0.0329158	3.94589e-05	-1.03938	0.195902	8.18338	0.350178	0.000310982	0.0572553	0.0131789	0.0572553
ENSGALT00000078840.2	ENSGALG00000034297	TBX2	ENSG00000121068	TBX2	2.75087e-07	0.0315253	8.57782e-05	0.950252	0.184883	5.04011	0.290308	0.00779937	0.0259784	0.0434729	0.0434729
ENSGALT00000065904.3	ENSGALG00000029968	GADD45B	ENSG00000099860	GADD45B	1.21453e-06	0.0386015	0.000297221	-0.856637	0.176508	5.21056	0.358263	0.00602118	0.0407114	0.0390444	0.0407114
ENSGALT00000105469.1	ENSGALG00000002993	CA10	ENSG00000154975	CA10	3.98038e-06	0.0417668	0.000892384	1.00317	0.217494	4.79609	0.38008	0.0190533	0.0379776	0.0519021	0.0519021
ENSGALT00000003754.7	ENSGALG00000002375	NOTCH1	ENSG00000148400	NOTCH1	5.53319e-06	0.0480835	0.00115025	0.596878	0.13137	7.62036	0.141615	0.000746337	0.0251408	0.0138664	0.0251408
ENSGALT00000107084.1	ENSGALG00000003999	NAV2	ENSG00000166833	NAV2	1.6095e-05	0.0576885	0.00265953	0.473414	0.109761	7.00587	0.122414	0.00186487	0.0162063	0.0159443	0.0162063
ENSGALT00000018234.7	ENSGALG00000011184	HNRNPD	ENSG00000138668	HNRNPD	2.29811e-05	0.0584614	0.00367184	0.56228	0.132808	6.08056	0.145029	0.00290689	0.0227852	0.0235503	0.0235503
ENSGALT00000005688.7	ENSGALG00000003596	TRRAP	ENSG00000196367	TRRAP	2.42211e-05	0.0417668	0.00380704	0.407465	0.0965114	7.79062	0.0537167	0.000422375	0.000745253	0.0135493	0.0135493
ENSGALT00000015927.6	ENSGALG00000009791	PROX1	ENSG00000117707	PROX1	3.05259e-05	0.0465076	0.00457486	0.600074	0.14392	5.79465	0.121387	0.00363935	0.00388892	0.0274299	0.0274299
ENSGALT00000012431.6	ENSGALG00000007669	EGR1	ENSG00000120738	EGR1	3.13886e-05	0.0622969	0.00465577	-0.762954	0.183263	6.37915	0.235152	0.00182248	0.0485558	0.020317	0.0485558
ENSGALT00000070595.2	ENSGALG00000033772	UPF2	ENSG00000151461	UPF2	4.01729e-05	0.0584614	0.00566907	0.458183	0.111575	6.73294	0.0838622	0.00116471	0.0119915	0.0175089	0.0175089
ENSGALT00000020316.7	ENSGALG00000012429	BMP4	ENSG00000125378	BMP4	5.13583e-05	0.0682106	0.00697119	-0.727722	0.179713	5.19678	0.378461	0.00596223	0.0424828	0.0393735	0.0424828
ENSGALT00000102775.1	ENSGALG00000014977	GSK3B	ENSG00000082701	GSK3B	7.03815e-05	0.0581119	0.00901117	0.4151	0.104428	7.10271	0.060341	0.000858478	0.00534346	0.0154993	0.0154993
ENSGALT00000063127.3	ENSGALG00000041454	DNMT3A	ENSG00000119772	DNMT3A	0.000118282	0.0582883	0.0136116	0.369929	0.0960939	7.85804	0.0445881	0.000400597	0.000963612	0.0134505	0.0134505
ENSGALT00000044176.3	ENSGALG00000025748	FGF9	ENSG00000102678	FGF9	0.000127989	0.0603202	0.0144703	0.889849	0.232319	5.11419	0.260876	0.0395146	-0.0227631	0.0414434	0.0414434
ENSGALT00000006650.6	ENSGALG00000004184	SPARC	ENSG00000113140	SPARC	0.000135493	0.0747033	0.0152295	-0.400587	0.104969	9.66295	0.106038	6.50756e-05	0.0141367	0.0164625	0.0164625
ENSGALT00000023565.6	ENSGALG00000014616	MT3	ENSG00000102891	MT4	0.000146	0.0757163	0.016222	-0.840931	0.221427	4.57597	0.273964	0.0105362	0.0528066	0.0630088	0.0630088
ENSGALT00000059653.3	ENSGALG00000037402	NOV	ENSG00000118523	CCN2	0.000147746	0.0792136	0.0163221	-1.07226	0.282558	6.45657	0.594578	0.00182296	0.117936	0.0196167	0.117936
ENSGALT00000031945.5	ENSGALG00000009612	TGFB2	ENSG00000092969	TGFB2	0.000168571	0.0642857	0.0181055	0.615453	0.163598	5.39151	0.117031	0.00512709	0.00303025	0.0350193	0.0350193
ENSGALT00000000022.6	ENSGALG00000012037	ARID4A	ENSG00000032219	ARID4A	0.000225822	0.0785606	0.022978	0.382229	0.103635	7.14137	0.0594858	0.000774479	0.0108675	0.0153358	0.0153358
ENSGALT00000023671.7	ENSGALG00000014687	EPHA1	ENSG00000146904	EPHA1	0.00023488	0.0745255	0.0236507	-0.760192	0.206675	4.74428	0.244254	0.00990368	0.0220292	0.0541679	0.0541679
ENSGALT00000008075.7	ENSGALG00000005036	SH2D3C	ENSG00000095370	SH2D3C	0.000240557	0.0848499	0.0237594	-0.681356	0.185549	5.87831	0.230837	0.00335973	0.0482829	0.0261941	0.0482829
ENSGALT00000086700.2	ENSGALG00000007140	NRP1	ENSG00000099250	NRP1	0.000317026	0.0878231	0.0294667	0.680459	0.188965	6.01741	0.217742	0.00287969	0.050682	0.0243318	0.050682
ENSGALT00000055115.3	ENSGALG00000033510	ERBB3	ENSG00000065361	ERBB3	0.0003252	0.0745255	0.0297725	0.627219	0.174501	5.18372	0.124877	0.00598664	0.00635239	0.0396894	0.0396894
ENSGALT00000026710.6	ENSGALG00000016551	AP1S2	ENSG00000182287	AP1S2	0.000474737	0.0785606	0.0394051	0.420692	0.120383	6.98324	0.0627631	0.00568196	-0.00183031	0.016056	0.016056
ENSGALT00000006192.4	ENSGALG00000003895	PRDM12	ENSG00000130711	PRDM12	0.000528314	0.0913564	0.0430966	0.456443	0.131692	6.1054	0.0910862	0.00276252	0.0200171	0.0232518	0.0232518
ENSGALT00000067485.2	ENSGALG00000038902	PIM1	ENSG00000137193	PIM1	0.000587014	0.0792136	0.0463214	-0.629184	0.183033	5.04571	0.312613	0.00693854	-0.00537235	0.043313	0.043313
AACTTT UNKNOWN
target_id	ens_gene	ext_gene	hs_homolog	hs_homolog_gname	pval	qval_lrt	qval_wt	fold_change	se_fold_change	mean_obs	var_obs	tech_var	sigma_sq	smooth_sigma_sq	final_sigma_sq
ENSGALT00000074131.3	ENSGALG00000038087	CACNG3	ENSG00000006116	CACNG3	1.69474e-28	0.00841777	1.63822e-24	-1.77994	0.160744	5.82005	1.13302	0.00400825	0.0347499	0.0270441	0.0347499
ENSGALT00000065242.2	ENSGALG00000038848	MSX2	ENSG00000120149	MSX2	2.33159e-20	0.00841777	9.01534e-17	-1.13809	0.123091	6.3187	0.482443	0.00182523	0.00158819	0.0209019	0.0209019
ENSGALT00000014106.6	ENSGALG00000008661	CYR61	ENSG00000142871	CCN1	5.09821e-20	0.0107493	1.64273e-16	-1.53895	0.167972	6.51713	0.961547	0.00194127	0.0403808	0.0191047	0.0403808
ENSGALT00000013750.6	ENSGALG00000008440	CHST1	ENSG00000175264	CHST1	9.27944e-13	0.0177377	1.36544e-09	-0.931014	0.13038	6.1312	0.30147	0.00255147	0.0127676	0.0229468	0.0229468
ENSGALT00000003025.5	ENSGALG00000001956	OLFML3	ENSG00000116774	OLFML3	2.93451e-12	0.0170807	3.54581e-09	-0.840047	0.120336	6.44018	0.258782	0.00196074	0.00260018	0.0197605	0.0197605
ENSGALT00000024182.6	ENSGALG00000014994	CRHBP	ENSG00000145708	CRHBP	2.42876e-11	0.0199206	2.23597e-08	-0.632114	0.0946618	8.34139	0.182235	0.000273598	0.0112965	0.0131677	0.0131677
ENSGALT00000037707.5	ENSGALG00000010346	TGFB3	ENSG00000119699	TGFB3	2.52425e-09	0.0208896	1.43533e-06	-0.627837	0.105344	7.04699	0.16188	0.000897041	0.00933962	0.015749	0.015749
ENSGALT00000018392.6	ENSGALG00000011271	LUM	ENSG00000139329	LUM	4.57429e-09	0.0257174	2.39013e-06	-1.05152	0.17938	5.70807	0.354315	0.00389413	0.0443716	0.0288224	0.0443716
ENSGALT00000046314.2	ENSGALG00000006818		ENSG00000118058	KMT2A	8.59362e-09	0.0199206	4.05221e-06	5.78625	1.00519	2.94901	10.0832	1.17065	-1.08877	0.344958	0.344958
ENSGALT00000025349.6	ENSGALG00000015720	CHODL	ENSG00000154645	CHODL	9.18457e-09	0.0199206	4.22774e-06	-0.678001	0.118013	6.5978	0.155823	0.00242226	-0.00170763	0.0184683	0.0184683
ENSGALT00000038513.5	ENSGALG00000004386	SOX9	ENSG00000125398	SOX9	3.70934e-07	0.0366207	0.000110327	0.667963	0.131404	6.07842	0.187189	0.0023242	0.0223535	0.0235761	0.0235761
ENSGALT00000089806.2	ENSGALG00000001334	GNB1	ENSG00000078369	GNB1	2.50968e-06	0.0386015	0.000591703	4.72195	1.0031	2.5963	7.75442	1.01732	0.0250077	0.492005	0.492005
ENSGALT00000089668.2	ENSGALG00000009179	TNFSF10	ENSG00000121858	TNFSF10	2.86203e-06	0.0366207	0.000666646	-0.46182	0.0986693	7.54054	0.0762146	0.00055425	0.00551333	0.0140492	0.0140492
ENSGALT00000105469.1	ENSGALG00000002993	CA10	ENSG00000154975	CA10	3.98038e-06	0.0417668	0.000892384	1.00317	0.217494	4.79609	0.38008	0.0190533	0.0379776	0.0519021	0.0519021
ENSGALT00000003754.7	ENSGALG00000002375	NOTCH1	ENSG00000148400	NOTCH1	5.53319e-06	0.0480835	0.00115025	0.596878	0.13137	7.62036	0.141615	0.000746337	0.0251408	0.0138664	0.0251408
ENSGALT00000080778.2	ENSGALG00000036836	SOSTDC1	ENSG00000171243	SOSTDC1	1.02075e-05	0.0407517	0.00191594	-0.707855	0.160412	5.43754	0.15718	0.00454451	0.00952665	0.0340536	0.0340536
ENSGALT00000010594.6	ENSGALG00000006562	MCF2	ENSG00000101977	MCF2	1.18308e-05	0.0436745	0.00214659	0.58967	0.134607	6.0459	0.129638	0.00320365	0.0108729	0.0239749	0.0239749
ENSGALT00000079911.3	ENSGALG00000035016	ID2	ENSG00000115738	ID2	1.18745e-05	0.0377185	0.00214659	-0.428079	0.0977376	9.0854	0.0721299	0.000120691	0.000686918	0.0142083	0.0142083
ENSGALT00000030930.4	ENSGALG00000014910	COLEC12	ENSG00000158270	COLEC12	1.48415e-05	0.0576878	0.00251693	-0.6504	0.150172	7.71812	0.144674	0.000425051	0.0334025	0.0136724	0.0334025
ENSGALT00000037052.3	ENSGALG00000015970	COL9A1	ENSG00000112280	COL9A1	1.77289e-05	0.0581119	0.00290469	0.559029	0.130257	6.68465	0.115165	0.00137384	0.0240767	0.0178372	0.0240767
ENSGALT00000090684.1	ENSGALG00000014872	FGF10	ENSG00000070193	FGF10	2.31752e-05	0.0587153	0.00367251	0.723482	0.17096	5.38894	0.184223	0.00543072	0.0384104	0.0350737	0.0384104
ENSGALT00000015927.6	ENSGALG00000009791	PROX1	ENSG00000117707	PROX1	3.05259e-05	0.0465076	0.00457486	0.600074	0.14392	5.79465	0.121387	0.00363935	0.00388892	0.0274299	0.0274299
ENSGALT00000083354.2	ENSGALG00000045842		ENSG00000184661	CDCA2	3.16769e-05	0.0464005	0.00465577	0.491013	0.118002	6.49507	0.0777641	0.0015989	0.00276258	0.0192877	0.0192877
ENSGALT00000014689.6	ENSGALG00000009028	BTBD3	ENSG00000132640	BTBD3	3.66717e-05	0.0641786	0.00525166	0.445346	0.107897	7.25565	0.0833891	0.000731714	0.016731	0.0148962	0.016731
ENSGALT00000091920.1	ENSGALG00000049422	ATF3	ENSG00000162772	ATF3	6.04978e-05	0.068238	0.00779737	-0.618503	0.154207	5.97347	0.315505	0.0107724	0.0225945	0.0248973	0.0248973
ENSGALT00000063127.3	ENSGALG00000041454	DNMT3A	ENSG00000119772	DNMT3A	0.000118282	0.0582883	0.0136116	0.369929	0.0960939	7.85804	0.0445881	0.000400597	0.000963612	0.0134505	0.0134505
ENSGALT00000044176.3	ENSGALG00000025748	FGF9	ENSG00000102678	FGF9	0.000127989	0.0603202	0.0144703	0.889849	0.232319	5.11419	0.260876	0.0395146	-0.0227631	0.0414434	0.0414434
ENSGALT00000006650.6	ENSGALG00000004184	SPARC	ENSG00000113140	SPARC	0.000135493	0.0747033	0.0152295	-0.400587	0.104969	9.66295	0.106038	6.50756e-05	0.0141367	0.0164625	0.0164625
ENSGALT00000005641.6	ENSGALG00000003562	NPTX2	ENSG00000106236	NPTX2	0.000202629	0.0670718	0.0210614	-0.747539	0.201183	5.52751	0.194635	0.0285181	-0.0177219	0.0321938	0.0321938
ENSGALT00000096852.1	ENSGALG00000015311	RNF38	ENSG00000137075	RNF38	0.000213986	0.0719734	0.0221229	0.421557	0.113876	6.70814	0.0609612	0.00177598	0.00653726	0.0176755	0.0176755
ENSGALT00000000321.6	ENSGALG00000000242	EBF2	ENSG00000221818	EBF2	0.000335927	0.0807214	0.0303481	0.41155	0.114769	6.60178	0.131745	0.00131977	0.010462	0.0184382	0.0184382
ENSGALT00000026710.6	ENSGALG00000016551	AP1S2	ENSG00000182287	AP1S2	0.000474737	0.0785606	0.0394051	0.420692	0.120383	6.98324	0.0627631	0.00568196	-0.00183031	0.016056	0.016056
ENSGALT00000006192.4	ENSGALG00000003895	PRDM12	ENSG00000130711	PRDM12	0.000528314	0.0913564	0.0430966	0.456443	0.131692	6.1054	0.0910862	0.00276252	0.0200171	0.0232518	0.0232518
ENSGALT00000044478.4	ENSGALG00000028602	HMP19	ENSG00000170091	NSG2	0.000539617	0.0930114	0.0436502	-0.505251	0.146015	7.38763	0.270306	0.000757737	0.0312227	0.0144633	0.0312227
CTTTGT V$LEF1 Q2
target_id	ens_gene	ext_gene	hs_homolog	hs_homolog_gname	pval	qval_lrt	qval_wt	fold_change	se_fold_change	mean_obs	var_obs	tech_var	sigma_sq	smooth_sigma_sq	final_sigma_sq
ENSGALT00000020083.6	ENSGALG00000012290	SOX10	ENSG00000100146	SOX10	7.48566e-27	0.00841777	4.82401e-23	1.01758	0.0948485	8.47661	0.334529	0.000273738	0.00693275	0.0132206	0.0132206
ENSGALT00000014106.6	ENSGALG00000008661	CYR61	ENSG00000142871	CCN1	5.09821e-20	0.0107493	1.64273e-16	-1.53895	0.167972	6.51713	0.961547	0.00194127	0.0403808	0.0191047	0.0403808
ENSGALT00000005572.5	ENSGALG00000003521	TPM1	ENSG00000140416	TPM1	2.39658e-12	0.018263	3.08887e-09	-0.680867	0.0971388	7.8057	0.161026	0.00062802	0.00795185	0.0135259	0.0135259
ENSGALT00000003025.5	ENSGALG00000001956	OLFML3	ENSG00000116774	OLFML3	2.93451e-12	0.0170807	3.54581e-09	-0.840047	0.120336	6.44018	0.258782	0.00196074	0.00260018	0.0197605	0.0197605
ENSGALT00000001231.2	ENSGALG00000000839	WNT11	ENSG00000085741	WNT11	4.44515e-10	0.0199206	2.98317e-07	-2.47609	0.396967	3.53389	1.97857	0.049615	0.0902649	0.186759	0.186759
ENSGALT00000003011.6	ENSGALG00000016127		ENSG00000185437	SH3BGR	1.67025e-09	0.0199206	9.78512e-07	-1.28509	0.213221	4.66267	0.531377	0.0100176	0.0140539	0.0581774	0.0581774
ENSGALT00000094380.1	ENSGALG00000012298	SLC39A8	ENSG00000138821	SLC39A8	1.69318e-08	0.0208896	7.6126e-06	-0.902795	0.160049	5.44541	0.304754	0.00453375	0.00482668	0.0338898	0.0338898
ENSGALT00000002439.6	ENSGALG00000001604		ENSG00000149328	GLB1L2	5.4519e-08	0.029268	2.24258e-05	-0.523708	0.0963423	7.84399	0.160926	0.000452931	0.0117384	0.0134698	0.0134698
ENSGALT00000068432.2	ENSGALG00000030712	COL2A1	ENSG00000139219	COL2A1	1.02043e-07	0.0257174	3.69911e-05	0.509289	0.0956761	7.9424	0.101897	0.000383272	0.00416955	0.0133476	0.0133476
ENSGALT00000024209.4	ENSGALG00000015013	MSX1	ENSG00000163132	MSX1	1.12283e-07	0.0329158	3.94589e-05	-1.03938	0.195902	8.18338	0.350178	0.000310982	0.0572553	0.0131789	0.0572553
ENSGALT00000051687.2	ENSGALG00000039032	FJX1	ENSG00000179431	FJX1	2.64335e-07	0.0257174	8.3777e-05	-0.649253	0.126136	6.25059	0.36359	0.00226176	-0.000551694	0.0216037	0.0216037
ENSGALT00000089668.2	ENSGALG00000009179	TNFSF10	ENSG00000121858	TNFSF10	2.86203e-06	0.0366207	0.000666646	-0.46182	0.0986693	7.54054	0.0762146	0.00055425	0.00551333	0.0140492	0.0140492
ENSGALT00000003754.7	ENSGALG00000002375	NOTCH1	ENSG00000148400	NOTCH1	5.53319e-06	0.0480835	0.00115025	0.596878	0.13137	7.62036	0.141615	0.000746337	0.0251408	0.0138664	0.0251408
ENSGALT00000036926.4	ENSGALG00000015233	ATP1B1	ENSG00000143153	ATP1B1	7.69972e-06	0.0374483	0.00148859	-0.452315	0.101113	9.40121	0.0671034	7.64021e-05	0.00276274	0.0152593	0.0152593
ENSGALT00000014731.6	ENSGALG00000009048	ABLIM1	ENSG00000099204	ABLIM1	9.44698e-06	0.0366207	0.00180594	-0.697625	0.157497	5.7153	0.187817	0.00850672	-0.00714733	0.0287011	0.0287011
ENSGALT00000010594.6	ENSGALG00000006562	MCF2	ENSG00000101977	MCF2	1.18308e-05	0.0436745	0.00214659	0.58967	0.134607	6.0459	0.129638	0.00320365	0.0108729	0.0239749	0.0239749
ENSGALT00000073731.2	ENSGALG00000029528	KIRREL1	ENSG00000183853	KIRREL1	1.37133e-05	0.0425585	0.00241018	-0.462331	0.106322	7.00038	0.136887	0.000985418	0.00565341	0.0159712	0.0159712
ENSGALT00000037052.3	ENSGALG00000015970	COL9A1	ENSG00000112280	COL9A1	1.77289e-05	0.0581119	0.00290469	0.559029	0.130257	6.68465	0.115165	0.00137384	0.0240767	0.0178372	0.0240767
ENSGALT00000090684.1	ENSGALG00000014872	FGF10	ENSG00000070193	FGF10	2.31752e-05	0.0587153	0.00367251	0.723482	0.17096	5.38894	0.184223	0.00543072	0.0384104	0.0350737	0.0384104
ENSGALT00000015927.6	ENSGALG00000009791	PROX1	ENSG00000117707	PROX1	3.05259e-05	0.0465076	0.00457486	0.600074	0.14392	5.79465	0.121387	0.00363935	0.00388892	0.0274299	0.0274299
ENSGALT00000014689.6	ENSGALG00000009028	BTBD3	ENSG00000132640	BTBD3	3.66717e-05	0.0641786	0.00525166	0.445346	0.107897	7.25565	0.0833891	0.000731714	0.016731	0.0148962	0.016731
ENSGALT00000057873.3	ENSGALG00000039447	KRT23	ENSG00000108244	KRT23	5.15637e-05	0.0682106	0.00697119	-1.35649	0.335065	3.90649	0.823801	0.0305679	0.137835	0.125648	0.137835
ENSGALT00000013517.6	ENSGALG00000008303	LHX5	ENSG00000089116	LHX5	5.5535e-05	0.0584614	0.00745596	4.02457	0.998399	1.31914	5.55557	0.032379	0.838148	1.46282	1.46282
ENSGALT00000047969.2	ENSGALG00000025822	CYP1B1	ENSG00000138061	CYP1B1	5.86264e-05	0.0685322	0.00776318	-1.29304	0.321789	4.42156	0.575837	0.0141121	0.14121	0.0731966	0.14121
ENSGALT00000102775.1	ENSGALG00000014977	GSK3B	ENSG00000082701	GSK3B	7.03815e-05	0.0581119	0.00901117	0.4151	0.104428	7.10271	0.060341	0.000858478	0.00534346	0.0154993	0.0154993
ENSGALT00000009990.6	ENSGALG00000006192	USH1C	ENSG00000006611	USH1C	9.29466e-05	0.0745255	0.0115188	0.436483	0.111681	7.62298	0.0895791	0.000516688	0.0181922	0.0138607	0.0181922
ENSGALT00000063127.3	ENSGALG00000041454	DNMT3A	ENSG00000119772	DNMT3A	0.000118282	0.0582883	0.0136116	0.369929	0.0960939	7.85804	0.0445881	0.000400597	0.000963612	0.0134505	0.0134505
ENSGALT00000044176.3	ENSGALG00000025748	FGF9	ENSG00000102678	FGF9	0.000127989	0.0603202	0.0144703	0.889849	0.232319	5.11419	0.260876	0.0395146	-0.0227631	0.0414434	0.0414434
ENSGALT00000005344.6	ENSGALG00000003381	HERC1	ENSG00000103657	HERC1	0.000148803	0.0792136	0.0163455	0.423958	0.111772	6.97765	0.0837775	0.00102417	0.0177153	0.0160841	0.0177153
ENSGALT00000031945.5	ENSGALG00000009612	TGFB2	ENSG00000092969	TGFB2	0.000168571	0.0642857	0.0181055	0.615453	0.163598	5.39151	0.117031	0.00512709	0.00303025	0.0350193	0.0350193
ENSGALT00000096852.1	ENSGALG00000015311	RNF38	ENSG00000137075	RNF38	0.000213986	0.0719734	0.0221229	0.421557	0.113876	6.70814	0.0609612	0.00177598	0.00653726	0.0176755	0.0176755
ENSGALT00000084061.2	ENSGALG00000033120	SRSF7	ENSG00000115875	SRSF7	0.00021948	0.0831306	0.0225702	0.433387	0.117275	8.16162	0.0686891	0.000912681	0.0197175	0.0131866	0.0197175
ENSGALT00000066139.2	ENSGALG00000036775	SETBP1	ENSG00000152217	SETBP1	0.000241809	0.0697949	0.0237594	4.3119	1.17465	1.46281	6.02022	0.761421	-0.208341	1.3083	1.3083
ENSGALT00000021093.6	ENSGALG00000012932	FGD4	ENSG00000139132	FGD4	0.000278188	0.0682106	0.0264937	4.88571	1.34414	1.74972	7.19496	1.67014	-1.62773	1.03995	1.03995
ENSGALT00000055115.3	ENSGALG00000033510	ERBB3	ENSG00000065361	ERBB3	0.0003252	0.0745255	0.0297725	0.627219	0.174501	5.18372	0.124877	0.00598664	0.00635239	0.0396894	0.0396894
ENSGALT00000102834.1	ENSGALG00000039756	NKAIN2	ENSG00000188580	NKAIN2	0.000387069	0.0797302	0.0338606	0.586854	0.165369	5.44124	0.121987	0.00704391	0.0108281	0.0339766	0.0339766
ENSGALT00000057472.2	ENSGALG00000029983	ANGPT1	ENSG00000154188	ANGPT1	0.000419334	0.0816652	0.0363542	-2.1014	0.595701	2.7724	1.48757	0.119113	0.139776	0.413177	0.413177
ENSGALT00000020241.6	ENSGALG00000012394		ENSG00000087303	NID2	0.00043554	0.0745255	0.0371115	-0.382035	0.108608	6.87856	0.0651018	0.00108028	-0.00103303	0.0166133	0.0166133
ENSGALT00000067485.2	ENSGALG00000038902	PIM1	ENSG00000137193	PIM1	0.000587014	0.0792136	0.0463214	-0.629184	0.183033	5.04571	0.312613	0.00693854	-0.00537235	0.043313	0.043313

## Sheet: Gene Family
	ID	Name	Source	pValue	FDR B&H	FDR B&Y	Bonferroni	Genes in Annotation	Genes from Input	List of genes from Input
1	907	CTAGE family	genenames.org	2.946e-09	3.947e-07	2.162e-06	3.947e-07	15	6	MIA2,CTAGE1,CTAGE4,CTAGE9,CTAGE6,CTAGE8,CTAGE15
2	1000	Cytochrome P450 family 1	genenames.org	3.241e-06	0.0002171	0.00119	0.0004343	4	3	CYP1A1,CYP1A2,CYP1B1
3	777	Tropomyosins	genenames.org	0.0005204	0.0231	0.1266	0.06974	4	2	TPM1,TPM4
4	575	Collagens|Collagen proteoglycans	genenames.org	0.000862	0.0231	0.1266	0.1155	5	2	COL9A1,COL9A3
5	1142	Long pentraxins	genenames.org	0.000862	0.0231	0.1266	0.1155	5	2	PTX3,NPTX2
6	1046	CYR61/CTGF/NOV matricellular proteins	genenames.org	0.001285	0.0287	0.1572	0.1722	6	2	CCN1,CCN2
7	542	Endogenous ligands	genenames.org	0.001836	0.03515	0.1926	0.246	237	8	WNT4,PTN,BMP4,FGF9,RAC3,LGALS3,TGFB2,TGFB3
8	1278	SPARC family	genenames.org	0.002369	0.03969	0.2174	0.3175	8	2	SPARC,SMOC2

## Sheet: Pathway
	ID	Name	Source	pValue	FDR B&H	FDR B&Y	Bonferroni	Genes in Annotation	Genes from Input	List of genes from Input
1	114229	Hypertrophic cardiomyopathy (HCM)	BioSystems: KEGG	9.752e-05	0.01197	0.09605	0.1675	83	7	TPM1,TPM4,ITGB3,CACNG3,LAMA2,TGFB2,TGFB3
2	373901	HTLV-I infection	BioSystems: KEGG	0.0001246	0.01259	0.1011	0.2141	256	12	WNT4,TRRAP,NRP1,WNT11,GSK3B,TGFB2,TGFB3,MSX1,MSX2,EGR1,CHEK2,ATF3
3	121494	Dilated cardiomyopathy	BioSystems: KEGG	0.0001627	0.01449	0.1163	0.2795	90	7	TPM1,TPM4,ITGB3,CACNG3,LAMA2,TGFB2,TGFB3
4	83067	Focal adhesion	BioSystems: KEGG	0.0002639	0.02061	0.1654	0.4534	199	10	ITGB3,MYL9,RAC3,COL2A1,COL9A1,COL9A3,COMP,CAPN2,LAMA2,GSK3B
5	83068	ECM-receptor interaction	BioSystems: KEGG	0.0006673	0.03784	0.3037	1	82	6	ITGB3,COL2A1,COL9A1,COL9A3,COMP,LAMA2
6	749777	Hippo signaling pathway	BioSystems: KEGG	0.0008772	0.04378	0.3514	1	154	8	WNT4,BMP4,WNT11,ID2,GSK3B,TGFB2,TGFB3,CCN2
1	1270256	ECM proteoglycans	BioSystems: REACTOME	4.352e-08	3.739e-05	0.0003001	7.477e-05	57	9	SPARC,ITGB3,COL9A1,COL9A3,COMP,LAMA2,TGFB2,TGFB3,LUM
2	1270244	Extracellular matrix organization	BioSystems: REACTOME	7.241e-06	0.002073	0.01664	0.01244	297	15	SPARC,ITGB3,BMP4,PLOD1,COL2A1,NID2,COL9A1,COL9A3,COMP,CAPN2,LAMA2,CAPN11,TGFB2,TGFB3,LUM
3	1270096	Synthesis of epoxy (EET) and dihydroxyeicosatrienoic acids (DHET)	BioSystems: REACTOME	0.0001135	0.01219	0.09785	0.195	8	3	CYP1A1,CYP1A2,CYP1B1
4	1270095	Synthesis of (16-20)-hydroxyeicosatetraenoic acids (HETE)	BioSystems: REACTOME	0.0001687	0.01449	0.1163	0.2898	9	3	CYP1A1,CYP1A2,CYP1B1
5	1270252	Molecules associated with elastic fibres	BioSystems: REACTOME	0.0006475	0.03784	0.3037	1	31	4	ITGB3,BMP4,TGFB2,TGFB3
1	M5889	Ensemble of genes encoding extracellular matrix and extracellular matrix-associated proteins	MSigDB C2 BIOCARTA (v7.5.1)	8.446e-09	1.451e-05	0.0001165	1.451e-05	1026	37	SPARC,TNFSF10,GAS6,WNT4,SMOC2,PTN,S100A11,COLEC12,BMP4,MFGE8,SERPINE2,FGF9,FGF10,PLOD1,COL2A1,NDNF,NID2,COL9A1,COL9A3,SFRP1,ANGPT1,COMP,ANXA2,WNT11,LAMA2,CHADL,CRHBP,LGALS3,TGFB2,TGFB3,TGFBI,CCN1,WFIKKN1,BRINP2,CCN2,LUM,CTSZ
2	M39448	Neural crest differentiation	MSigDB C2 BIOCARTA (v7.5.1)	7.959e-08	4.558e-05	0.0003658	0.0001367	102	11	SOX9,SOX10,BMP4,LHX5,NOTCH1,COL2A1,GSK3B,MSX1,MSX2,SNAI1,HES5
3	M39465	Hair follicle development: cytodifferentiation - part 3 of 3	MSigDB C2 BIOCARTA (v7.5.1)	2.134e-07	9.164e-05	0.0007355	0.0003665	89	10	SOX9,PERP,BMP4,NOTCH1,SFRP1,KRT19,SOSTDC1,MSX1,MSX2,CCN2
4	M5884	Ensemble of genes encoding core extracellular matrix including ECM glycoproteins, collagens and proteoglycans	MSigDB C2 BIOCARTA (v7.5.1)	5.545e-07	0.0001905	0.001529	0.0009526	275	16	SPARC,GAS6,SMOC2,MFGE8,COL2A1,NDNF,NID2,COL9A1,COL9A3,COMP,LAMA2,CHADL,TGFBI,CCN1,CCN2,LUM
5	M5883	Genes encoding secreted soluble factors	MSigDB C2 BIOCARTA (v7.5.1)	3.937e-05	0.00789	0.06332	0.06763	343	15	TNFSF10,WNT4,PTN,S100A11,BMP4,FGF9,FGF10,SFRP1,ANGPT1,WNT11,CRHBP,TGFB2,TGFB3,WFIKKN1,BRINP2
6	M39872	MED and pseudoachondroplasia genes	MSigDB C2 BIOCARTA (v7.5.1)	4.133e-05	0.00789	0.06332	0.07101	6	3	COL9A1,COL9A3,COMP
7	M3008	Genes encoding structural ECM glycoproteins	MSigDB C2 BIOCARTA (v7.5.1)	4.834e-05	0.008076	0.06482	0.08306	196	11	SPARC,GAS6,SMOC2,MFGE8,NDNF,NID2,COMP,LAMA2,TGFBI,CCN1,CCN2
8	M39770	Epithelial to mesenchymal transition in colorectal cancer	MSigDB C2 BIOCARTA (v7.5.1)	5.346e-05	0.008076	0.06482	0.09185	164	10	SPARC,WNT4,NOTCH1,WNT11,ID2,GSK3B,TGFB2,TGFB3,SNAI1,PROX1
9	M39907	MAP3K1 role in promoting and blocking gonadal determination	MSigDB C2 BIOCARTA (v7.5.1)	5.641e-05	0.008076	0.06482	0.09691	17	4	SOX9,WNT4,FGF9,GSK3B
10	M8728	Hypertrophic cardiomyopathy (HCM)	MSigDB C2 BIOCARTA (v7.5.1)	9.752e-05	0.01197	0.09605	0.1675	83	7	TPM1,TPM4,ITGB3,CACNG3,LAMA2,TGFB2,TGFB3
11	M39624	BMP signaling in eyelid development	MSigDB C2 BIOCARTA (v7.5.1)	0.0001114	0.01219	0.09785	0.1914	20	4	BMP4,FGF10,NOTCH1,SFRP1
12	M835	Dilated cardiomyopathy	MSigDB C2 BIOCARTA (v7.5.1)	0.0001627	0.01449	0.1163	0.2795	90	7	TPM1,TPM4,ITGB3,CACNG3,LAMA2,TGFB2,TGFB3
13	M39610	Heart development	MSigDB C2 BIOCARTA (v7.5.1)	0.000305	0.02234	0.1793	0.5239	46	5	ERBB3,BMP4,FGF10,NOTCH1,TBX2
14	M39896	Mammalian disorder of sexual development	MSigDB C2 BIOCARTA (v7.5.1)	0.0003235	0.02234	0.1793	0.5558	26	4	SOX9,WNT4,FGF9,CBX2
15	M39548	PTF1A related regulatory pathway	MSigDB C2 BIOCARTA (v7.5.1)	0.0003251	0.02234	0.1793	0.5585	11	3	FGF10,NOTCH1,PROX1
16	M39838	FGFR3 signaling in chondrocyte proliferation and terminal differentiation	MSigDB C2 BIOCARTA (v7.5.1)	0.000376	0.02484	0.1994	0.646	27	4	SOX9,BMP4,FGF9,SNAI1
17	M42535	Complement system in neuronal development and plasticity	MSigDB C2 BIOCARTA (v7.5.1)	0.0005284	0.03362	0.2699	0.9078	109	7	GAS6,ITGB3,COLEC12,MFGE8,TGFB2,TGFB3,CSMD1
18	M39496	Estrogen receptor pathway	MSigDB C2 BIOCARTA (v7.5.1)	0.0005528	0.03392	0.2722	0.9497	13	3	CYP1A1,CYP1A2,CYP1B1
19	M5885	Ensemble of genes encoding ECM-associated proteins including ECM-affilaited proteins, ECM regulators and secreted factors	MSigDB C2 BIOCARTA (v7.5.1)	0.000704	0.03784	0.3037	1	751	21	TNFSF10,WNT4,PTN,S100A11,COLEC12,BMP4,SERPINE2,FGF9,FGF10,PLOD1,SFRP1,ANGPT1,ANXA2,WNT11,CRHBP,LGALS3,TGFB2,TGFB3,WFIKKN1,BRINP2,CTSZ
20	M42568	NRP1-triggered signaling pathways in pancreatic cancer	MSigDB C2 BIOCARTA (v7.5.1)	0.0007048	0.03784	0.3037	1	55	5	NRP1,TGFB2,TGFB3,CCN2,SNAI1
21	M39887	Somatic sex determination	MSigDB C2 BIOCARTA (v7.5.1)	0.0008629	0.04378	0.3514	1	15	3	SOX9,WNT4,FGF9
22	M39852	Osteoblast differentiation and related diseases	MSigDB C2 BIOCARTA (v7.5.1)	0.0008919	0.04378	0.3514	1	119	7	SOX9,WNT4,BMP4,FGF9,FGF10,NOTCH1,WNT11
23	M39739	Breast cancer pathway	MSigDB C2 BIOCARTA (v7.5.1)	0.0009539	0.0447	0.3588	1	156	8	GADD45B,WNT4,FGF9,FGF10,NOTCH1,WNT11,GSK3B,HES5
24	M39428	Nuclear receptors meta-pathway	MSigDB C2 BIOCARTA (v7.5.1)	0.0009626	0.0447	0.3588	1	321	12	CYP1A1,CYP1A2,GADD45B,CYP1B1,ME1,SLC39A8,MFGE8,FGD4,ACKR3,SLC6A2,TGFB2,EGR1
1	PW:0000375	bioactivation via cytochrome P450	Pathway Ontology	4.133e-05	0.00789	0.06332	0.07101	6	3	CYP1A1,CYP1A2,CYP1B1
2	PW:0000111	gamma-hexachlorocyclohexane degradation	Pathway Ontology	0.0002387	0.01953	0.1567	0.4101	10	3	CYP1A1,CYP1A2,CYP1B1
